# Supplementary material for: Comparative genomics of a novel clade shed light on the evolution of the genus Erysipelothrix and characterise an emerging species
Source: Sci Rep. 2021 Feb 9;11:3383. doi: 10.1038/s41598-021-82959-x (PMC7873064; doi:10.1038/s41598-021-82959-x)
Supplement: Supplementary file 1 — Supplementary Information 1. [file 41598_2021_82959_MOESM1_ESM.xlsx]

## Sheet: Sheet1
Supplementary Table S1 – General information regarding genomes selected for this study
Publicly available genomes used in this study*	Organism Abbreviation (this study)	Accession Number	Genome Size (bp)	Number of CDS genes	Number of RNA genes	Pseudogenes	Genome Assembly Status
Erysipelothrix sp. EsS2-7-Brazil	espe-EsS2-7-Brazil	SCFT00000000.1	1714240	1619	63	16	draft
Erysipelothrix sp. 15TAL0474	espe-15TAL0474	NZ_CP034234.1	1722938	1352	66	286	complete
Erysipelothrix sp. EsS2-6-Brazil	espe-EsS2-6-Brazil	SBAR00000000.1	1739138	1657	63	21	draft
Erysipelothrix rhusiopathiae RU	erhu-RU	NZ_RJTK00000000.1	1704727	1408	58	217	draft
Erysipelothrix rhusiopathiae ATCC 19414	erhu-ATCC19414	NZ_ACLK00000000.2	1746468	1612	76	12	draft
Erysipelothrix rhusiopathiae SY1027	erhu-SY1027	NC_021354.1	1752910	1378	67	271	complete
Erysipelothrix rhusiopathiae NCTC 8163	erhu-NCTC8163	NZ_LR134439.1	1770411	1609	86	12	complete
Erysipelothrix rhusiopathiae KC-Sb-R1	erhu-KC-Sb-R1	NZ_CP033601.1	1771674	1604	80	29	complete
Erysipelothrix rhusiopathiae WH13013	erhu-WH13013	NZ_CP017116.1	1778058	1643	74	24	complete
Erysipelothrix rhusiopathiae Fujisawa	erhu-Fujisawa	NC_015601.1	1787941	1643	80	24	complete
Erysipelothrix rhusiopathiae NCTC 7999	erhu-NCTC7999	NZ_UFYF00000000.1	1831038	1674	92	24	draft
Erysipelothrix rhusiopathiae ML101	erhu-ML101	NZ_CP029804.1	1854248	1713	74	45	complete
Erysipelothrix rhusiopathiae GXBY-1	erhu-GXBY-1	NZ_CP014861.1	1876490	1723	88	27	complete
Erysipelothrix tonsillarum DSM 14972	eton-DSM14972	NZ_AREO00000000.1	1930392	1754	67	26	draft
Erysipelothrix larvae LV19	elar-LV19	NZ_CP013213.1	2495108	2292	52	24	complete
Turicibacter sp. H121	turi-sp.H121	NZ_CP013476.1	2622031	2221	183	105	complete
Holdemania filiformis AF24-29	hili-AF24-29	NZ_QRUP01000001.1	3744494	3401	52	63	draft
*Genomes retrieved from Genbank.
Color scheme: E. sp. Strain 2 isolates were highlighted in red whereas E. rhusiopathiae isolates were highlighted in cyan.
