# Supplementary material for: Comparative genomics of a novel clade shed light on the evolution of the genus Erysipelothrix and characterise an emerging species
Source: Sci Rep. 2021 Feb 9;11:3383. doi: 10.1038/s41598-021-82959-x (PMC7873064; doi:10.1038/s41598-021-82959-x)
Supplement: Supplementary file 2 — Supplementary Information 2. [file 41598_2021_82959_MOESM2_ESM.xlsx]

## Sheet: Sheet1
Supplementary Table S2 – Matrix of identities (%) for rpoB and 16S rRNA gene sequences (BLASTn)
	elar-LV19	eton-DSM14972	eino-143-02	espe-15TAL0474	espe-EsS2-6-Brazil	espe-EsS2-7-Brazil	erhu-Fujisawa	erhu-GXBY-1	erhu-SY1027	erhu-WH13013	erhu-NCTC7999	erhu-NCTC8163	erhu-ATCC19414	erhu-RU	erhu-ML101	erhu-KC-Sb-R1	turi-sp.H121	hili-AF24-29	espe-715
elar-LV19	100	93.56	94.33	93.17	93.81	93.81	93.83	93.83	93.84	93.83	93.81	93.81	93.83	93.81	93.75	93.81	86.69	89.83	93.55	16S rRNA
eton-DSM14972	80.24	100	96.58	99	99.8	99.8	99.8	99.8	99.73	99.8	99.8	99.8	99.8	99.8	99.73	99.67	86.1	89.55	99.8
eino-143-02 *			100	95.89	96.62	96.62	96.62	96.62	96.56	96.62	96.62	96.62	96.62	96.62	96.55	96.55	86.89	90.44	96.54
espe-15TAL0474	79.97	92.5		100	99.22	99.22	99.22	99.22	99.16	99.22	99.22	99.22	99.22	99.22	99.16	99.16	83.62	89.26	99.19
espe-EsS2-6-Brazil	79.97	92.66		99.64	100	100	100	100	99.94	100	100	100	100	100	99.94	99.87	86.63	89.77	100
espe-EsS2-7-Brazil	79.97	92.66		99.61	99.98	100	100	100	99.94	100	100	100	100	100	99.94	99.87	86.63	89.77	100
erhu-Fujisawa	79.95	92.84		95.51	95.82	95.82	100	100	99.94	100	100	100	100	100	99.94	99.87	86.61	89.81	100
erhu-GXBY-1	79.95	92.84		95.51	95.82	95.82	100	100	99.94	100	100	100	100	100	99.94	99.87	86.61	89.81	100
erhu-SY1027	79.95	92.84		95.51	95.82	95.82	100	100	100	99.94	99.94	99.94	99.94	99.94	99.87	99.81	86.61	89.76	99.93
erhu-WH13013	79.95	92.84		95.51	95.82	95.82	100	100	100	100	100	100	100	100	99.94	99.87	86.61	89.81	100
erhu-NCTC7999	79.44	92.72		95.44	95.72	95.72	99.08	99.08	99.08	99.08	100	100	100	100	99.94	99.87	86.63	89.77	100
erhu-NCTC8163	79.44	92.74		95.46	95.75	95.75	99	99	99	99	99.93	100	100	100	99.94	99.87	86.63	89.77	100
erhu-ATCC19414	79.44	92.74		95.46	95.75	95.75	99	99	99	99	99.93	100	100	100	99.94	99.87	86.61	89.81	100
erhu-RU	79.36	92.69		95.41	95.7	95.7	99.05	99.05	99.05	99.05	99.83	99.76	99.76	100	99.94	99.87	86.63	89.77	100
erhu-ML101	79.95	92.84		95.51	95.82	95.82	100	100	100	100	99.08	99	99	99.05	100	99.81	86.55	89.71	99.93
erhu-KC-Sb-R1	79.37	93.08		95.51	95.82	95.82	98.74	98.74	98.74	98.74	98.2	98.28	98.28	98.18	98.74	100	86.64	89.77	99.86
turi-sp.H121	69.11	70.52		69.48	69.25	69.25	68.65	68.65	68.65	68.65	68.83	68.92	68.92	68.74	68.65	69.06	100	84.54	86.12
hili-AF24-29	69.63	69.07		68.69	68.73	68.73	68.78	68.78	68.78	68.78	68.93	68.93	68.93	68.84	68.78	69.29	66.98	100	89.49
espe-715 *																			100
	rpoB
* No rpoB sequence is available for eino-143-02 (Erysipelothrix inopinata 143-02) and espe-715 (Erysipelothrix sp. 715)
