# Supplementary material for: Comparative genomics of a novel clade shed light on the evolution of the genus Erysipelothrix and characterise an emerging species
Source: Sci Rep. 2021 Feb 9;11:3383. doi: 10.1038/s41598-021-82959-x (PMC7873064; doi:10.1038/s41598-021-82959-x)
Supplement: Supplementary file 3 — Supplementary Information 3. [file 41598_2021_82959_MOESM3_ESM.xlsx]

## Sheet: Sheet1
Supplementary Table S3 – Matrix of dDDH and ANI values (%).
	elar-LV19	erhu-ATCC19414	erhu-Fujisawa	erhu-GXBY-1	erhu-KC-Sb-R1	erhu-ML101	erhu-NCTC7999	erhu-NCTC8163	erhu-RU	erhu-SY1027	erhu-WH13013	espe-15TAL0474	espe-EsS2-6-Brazil	espe-EsS2-7-Brazil	eton-DSM14972	hili-AF24-29	turi-sp.H121
elar-LV19	100	21.4	22.1	22.8	22.8	21.7	23.2	22.9	19.8	20.8	21.5	21.3	20.5	20.3	18.6	25.3	23.1	dDDH values
erhu-ATCC19414	69.01	100	92.5	92.5	68.8	92.4	94.3	95.3	95.9	91.9	92.5	31.9	32.3	31.7	22.8	30.5	26
erhu-Fujisawa	68.96	99.1	100	97.9	70.5	99.9	95.2	92.6	90.4	99.7	98.2	32.3	32.7	32.2	22.8	30.5	25.2
erhu-GXBY-1	68.94	99.11	99.97	100	70.3	95.6	95.2	92.6	90.4	99.6	95.6	32.3	32.8	32.2	22.9	30.5	29.1
erhu-KC-Sb-R1	69.27	96.48	96.48	96.51	100	70.4	69.6	69.4	68.4	69.6	70.3	32.3	33	31.7	22.8	30.5	25.2
erhu-ML101	68.88	99.09	99.97	99.97	96.51	100	95.1	92.6	90.3	99.6	100	32.2	32.6	32.1	22.8	30.4	29.8
erhu-NCTC7999	69.24	99.26	99.33	99.26	96.38	99.3	100	94.4	92.1	94.9	95.2	32.5	33	32.4	22.8	30.1	25.1
erhu-NCTC8163	68.89	99.98	99.09	99.05	96.23	99.11	99.26	100	95.9	92	92.6	32.1	32.5	31.9	22.8	30.7	25.7
erhu-RU	68.84	99.43	98.91	98.9	96.2	98.85	99.04	99.41	100	90.5	90.3	31.5	32.3	31.7	22.8	31.6	26.1
erhu-SY1027	68.98	99.07	99.9	99.91	96.34	99.9	99.28	99.06	98.83	100	99.6	31.9	32	31.6	22.8	30.3	25.2
erhu-WH13013	69.07	99.13	99.98	99.98	96.45	99.97	99.32	99.13	98.87	99.92	100	32.2	32.6	32.1	22.9	30.4	25.2
espe-15TAL0474	68.8	86.76	86.82	86.9	87.3	86.83	87.46	86.79	86.79	87.1	87.25	100	87.1	92.9	22.4	29.3	24.9
espe-EsS2-6-Brazil	68.41	87.68	87.59	87.42	87.69	87.25	87.64	87.24	87.47	87.26	87.83	98.51	100	90.4	22.2	30.6	25.1
espe-EsS2-7-Brazil	68.89	87.33	87.58	87.69	87.2	87.34	87.56	87.11	87.36	86.93	87.49	99.14	98.87	100	22.2	30.6	25.2
eton-DSM14972	68.26	80.83	80.99	80.77	80.49	80.73	80.64	81.13	80.73	80.59	80.78	80.48	80.65	80.25	100	34.7	24.1
hili-AF24-29	66.02	67.15	66.65	66.52	66.81	66.74	66.39	67.13	66.82	66.28	65.89	67.4	66.87	66.58	64.77	100	25.4
turi-sp.H121	66	66.64	66.92	68.89	66.43	68.27	66.61	66.9	65.05	66.48	66.6	66.25	65.37	65.51	65.12	66.62	100
	ANI values
