# Supplementary material for: Comparative genomics of a novel clade shed light on the evolution of the genus Erysipelothrix and characterise an emerging species
Source: Sci Rep. 2021 Feb 9;11:3383. doi: 10.1038/s41598-021-82959-x (PMC7873064; doi:10.1038/s41598-021-82959-x)
Supplement: Supplementary file 4 — Supplementary Information 4. [file 41598_2021_82959_MOESM4_ESM.xls]

## Sheet: Sheet1
COG category	espe-15TAL	espe-EsS2-6	espe-EsS2-7	erhu-Fujisawa	Erhu-GXBY1	erhu-SY1027	erhu-WH13013	erhu-NCTC7999	erhu-NCTC8163	erhu-ATCC19414	erhu-RU	erhu-KC-Sb-R1	erhu-ML101
J	0.008015606 (1.697594)	0.00003728174 (2.051545)	0.0000638729 (2.031596)	0.00003070866 (2.086389)	0.000009778786 (2.140527)	0.00001384645 (2.544277)	0.00007206499 (1.993444)	0.00002357491 (2.095236)	0.00009113539 (1.989)	0.00008963296 (1.998393)	0.0000005840546 (2.950895)	0.001033914 (1.754552)	0.0000009479505 (2.362082)
A	0.5297815 (0.4577641)	1 (0.7897621)	1 (0.7506823)	1 (0.75387)	1 (0.839107)	0.5521712 (0.4937659)	1 (0.75387)	1 (0.7736705)	1 (0.7361426)	1 (0.7393733)	1 (0.522917)	1 (0.7251846)	1 (0.8284522)
K	0.9045489 (1.058095)	0.837785 (1.062498)	0.678554 (1.104721)	0.616178 (0.9010627)	0.7686781 (0.9294108)	0.7211256 (1.126657)	0.616178 (0.9010627)	0.6192755 (0.9067208)	0.6851948 (0.9183994)	0.6859079 (0.9227354)	0.9074576 (1.047259)	0.836171 (0.9524119)	0.7678086 (0.9356566)
L	0.255173 (0.7241681)	0.8044225 (0.9398541)	0.4559572 (0.811237)	0.7992727 (0.9327979)	0.3406934 (0.7866093)	0.5403151 (1.241324)	0.7044879 (0.9003919)	0.8005797 (0.9251538)	1 (0.9801782)	1 (0.9846672)	0.5733297 (0.8486633)	0.7047982 (0.8895034)	0.2859416 (0.7761007)
B	0.5297815 (0.4577641)	1 (0.7897621)	1 (0.7506823)	1 (0.75387)	1 (0.839107)	0.5521712 (0.4937659)	1 (0.75387)	1 (0.7736705)	1 (0.7361426)	1 (0.7393733)	1 (0.522917)	1 (0.7251846)	1 (0.8284522)
D	0.3599767 (2.297303)	0.6249253 (1.318924)	0.8016536 (1.253016)	0.8015552 (1.258367)	0.809408 (1.200366)	1 (1.234725)	0.8015552 (1.258367)	1 (1.105811)	0.802349 (1.228489)	0.8021679 (1.233938)	0.2379504 (2.626933)	0.8030844 (1.210001)	0.8100701 (1.184966)
Y	0.5297815 (0.4577641)	1 (0.7897621)	1 (0.7506823)	1 (0.75387)	1 (0.839107)	0.5521712 (0.4937659)	1 (0.75387)	1 (0.7736705)	1 (0.7361426)	1 (0.7393733)	1 (0.522917)	1 (0.7251846)	1 (0.8284522)
V	0.8540977 (1.146058)	1 (0.9767263)	1 (0.9868476)	0.3137569 (0.7468536)	0.5660066 (0.8345204)	0.2483695 (0.6760705)	0.3137569 (0.7468536)	0.3865281 (0.7672678)	0.3795056 (0.7600255)	0.3802058 (0.7634878)	0.8626121 (1.09022)	0.8800795 (0.9405328)	0.5647572 (0.8235618)
T	0.8498137 (0.9117663)	0.7579748 (0.905537)	1 (0.9576256)	0.2957631 (0.7152385)	0.4614566 (0.799069)	0.3867709 (0.7497631)	0.2957631 (0.7152385)	0.5427284 (0.8037826)	0.2936842 (0.7291381)	0.3640511 (0.7324545)	0.2418054 (0.6589051)	0.2903383 (0.7179133)	0.4591931 (0.78859)
M	0.7745476 (1.106553)	0.7208612 (1.099598)	0.9047152 (1.042662)	0.9046477 (1.047284)	0.7250582 (1.097428)	0.5973835 (0.8776005)	0.9046477 (1.047284)	1 (1.008)	0.9050547 (1.046411)	0.9049863 (1.051232)	0.8953382 (0.9750565)	1 (1.005525)	0.6332857 (1.155816)
N	1 (0.9136721)	1 (1.579666)	1 (1.501261)	1 (1.507658)	1 (1.678656)	1 (1.483338)	1 (1.507658)	1 (0.77295)	1 (1.472091)	1 (1.478573)	1 (1.04439)	1 (1.450106)	1 (1.657282)
Z	0.5297815 (0.4577641)	1 (0.7897621)	1 (0.7506823)	1 (0.75387)	1 (0.839107)	0.5521712 (0.4937659)	1 (0.75387)	1 (0.7736705)	1 (0.7361426)	1 (0.7393733)	1 (0.522917)	1 (0.7251846)	1 (0.8284522)
W	1 (1.375145)	1 (1.579666)	1 (1.501261)	1 (1.507658)	1 (1.678656)	1 (0.9858886)	1 (1.507658)	1 (1.160351)	1 (1.472091)	1 (1.478573)	1 (1.050887)	1 (1.450106)	1 (1.657282)
U	0.763031 (1.374057)	0.1257549 (3.575058)	0.1291357 (3.397369)	0.2029378 (3.029405)	0.3633041 (2.246547)	0.2859932 (3.966197)	0.2029378 (3.029405)	0.1268347 (3.501491)	0.2051162 (2.957979)	0.2046659 (2.971024)	0.5087924 (2.097191)	0.1329315 (3.281318)	0.3632178 (2.217872)
O	0.4892099 (1.382784)	0.3790649 (1.326042)	0.463947 (1.258669)	0.4632866 (1.264063)	0.3039263 (1.410967)	0.5004229 (1.355725)	0.4632866 (1.264063)	0.4608494 (1.303589)	0.4648534 (1.276099)	0.46448 (1.281862)	0.08561564 (1.989366)	0.376311 (1.332424)	0.2354066 (1.476419)
X	0.01199134 (0.2697102)	0.04866335 (0.1307717)	0.001361963 (0.07411762)	0.2352769 (1.971739)	0.1559406 (2.196634)	0.1242565 (0.2937646)	0.2352769 (1.971739)	0.0278288 (0.3188127)	0.04170293 (0.2086838)	0.04210889 (0.2096102)	0.2721426 (0.2605668)	0.00002238606 (0.08339658)	0.8411082 (0.8958018)
C	1 (1.028863)	0.7697066 (1.10836)	0.8837013 (1.051927)	0.5427396 (1.248264)	0.2938322 (1.393121)	1 (1.063644)	0.5427396 (1.248264)	0.7658032 (1.143766)	0.7624931 (1.148809)	0.5447479 (1.223692)	0.3864514 (1.476095)	0.7627789 (1.131193)	0.3632063 (1.375014)
G	0.4593727 (1.240381)	0.4333553 (0.8532396)	0.6154123 (0.8968664)	0.6894112 (0.9173693)	1 (0.9859873)	0.6480375 (0.889158)	0.5516994 (0.8787354)	0.4342202 (0.8497594)	0.3247358 (0.8214163)	0.3258754 (0.8253309)	0.4360772 (0.8460513)	0.2003933 (0.7778672)	0.9216066 (0.9725736)
E	0.0007989177 (3.79715)	0.02508582 (1.807172)	0.006786415 (2.178621)	0.00408141 (2.276301)	0.001120811 (2.540044)	0.0672772 (1.823487)	0.00408141 (2.276301)	0.002773388 (2.337068)	0.005945025 (2.22211)	0.00592797 (2.232114)	0.03702359 (1.934533)	0.003671707 (2.337311)	0.001155864 (2.50708)
F	0.3945478 (1.430416)	0.251459 (1.417554)	0.3842471 (1.345534)	0.473161 (1.278323)	0.32423 (1.354018)	0.2439394 (1.597705)	0.473161 (1.278323)	0.3915786 (1.312809)	0.4754267 (1.247464)	0.4747528 (1.253105)	0.417927 (1.360735)	0.5648488 (1.228306)	0.3264089 (1.33635)
H	0.2023963 (0.6315391)	0.3548727 (0.7479548)	0.3482413 (0.7446153)	0.5233448 (0.7864763)	0.638755 (0.835243)	0.8510828 (0.9397736)	0.5233448 (0.7864763)	0.8778753 (0.92613)	0.5284432 (0.8047565)	0.5290821 (0.8084006)	1 (0.9562957)	0.3421528 (0.7185339)	0.5353963 (0.8243323)
I	0.09103164 (2.666953)	0.01291759 (3.075785)	0.01414359 (2.922114)	0.02082768 (2.803478)	0.01170923 (3.123716)	0.05878692 (2.751418)	0.02082768 (2.803478)	0.01997307 (2.877561)	0.01063115 (3.289382)	0.01050392 (3.303953)	0.01816761 (3.895313)	0.01665867 (3.239797)	0.01190502 (3.083688)
P	0.4283715 (1.385352)	0.04813388 (1.859223)	0.06640011 (1.765028)	0.07219642 (1.71261)	0.02772895 (1.911371)	0.05518513 (2.068526)	0.07219642 (1.71261)	0.07195686 (1.720602)	0.03484321 (1.899989)	0.0345236 (1.90853)	0.02810453 (2.255172)	0.08924017 (1.703405)	0.03801983 (1.886526)
Q	0.447529 (3.220968)	0.7391589 (1.582185)	0.7402799 (1.503443)	1 (1.256981)	0.7342779 (1.399945)	0.7238084 (0.8207619)	1 (1.256981)	1 (1.290186)	1 (1.22725)	1 (1.23267)	1 (0.8696596)	1 (1.208864)	0.7355119 (1.382074)
R	0.06548717 (0.6002053)	0.1213615 (0.6787625)	0.06952288 (0.6410744)	0.1131824 (0.6809677)	0.1525468 (0.7023675)	0.09223733 (0.6312566)	0.1131824 (0.6809677)	0.1441106 (0.6999536)	0.09087577 (0.6651607)	0.1146355 (0.6682566)	0.5633063 (0.8396234)	0.0889222 (0.6547047)	0.1515533 (0.6929596)
S	0.7876309 (1.37528)	0.8224325 (1.186421)	0.4792998 (1.506751)	0.5056906 (1.404633)	0.3748897 (1.56531)	0.6044261 (1.610206)	0.5056906 (1.404633)	0.3831767 (1.554443)	0.6501945 (1.37126)	0.6501878 (1.377351)	1 (1.133116)	0.3633261 (1.701065)	0.3773566 (1.545226)
