# Supplementary material for: Comparative genomics of a novel clade shed light on the evolution of the genus Erysipelothrix and characterise an emerging species
Source: Sci Rep. 2021 Feb 9;11:3383. doi: 10.1038/s41598-021-82959-x (PMC7873064; doi:10.1038/s41598-021-82959-x)
Supplement: Supplementary file 5 — Supplementary Information 5. [file 41598_2021_82959_MOESM5_ESM.xlsx]

## Sheet: Sheet1
COG category	Organism abbreviation	Locus-tag	Core/accessory/unique	Product	MCL group	KO number (KEGG)	KO number description (KEGG)	Pfam domain	Pfam domain architecture	E-value (Pfam)
E	espe-EsS2-6-Brazil	EPJ89_00360	unique-strain2	Sapep family Mn(2+)-dependent dipeptidase	ORTHOMCL3015	K01439|	succinyl-diaminopimelate desuccinylase [EC:3.5.1.18]|	Peptidase_M20	85..364&Peptidase_M20	7.7e-31
E	espe-EsS2-6-Brazil	EPJ89_00365	unique-strain2	N(4)-(beta-N-acetylglucosaminyl)-L-asparaginase	ORTHOMCL3016	K01444|	N4-(beta-N-acetylglucosaminyl)-L-asparaginase [EC:3.5.1.26]|	Asparaginase_2	13..286&Asparaginase_2	8.9e-66
EG	espe-EsS2-6-Brazil	EPJ89_00370	unique-strain2	M42 family peptidase	ORTHOMCL3017	NA	NA	NA	NA	NA
GER	erhu-ATCC19414	HMPREF0357_RS02025	core-erhu	EamA family transporter	ORTHOMCL1022	NA	NA	NA	NA	NA
GER	erhu-Fujisawa	ERH_RS04375	core-erhu	EamA family transporter	ORTHOMCL1022	NA	NA	NA	NA	NA
GER	erhu-GXBY1	A2I91_RS05200	core-erhu	EamA family transporter	ORTHOMCL1022	NA	NA	NA	NA	NA
GER	erhu-KC-Sb-R1	EEY85_RS04675	core-erhu	DMT family transporter	ORTHOMCL1022	NA	NA	NA	NA	NA
GER	erhu-ML101	DM789_RS04385	core-erhu	DMT family transporter	ORTHOMCL1022	NA	NA	NA	NA	NA
GER	erhu-NCTC7999	DYB49_RS03985	core-erhu	DMT family transporter	ORTHOMCL1022	NA	NA	NA	NA	NA
GER	erhu-NCTC8163	EL194_RS07555	core-erhu	DMT family transporter	ORTHOMCL1022	NA	NA	NA	NA	NA
GER	erhu-RU	EF876_RS00120	core-erhu	DMT family transporter	ORTHOMCL1022	NA	NA	NA	NA	NA
GER	erhu-SY1027	K210_RS01985	core-erhu	EamA family transporter	ORTHOMCL1022	NA	NA	NA	NA	NA
GER	erhu-WH13013	BC346_RS04720	core-erhu	EamA family transporter	ORTHOMCL1022	NA	NA	NA	NA	NA
GER	espe-15TAL0474	EEI45_05815	core-strain2	DMT family transporter	ORTHOMCL1022	NA	NA	NA	NA	NA
GER	espe-EsS2-6-Brazil	EPJ89_04690	core-strain2	DMT family transporter	ORTHOMCL1022	NA	NA	NA	NA	NA
GER	espe-EsS2-7-Brazil	EPJ90_00665	core-strain2	DMT family transporter	ORTHOMCL1022	NA	NA	NA	NA	NA
E	erhu-ATCC19414	HMPREF0357_RS03705	core-erhu	Xaa-Pro aminopeptidase	ORTHOMCL104	K01262|	Xaa-Pro aminopeptidase [EC:3.4.11.9]|	AMP_N+Peptidase_M24	8..117&AMP_N,171..383&Peptidase_M24	3.8e-28,1e-52
E	erhu-Fujisawa	ERH_RS08390	core-erhu	Xaa-Pro aminopeptidase	ORTHOMCL104	K01262|	Xaa-Pro aminopeptidase [EC:3.4.11.9]|	AMP_N+Peptidase_M24	8..117&AMP_N,171..383&Peptidase_M24	3.8e-28,1e-52
E	erhu-GXBY1	A2I91_RS00725	core-erhu	Xaa-Pro aminopeptidase	ORTHOMCL104	K01262|	Xaa-Pro aminopeptidase [EC:3.4.11.9]|	AMP_N+Peptidase_M24	8..117&AMP_N,171..383&Peptidase_M24	3.8e-28,1e-52
E	erhu-KC-Sb-R1	EEY85_RS00640	core-erhu	M24 family metallopeptidase	ORTHOMCL104	K01262|	Xaa-Pro aminopeptidase [EC:3.4.11.9]|	AMP_N+Peptidase_M24	8..117&AMP_N,171..383&Peptidase_M24	5.9e-28,9.7e-53
E	erhu-ML101	DM789_RS08820	core-erhu	M24 family metallopeptidase	ORTHOMCL104	K01262|	Xaa-Pro aminopeptidase [EC:3.4.11.9]|	AMP_N+Peptidase_M24	8..117&AMP_N,171..383&Peptidase_M24	3.8e-28,1e-52
E	erhu-NCTC7999	DYB49_RS07995	core-erhu	M24 family metallopeptidase	ORTHOMCL104	K01262|	Xaa-Pro aminopeptidase [EC:3.4.11.9]|	AMP_N+Peptidase_M24	8..117&AMP_N,171..383&Peptidase_M24	3.8e-28,1e-52
E	erhu-NCTC8163	EL194_RS00750	core-erhu	M24 family metallopeptidase	ORTHOMCL104	K01262|	Xaa-Pro aminopeptidase [EC:3.4.11.9]|	AMP_N+Peptidase_M24	8..117&AMP_N,171..383&Peptidase_M24	3.8e-28,1e-52
E	erhu-RU	EF876_RS04105	core-erhu	M24 family metallopeptidase	ORTHOMCL104	K01262|	Xaa-Pro aminopeptidase [EC:3.4.11.9]|	AMP_N+Peptidase_M24	8..117&AMP_N,171..383&Peptidase_M24	3.8e-28,1e-52
E	erhu-SY1027	K210_RS06125	core-erhu	Xaa-Pro aminopeptidase	ORTHOMCL104	K01262|	Xaa-Pro aminopeptidase [EC:3.4.11.9]|	AMP_N+Peptidase_M24	8..117&AMP_N,171..383&Peptidase_M24	3.8e-28,1e-52
E	erhu-WH13013	BC346_RS02995	core-erhu	Xaa-Pro aminopeptidase	ORTHOMCL104	K01262|	Xaa-Pro aminopeptidase [EC:3.4.11.9]|	AMP_N+Peptidase_M24	8..117&AMP_N,171..383&Peptidase_M24	3.8e-28,1e-52
E	espe-15TAL0474	EEI45_02005	core-strain2	M24 family metallopeptidase	ORTHOMCL104	K01262|	Xaa-Pro aminopeptidase [EC:3.4.11.9]|	AMP_N+Peptidase_M24	8..117&AMP_N,171..383&Peptidase_M24	8.1e-28,3.4e-52
E	espe-EsS2-6-Brazil	EPJ89_03015	core-strain2	M24 family metallopeptidase	ORTHOMCL104	K01262|	Xaa-Pro aminopeptidase [EC:3.4.11.9]|	AMP_N+Peptidase_M24	8..117&AMP_N,171..383&Peptidase_M24	8.1e-28,1e-51
E	espe-EsS2-7-Brazil	EPJ90_06990	core-strain2	M24 family metallopeptidase	ORTHOMCL104	K01262|	Xaa-Pro aminopeptidase [EC:3.4.11.9]|	AMP_N+Peptidase_M24	8..117&AMP_N,171..383&Peptidase_M24	8.1e-28,3.5e-52
E	erhu-ATCC19414	HMPREF0357_RS03740	core-erhu	ABC transporter permease	ORTHOMCL1047	K05846|	osmoprotectant transport system permease protein|	BPD_transp_1	27..201&BPD_transp_1	8.4e-21
E	erhu-Fujisawa	ERH_RS08355	core-erhu	ABC transporter permease	ORTHOMCL1047	K05846|	osmoprotectant transport system permease protein|	BPD_transp_1	27..201&BPD_transp_1	5.5e-21
E	erhu-GXBY1	A2I91_RS00760	core-erhu	ABC transporter permease	ORTHOMCL1047	K05846|	osmoprotectant transport system permease protein|	BPD_transp_1	27..201&BPD_transp_1	5.5e-21
E	erhu-KC-Sb-R1	EEY85_RS00675	core-erhu	ABC transporter permease	ORTHOMCL1047	K05846|	osmoprotectant transport system permease protein|	BPD_transp_1	27..201&BPD_transp_1	1.7e-21
E	erhu-ML101	DM789_RS08785	core-erhu	ABC transporter permease	ORTHOMCL1047	K05846|	osmoprotectant transport system permease protein|	BPD_transp_1	27..201&BPD_transp_1	5.5e-21
E	erhu-NCTC7999	DYB49_RS07960	core-erhu	ABC transporter permease	ORTHOMCL1047	K05846|	osmoprotectant transport system permease protein|	BPD_transp_1	27..201&BPD_transp_1	8.4e-21
E	erhu-NCTC8163	EL194_RS00785	core-erhu	ABC transporter permease	ORTHOMCL1047	K05846|	osmoprotectant transport system permease protein|	BPD_transp_1	27..201&BPD_transp_1	8.4e-21
E	erhu-RU	EF876_RS04070	core-erhu	ABC transporter permease	ORTHOMCL1047	K05846|	osmoprotectant transport system permease protein|	BPD_transp_1	27..201&BPD_transp_1	8.4e-21
E	erhu-SY1027	K210_RS06090	core-erhu	ABC transporter permease	ORTHOMCL1047	K05846|	osmoprotectant transport system permease protein|	BPD_transp_1	27..201&BPD_transp_1	5.5e-21
E	erhu-WH13013	BC346_RS02960	core-erhu	ABC transporter permease	ORTHOMCL1047	K05846|	osmoprotectant transport system permease protein|	BPD_transp_1	27..201&BPD_transp_1	5.5e-21
E	espe-15TAL0474	EEI45_02040	core-strain2	ABC transporter permease	ORTHOMCL1047	K05846|	osmoprotectant transport system permease protein|	BPD_transp_1	27..201&BPD_transp_1	6.2e-21
E	espe-EsS2-6-Brazil	EPJ89_02980	core-strain2	ABC transporter permease	ORTHOMCL1047	K05846|	osmoprotectant transport system permease protein|	BPD_transp_1	27..201&BPD_transp_1	4.7e-21
E	espe-EsS2-7-Brazil	EPJ90_06955	core-strain2	ABC transporter permease subunit	ORTHOMCL1047	K05846|	osmoprotectant transport system permease protein|	BPD_transp_1	27..201&BPD_transp_1	6.2e-21
E	erhu-ATCC19414	HMPREF0357_RS01685	core-erhu	arginine deiminase	ORTHOMCL1066	K01478|	arginine deiminase [EC:3.5.3.6]|	Amidinotransf	18..403&Amidinotransf	2.6e-96
E	erhu-Fujisawa	ERH_RS04040	core-erhu	arginine deiminase	ORTHOMCL1066	K01478|	arginine deiminase [EC:3.5.3.6]|	Amidinotransf	18..403&Amidinotransf	2.6e-96
E	erhu-GXBY1	A2I91_RS05535	core-erhu	arginine deiminase	ORTHOMCL1066	K01478|	arginine deiminase [EC:3.5.3.6]|	Amidinotransf	18..403&Amidinotransf	2.6e-96
E	erhu-KC-Sb-R1	EEY85_RS05005	core-erhu	arginine deiminase	ORTHOMCL1066	K01478|	arginine deiminase [EC:3.5.3.6]|	Amidinotransf	18..403&Amidinotransf	4e-96
E	erhu-ML101	DM789_RS04050	core-erhu	arginine deiminase	ORTHOMCL1066	K01478|	arginine deiminase [EC:3.5.3.6]|	Amidinotransf	18..403&Amidinotransf	2.6e-96
E	erhu-NCTC7999	DYB49_RS03645	core-erhu	arginine deiminase	ORTHOMCL1066	K01478|	arginine deiminase [EC:3.5.3.6]|	Amidinotransf	18..403&Amidinotransf	2.6e-96
E	erhu-NCTC8163	EL194_RS07215	core-erhu	arginine deiminase	ORTHOMCL1066	K01478|	arginine deiminase [EC:3.5.3.6]|	Amidinotransf	18..403&Amidinotransf	2.6e-96
E	erhu-RU	EF876_RS06950	core-erhu	arginine deiminase	ORTHOMCL1066	K01478|	arginine deiminase [EC:3.5.3.6]|	Amidinotransf	18..403&Amidinotransf	4.7e-96
E	erhu-SY1027	K210_RS01655	core-erhu	arginine deiminase	ORTHOMCL1066	K01478|	arginine deiminase [EC:3.5.3.6]|	Amidinotransf	18..403&Amidinotransf	2.6e-96
E	erhu-WH13013	BC346_RS05055	core-erhu	arginine deiminase	ORTHOMCL1066	K01478|	arginine deiminase [EC:3.5.3.6]|	Amidinotransf	18..403&Amidinotransf	2.6e-96
E	espe-15TAL0474	EEI45_06170	core-strain2	arginine deiminase	ORTHOMCL1066	K01478|	arginine deiminase [EC:3.5.3.6]|	Amidinotransf	18..403&Amidinotransf	5.4e-97
E	espe-EsS2-6-Brazil	EPJ89_04360	core-strain2	arginine deiminase	ORTHOMCL1066	K01478|	arginine deiminase [EC:3.5.3.6]|	Amidinotransf	18..403&Amidinotransf	5.4e-97
E	espe-EsS2-7-Brazil	EPJ90_00335	core-strain2	arginine deiminase	ORTHOMCL1066	K01478|	arginine deiminase [EC:3.5.3.6]|	Amidinotransf	18..403&Amidinotransf	5.4e-97
E	erhu-ATCC19414	HMPREF0357_RS05235	core-erhu	ABC transporter permease	ORTHOMCL1077	K02072|	D-methionine transport system permease protein|	BPD_transp_1	34..218&BPD_transp_1	5.6e-14
E	erhu-Fujisawa	ERH_RS06930	core-erhu	ABC transporter permease	ORTHOMCL1077	K02072|	D-methionine transport system permease protein|	BPD_transp_1	34..218&BPD_transp_1	5.6e-14
E	erhu-GXBY1	A2I91_RS02185	core-erhu	ABC transporter permease	ORTHOMCL1077	K02072|	D-methionine transport system permease protein|	BPD_transp_1	34..218&BPD_transp_1	5.6e-14
E	erhu-KC-Sb-R1	EEY85_RS02145	core-erhu	ABC transporter permease	ORTHOMCL1077	K02072|	D-methionine transport system permease protein|	BPD_transp_1	34..218&BPD_transp_1	1.5e-13
E	erhu-ML101	DM789_RS07340	core-erhu	ABC transporter permease	ORTHOMCL1077	K02072|	D-methionine transport system permease protein|	BPD_transp_1	34..218&BPD_transp_1	5.6e-14
E	erhu-NCTC7999	DYB49_RS06495	core-erhu	ABC transporter permease	ORTHOMCL1077	K02072|	D-methionine transport system permease protein|	BPD_transp_1	34..218&BPD_transp_1	7.3e-14
E	erhu-NCTC8163	EL194_RS02280	core-erhu	ABC transporter permease	ORTHOMCL1077	K02072|	D-methionine transport system permease protein|	BPD_transp_1	34..218&BPD_transp_1	5.6e-14
E	erhu-RU	EF876_RS01810	core-erhu	ABC transporter permease	ORTHOMCL1077	K02072|	D-methionine transport system permease protein|	BPD_transp_1	34..218&BPD_transp_1	5.6e-14
E	erhu-SY1027	K210_RS04645	core-erhu	ABC transporter permease	ORTHOMCL1077	K02072|	D-methionine transport system permease protein|	BPD_transp_1	34..218&BPD_transp_1	5.6e-14
E	erhu-WH13013	BC346_RS01530	core-erhu	ABC transporter permease	ORTHOMCL1077	K02072|	D-methionine transport system permease protein|	BPD_transp_1	34..218&BPD_transp_1	5.6e-14
E	espe-15TAL0474	EEI45_00470	core-strain2	ABC transporter permease	ORTHOMCL1077	K02072|	D-methionine transport system permease protein|	BPD_transp_1	34..218&BPD_transp_1	4.4e-14
E	espe-EsS2-6-Brazil	EPJ89_07625	core-strain2	ABC transporter permease	ORTHOMCL1077	K02072|	D-methionine transport system permease protein|	BPD_transp_1	34..218&BPD_transp_1	6.3e-14
E	espe-EsS2-7-Brazil	EPJ90_08340	core-strain2	ABC transporter permease	ORTHOMCL1077	K02072|	D-methionine transport system permease protein|	BPD_transp_1	34..218&BPD_transp_1	6.3e-14
E	erhu-ATCC19414	HMPREF0357_RS04405	core-erhu	ABC transporter permease	ORTHOMCL1090	K11070|	spermidine/putrescine transport system permease protein|	BPD_transp_1	77..252&BPD_transp_1	1.3e-17
E	erhu-Fujisawa	ERH_RS07685	core-erhu	ABC transporter permease	ORTHOMCL1090	K11070|	spermidine/putrescine transport system permease protein|	BPD_transp_1	77..252&BPD_transp_1	2.2e-17
E	erhu-GXBY1	A2I91_RS01430	core-erhu	ABC transporter permease	ORTHOMCL1090	K11070|	spermidine/putrescine transport system permease protein|	BPD_transp_1	77..252&BPD_transp_1	2.2e-17
E	erhu-KC-Sb-R1	EEY85_RS01345	core-erhu	ABC transporter permease	ORTHOMCL1090	K11070|	spermidine/putrescine transport system permease protein|	BPD_transp_1	77..252&BPD_transp_1	1e-17
E	erhu-ML101	DM789_RS08110	core-erhu	ABC transporter permease	ORTHOMCL1090	K11070|	spermidine/putrescine transport system permease protein|	BPD_transp_1	77..252&BPD_transp_1	2.2e-17
E	erhu-NCTC7999	DYB49_RS07290	core-erhu	ABC transporter permease	ORTHOMCL1090	K11070|	spermidine/putrescine transport system permease protein|	BPD_transp_1	77..252&BPD_transp_1	1.3e-17
E	erhu-NCTC8163	EL194_RS01455	core-erhu	ABC transporter permease	ORTHOMCL1090	K11070|	spermidine/putrescine transport system permease protein|	BPD_transp_1	77..252&BPD_transp_1	1.3e-17
E	erhu-RU	EF876_RS03105	core-erhu	ABC transporter permease	ORTHOMCL1090	K11070|	spermidine/putrescine transport system permease protein|	BPD_transp_1	77..252&BPD_transp_1	1.1e-17
E	erhu-SY1027	K210_RS05415	core-erhu	ABC transporter permease	ORTHOMCL1090	K11070|	spermidine/putrescine transport system permease protein|	BPD_transp_1	77..252&BPD_transp_1	2.2e-17
E	erhu-WH13013	BC346_RS02290	core-erhu	ABC transporter permease	ORTHOMCL1090	K11070|	spermidine/putrescine transport system permease protein|	BPD_transp_1	77..252&BPD_transp_1	2.2e-17
E	espe-15TAL0474	EEI45_00805	core-strain2	ABC transporter permease	ORTHOMCL1090	K11070|	spermidine/putrescine transport system permease protein|	BPD_transp_1	77..252&BPD_transp_1	2.5e-18
E	espe-EsS2-6-Brazil	EPJ89_02370	core-strain2	ABC transporter permease	ORTHOMCL1090	K11070|	spermidine/putrescine transport system permease protein|	BPD_transp_1	77..252&BPD_transp_1	1e-17
E	espe-EsS2-7-Brazil	EPJ90_02850	core-strain2	ABC transporter permease	ORTHOMCL1090	K11070|	spermidine/putrescine transport system permease protein|	BPD_transp_1	77..252&BPD_transp_1	1e-17
E	erhu-ATCC19414	HMPREF0357_RS07290	core-erhu	APC family permease	ORTHOMCL1091	NA	NA	NA	NA	NA
E	erhu-Fujisawa	ERH_RS01570	core-erhu	APC family permease	ORTHOMCL1091	NA	NA	NA	NA	NA
E	erhu-GXBY1	A2I91_RS08010	core-erhu	APC family permease	ORTHOMCL1091	NA	NA	NA	NA	NA
E	erhu-KC-Sb-R1	EEY85_RS07260	core-erhu	APC family permease	ORTHOMCL1091	NA	NA	NA	NA	NA
E	erhu-ML101	DM789_RS01585	core-erhu	APC family permease	ORTHOMCL1091	NA	NA	NA	NA	NA
E	erhu-NCTC7999	DYB49_RS01195	core-erhu	APC family permease	ORTHOMCL1091	NA	NA	NA	NA	NA
E	erhu-NCTC8163	EL194_RS04960	core-erhu	APC family permease	ORTHOMCL1091	NA	NA	NA	NA	NA
E	erhu-RU	EF876_RS04965	core-erhu	APC family permease	ORTHOMCL1091	NA	NA	NA	NA	NA
E	erhu-SY1027	K210_RS08025	core-erhu	APC family permease	ORTHOMCL1091	NA	NA	NA	NA	NA
E	erhu-WH13013	BC346_RS07530	core-erhu	APC family permease	ORTHOMCL1091	NA	NA	NA	NA	NA
E	espe-15TAL0474	EEI45_03420	core-strain2	APC family permease	ORTHOMCL1091	NA	NA	NA	NA	NA
E	espe-EsS2-6-Brazil	EPJ89_05310	core-strain2	APC family permease	ORTHOMCL1091	NA	NA	NA	NA	NA
E	espe-EsS2-7-Brazil	EPJ90_02095	core-strain2	APC family permease	ORTHOMCL1091	NA	NA	NA	NA	NA
E	erhu-ATCC19414	HMPREF0357_RS06415	core-erhu	cyclase	ORTHOMCL1115	NA	NA	NA	NA	NA
E	erhu-Fujisawa	ERH_RS05695	core-erhu	cyclase	ORTHOMCL1115	NA	NA	NA	NA	NA
E	erhu-GXBY1	A2I91_RS03820	core-erhu	cyclase	ORTHOMCL1115	NA	NA	NA	NA	NA
E	erhu-KC-Sb-R1	EEY85_RS03380	core-erhu	cyclase family protein	ORTHOMCL1115	NA	NA	NA	NA	NA
E	erhu-ML101	DM789_RS05670	core-erhu	cyclase family protein	ORTHOMCL1115	NA	NA	NA	NA	NA
E	erhu-NCTC7999	DYB49_RS05260	core-erhu	cyclase family protein	ORTHOMCL1115	NA	NA	NA	NA	NA
E	erhu-NCTC8163	EL194_RS03460	core-erhu	cyclase family protein	ORTHOMCL1115	NA	NA	NA	NA	NA
E	erhu-RU	EF876_RS06080	core-erhu	cyclase family protein	ORTHOMCL1115	NA	NA	NA	NA	NA
E	erhu-SY1027	K210_RS03255	core-erhu	cyclase	ORTHOMCL1115	NA	NA	NA	NA	NA
E	erhu-WH13013	BC346_RS00285	core-erhu	cyclase	ORTHOMCL1115	NA	NA	NA	NA	NA
E	espe-15TAL0474	EEI45_04575	core-strain2	cyclase family protein	ORTHOMCL1115	NA	NA	NA	NA	NA
E	espe-EsS2-6-Brazil	EPJ89_06080	core-strain2	cyclase family protein	ORTHOMCL1115	NA	NA	NA	NA	NA
E	espe-EsS2-7-Brazil	EPJ90_04910	core-strain2	cyclase family protein	ORTHOMCL1115	NA	NA	NA	NA	NA
T-E	erhu-ATCC19414	HMPREF0357_RS03735	core-erhu	CBS domain-containing protein	ORTHOMCL1122	K05847|	osmoprotectant transport system ATP-binding protein [EC:7.6.2.9]|	ABC_tran+CBS+CBS	18..163&ABC_tran,252..295&CBS,311..365&CBS	1.4e-32,0.0011,9.3e-05
T-E	erhu-Fujisawa	ERH_RS08360	core-erhu	CBS domain-containing protein	ORTHOMCL1122	K05847|	osmoprotectant transport system ATP-binding protein [EC:7.6.2.9]|	ABC_tran+CBS+CBS	18..163&ABC_tran,252..295&CBS,311..365&CBS	1.4e-32,0.0011,9.3e-05
T-E	erhu-GXBY1	A2I91_RS00755	core-erhu	glycine/betaine ABC transporter ATPase	ORTHOMCL1122	K05847|	osmoprotectant transport system ATP-binding protein [EC:7.6.2.9]|	ABC_tran+CBS+CBS	18..163&ABC_tran,252..295&CBS,311..365&CBS	1.4e-32,0.0011,9.3e-05
T-E	erhu-KC-Sb-R1	EEY85_RS00670	core-erhu	ATP-binding cassette domain-containing protein	ORTHOMCL1122	K05847|	osmoprotectant transport system ATP-binding protein [EC:7.6.2.9]|	ABC_tran+ABC_ATPase+CBS+CBS	18..163&ABC_tran,173..230&ABC_ATPase,252..295&CBS,311..365&CBS	1.4e-32,0.0045,0.0018,0.00011
T-E	erhu-ML101	DM789_RS08790	core-erhu	ATP-binding cassette domain-containing protein	ORTHOMCL1122	K05847|	osmoprotectant transport system ATP-binding protein [EC:7.6.2.9]|	ABC_tran+CBS+CBS	18..163&ABC_tran,252..295&CBS,311..365&CBS	1.4e-32,0.0011,9.3e-05
T-E	erhu-NCTC7999	DYB49_RS07965	core-erhu	ATP-binding cassette domain-containing protein	ORTHOMCL1122	K05847|	osmoprotectant transport system ATP-binding protein [EC:7.6.2.9]|	ABC_tran+CBS+CBS	18..163&ABC_tran,252..295&CBS,311..365&CBS	1.4e-32,0.0011,9.3e-05
E-T	erhu-NCTC8163	EL194_RS00780	core-erhu	ATP-binding cassette domain-containing protein	ORTHOMCL1122	K05847|	osmoprotectant transport system ATP-binding protein [EC:7.6.2.9]|	ABC_tran+CBS+CBS	18..163&ABC_tran,252..295&CBS,311..365&CBS	1.4e-32,0.0011,9.3e-05
T-E	erhu-RU	EF876_RS04075	core-erhu	ATP-binding cassette domain-containing protein	ORTHOMCL1122	K05847|	osmoprotectant transport system ATP-binding protein [EC:7.6.2.9]|	ABC_tran+CBS+CBS	18..163&ABC_tran,252..295&CBS,311..365&CBS	1.4e-32,0.0011,9.3e-05
E-T	erhu-SY1027	K210_RS06095	core-erhu	CBS domain-containing protein	ORTHOMCL1122	K05847|	osmoprotectant transport system ATP-binding protein [EC:7.6.2.9]|	ABC_tran+CBS+CBS	18..163&ABC_tran,252..295&CBS,311..365&CBS	1.4e-32,0.0011,9.3e-05
E-T	erhu-WH13013	BC346_RS02965	core-erhu	CBS domain-containing protein	ORTHOMCL1122	K05847|	osmoprotectant transport system ATP-binding protein [EC:7.6.2.9]|	ABC_tran+CBS+CBS	18..163&ABC_tran,252..295&CBS,311..365&CBS	1.4e-32,0.0011,9.3e-05
T-E	espe-15TAL0474	EEI45_02035	core-strain2	ATP-binding cassette domain-containing protein	ORTHOMCL1122	K05847|	osmoprotectant transport system ATP-binding protein [EC:7.6.2.9]|	ABC_tran+CBS+CBS	18..163&ABC_tran,252..295&CBS,311..365&CBS	2.7e-32,0.0003,5.9e-05
E-T	espe-EsS2-6-Brazil	EPJ89_02985	core-strain2	ATP-binding cassette domain-containing protein	ORTHOMCL1122	K05847|	osmoprotectant transport system ATP-binding protein [EC:7.6.2.9]|	ABC_tran+CBS+CBS	18..163&ABC_tran,252..295&CBS,311..365&CBS	2.6e-32,0.0003,5.9e-05
E-T	espe-EsS2-7-Brazil	EPJ90_06960	core-strain2	ATP-binding cassette domain-containing protein	ORTHOMCL1122	K05847|	osmoprotectant transport system ATP-binding protein [EC:7.6.2.9]|	ABC_tran+CBS+CBS	18..163&ABC_tran,252..295&CBS,311..365&CBS	2.6e-32,0.0003,5.9e-05
E	erhu-ATCC19414	HMPREF0357_RS04310	core-erhu	aminotransferase class V-fold PLP-dependent enzyme	ORTHOMCL1140	NA	NA	NA	NA	NA
E	erhu-Fujisawa	ERH_RS07780	core-erhu	aminotransferase class V-fold PLP-dependent enzyme	ORTHOMCL1140	NA	NA	NA	NA	NA
E	erhu-GXBY1	A2I91_RS01335	core-erhu	decarboxylase	ORTHOMCL1140	NA	NA	NA	NA	NA
E	erhu-KC-Sb-R1	EEY85_RS01250	core-erhu	aminotransferase class I/II-fold pyridoxal phosphate-dependent enzyme	ORTHOMCL1140	NA	NA	NA	NA	NA
E	erhu-ML101	DM789_RS08205	core-erhu	aminotransferase class I/II-fold pyridoxal phosphate-dependent enzyme	ORTHOMCL1140	NA	NA	NA	NA	NA
E	erhu-NCTC7999	DYB49_RS07385	core-erhu	aminotransferase class I/II-fold pyridoxal phosphate-dependent enzyme	ORTHOMCL1140	NA	NA	NA	NA	NA
E	erhu-NCTC8163	EL194_RS01360	core-erhu	aminotransferase class I/II-fold pyridoxal phosphate-dependent enzyme	ORTHOMCL1140	NA	NA	NA	NA	NA
E	erhu-RU	EF876_RS03200	core-erhu	aminotransferase class I/II-fold pyridoxal phosphate-dependent enzyme	ORTHOMCL1140	NA	NA	NA	NA	NA
E	erhu-SY1027	K210_RS05510	core-erhu	aminotransferase class V-fold PLP-dependent enzyme	ORTHOMCL1140	NA	NA	NA	NA	NA
E	erhu-WH13013	BC346_RS02385	core-erhu	aminotransferase class V-fold PLP-dependent enzyme	ORTHOMCL1140	NA	NA	NA	NA	NA
E	espe-15TAL0474	EEI45_00895	core-strain2	aminotransferase class I/II-fold pyridoxal phosphate-dependent enzyme	ORTHOMCL1140	NA	NA	NA	NA	NA
E	espe-EsS2-6-Brazil	EPJ89_02465	core-strain2	aminotransferase class V-fold PLP-dependent enzyme	ORTHOMCL1140	NA	NA	NA	NA	NA
E	espe-EsS2-7-Brazil	EPJ90_02945	core-strain2	aminotransferase class V-fold PLP-dependent enzyme	ORTHOMCL1140	NA	NA	NA	NA	NA
E	erhu-ATCC19414	HMPREF0357_RS05475	core-erhu	ornithine cyclodeaminase	ORTHOMCL1144	NA	NA	NA	NA	NA
E	erhu-Fujisawa	ERH_RS06680	core-erhu	ornithine cyclodeaminase	ORTHOMCL1144	NA	NA	NA	NA	NA
E	erhu-GXBY1	A2I91_RS02435	core-erhu	ornithine cyclodeaminase	ORTHOMCL1144	NA	NA	NA	NA	NA
E	erhu-KC-Sb-R1	EEY85_RS02395	core-erhu	ornithine cyclodeaminase	ORTHOMCL1144	NA	NA	NA	NA	NA
E	erhu-ML101	DM789_RS07095	core-erhu	ornithine cyclodeaminase	ORTHOMCL1144	NA	NA	NA	NA	NA
E	erhu-NCTC7999	DYB49_RS06250	core-erhu	ornithine cyclodeaminase family protein	ORTHOMCL1144	NA	NA	NA	NA	NA
E	erhu-NCTC8163	EL194_RS02520	core-erhu	ornithine cyclodeaminase family protein	ORTHOMCL1144	NA	NA	NA	NA	NA
E	erhu-RU	EF876_RS01570	core-erhu	ornithine cyclodeaminase family protein	ORTHOMCL1144	NA	NA	NA	NA	NA
E	erhu-SY1027	K210_RS04395	core-erhu	ornithine cyclodeaminase	ORTHOMCL1144	NA	NA	NA	NA	NA
E	erhu-WH13013	BC346_RS01280	core-erhu	ornithine cyclodeaminase	ORTHOMCL1144	NA	NA	NA	NA	NA
E	espe-15TAL0474	EEI45_00240	core-strain2	ornithine cyclodeaminase family protein	ORTHOMCL1144	NA	NA	NA	NA	NA
E	espe-EsS2-6-Brazil	EPJ89_07795	core-strain2	ornithine cyclodeaminase family protein	ORTHOMCL1144	NA	NA	NA	NA	NA
E	espe-EsS2-7-Brazil	EPJ90_07085	core-strain2	ornithine cyclodeaminase family protein	ORTHOMCL1144	NA	NA	NA	NA	NA
E	erhu-ATCC19414	HMPREF0357_RS03745	core-erhu	ABC transporter permease	ORTHOMCL1152	K05846|	osmoprotectant transport system permease protein|	BPD_transp_1	23..185&BPD_transp_1	7.7e-24
E	erhu-Fujisawa	ERH_RS08350	core-erhu	ABC transporter permease	ORTHOMCL1152	K05846|	osmoprotectant transport system permease protein|	BPD_transp_1	23..185&BPD_transp_1	9.9e-24
E	erhu-GXBY1	A2I91_RS00765	core-erhu	ABC transporter permease	ORTHOMCL1152	K05846|	osmoprotectant transport system permease protein|	BPD_transp_1	23..185&BPD_transp_1	9.9e-24
E	erhu-KC-Sb-R1	EEY85_RS00680	core-erhu	ABC transporter permease	ORTHOMCL1152	K05846|	osmoprotectant transport system permease protein|	BPD_transp_1	23..185&BPD_transp_1	9.9e-24
E	erhu-ML101	DM789_RS08780	core-erhu	ABC transporter permease	ORTHOMCL1152	K05846|	osmoprotectant transport system permease protein|	BPD_transp_1	23..185&BPD_transp_1	9.9e-24
E	erhu-NCTC7999	DYB49_RS07955	core-erhu	ABC transporter permease	ORTHOMCL1152	K05846|	osmoprotectant transport system permease protein|	BPD_transp_1	23..185&BPD_transp_1	7.7e-24
E	erhu-NCTC8163	EL194_RS00790	core-erhu	ABC transporter permease	ORTHOMCL1152	K05846|	osmoprotectant transport system permease protein|	BPD_transp_1	23..185&BPD_transp_1	7.7e-24
E	erhu-RU	EF876_RS04065	core-erhu	ABC transporter permease	ORTHOMCL1152	K05846|	osmoprotectant transport system permease protein|	BPD_transp_1	23..185&BPD_transp_1	9.9e-24
E	erhu-SY1027	K210_RS06085	core-erhu	ABC transporter permease	ORTHOMCL1152	K05846|	osmoprotectant transport system permease protein|	BPD_transp_1	23..185&BPD_transp_1	9.9e-24
E	erhu-WH13013	BC346_RS02955	core-erhu	ABC transporter permease	ORTHOMCL1152	K05846|	osmoprotectant transport system permease protein|	BPD_transp_1	23..185&BPD_transp_1	9.9e-24
E	espe-15TAL0474	EEI45_02045	core-strain2	ABC transporter permease	ORTHOMCL1152	K05846|	osmoprotectant transport system permease protein|	BPD_transp_1	24..185&BPD_transp_1	2.8e-22
E	espe-EsS2-6-Brazil	EPJ89_02975	core-strain2	ABC transporter permease	ORTHOMCL1152	K05846|	osmoprotectant transport system permease protein|	BPD_transp_1	24..185&BPD_transp_1	2.8e-22
E	espe-EsS2-7-Brazil	EPJ90_06950	core-strain2	ABC transporter permease	ORTHOMCL1152	K05846|	osmoprotectant transport system permease protein|	BPD_transp_1	24..185&BPD_transp_1	2.7e-22
E	erhu-ATCC19414	HMPREF0357_RS04410	core-erhu	spermidine/putrescine ABC transporter substrate-binding protein	ORTHOMCL1169	K11069|	spermidine/putrescine transport system substrate-binding protein|	Lipoprotein_8+SBP_bac_6	11..100&Lipoprotein_8,72..297&SBP_bac_6	0.0001,1.1e-29
E	erhu-Fujisawa	ERH_RS07680	core-erhu	spermidine/putrescine ABC transporter substrate-binding protein	ORTHOMCL1169	K11069|	spermidine/putrescine transport system substrate-binding protein|	Lipoprotein_8+SBP_bac_6	11..100&Lipoprotein_8,72..297&SBP_bac_6	0.0001,1.3e-29
E	erhu-GXBY1	A2I91_RS01435	core-erhu	spermidine/putrescine ABC transporter substrate-binding protein	ORTHOMCL1169	K11069|	spermidine/putrescine transport system substrate-binding protein|	Lipoprotein_8+SBP_bac_6	11..100&Lipoprotein_8,72..297&SBP_bac_6	0.0001,1.3e-29
E	erhu-KC-Sb-R1	EEY85_RS01350	core-erhu	extracellular solute-binding protein	ORTHOMCL1169	K11069|	spermidine/putrescine transport system substrate-binding protein|	Lipoprotein_8+SBP_bac_6	11..100&Lipoprotein_8,72..297&SBP_bac_6	6.7e-05,7.9e-30
E	erhu-ML101	DM789_RS08105	core-erhu	extracellular solute-binding protein	ORTHOMCL1169	K11069|	spermidine/putrescine transport system substrate-binding protein|	Lipoprotein_8+SBP_bac_6	11..100&Lipoprotein_8,72..297&SBP_bac_6	0.0001,1.3e-29
E	erhu-NCTC7999	DYB49_RS07285	core-erhu	extracellular solute-binding protein	ORTHOMCL1169	K11069|	spermidine/putrescine transport system substrate-binding protein|	Lipoprotein_8+SBP_bac_6	11..100&Lipoprotein_8,72..297&SBP_bac_6	0.0001,1.3e-29
E	erhu-NCTC8163	EL194_RS01460	core-erhu	ABC transporter substrate-binding protein	ORTHOMCL1169	K11069|	spermidine/putrescine transport system substrate-binding protein|	Lipoprotein_8+SBP_bac_6	11..100&Lipoprotein_8,72..297&SBP_bac_6	0.0001,1.1e-29
E	erhu-RU	EF876_RS03100	core-erhu	extracellular solute-binding protein	ORTHOMCL1169	K11069|	spermidine/putrescine transport system substrate-binding protein|	Lipoprotein_8+SBP_bac_6	11..100&Lipoprotein_8,72..297&SBP_bac_6	0.00012,6e-28
E	erhu-SY1027	K210_RS05410	core-erhu	spermidine/putrescine ABC transporter substrate-binding protein	ORTHOMCL1169	K11069|	spermidine/putrescine transport system substrate-binding protein|	Lipoprotein_8+SBP_bac_6	11..100&Lipoprotein_8,72..297&SBP_bac_6	0.0001,1.3e-29
E	erhu-WH13013	BC346_RS02285	core-erhu	spermidine/putrescine ABC transporter substrate-binding protein	ORTHOMCL1169	K11069|	spermidine/putrescine transport system substrate-binding protein|	Lipoprotein_8+SBP_bac_6	11..100&Lipoprotein_8,72..297&SBP_bac_6	0.0001,1.3e-29
E	espe-15TAL0474	EEI45_00800	core-strain2	extracellular solute-binding protein	ORTHOMCL1169	K11069|	spermidine/putrescine transport system substrate-binding protein|	Lipoprotein_8+SBP_bac_6	11..100&Lipoprotein_8,72..297&SBP_bac_6	6.2e-05,2.3e-28
E	espe-EsS2-6-Brazil	EPJ89_02365	core-strain2	ABC transporter substrate-binding protein	ORTHOMCL1169	K11069|	spermidine/putrescine transport system substrate-binding protein|	Lipoprotein_8+SBP_bac_6	11..100&Lipoprotein_8,72..297&SBP_bac_6	5.8e-05,1.4e-28
E	espe-EsS2-7-Brazil	EPJ90_02845	core-strain2	ABC transporter substrate-binding protein	ORTHOMCL1169	K11069|	spermidine/putrescine transport system substrate-binding protein|	Lipoprotein_8+SBP_bac_6	11..100&Lipoprotein_8,72..297&SBP_bac_6	5.8e-05,1.4e-28
EF	erhu-ATCC19414	HMPREF0357_RS06770	core-erhu	alanine--glyoxylate aminotransferase family protein	ORTHOMCL1254	NA	NA	NA	NA	NA
EF	erhu-Fujisawa	ERH_RS02095	core-erhu	alanine--glyoxylate aminotransferase family protein	ORTHOMCL1254	NA	NA	NA	NA	NA
EF	erhu-GXBY1	A2I91_RS07485	core-erhu	alanine--glyoxylate aminotransferase family protein	ORTHOMCL1254	NA	NA	NA	NA	NA
EF	erhu-KC-Sb-R1	EEY85_RS06745	core-erhu	alanine--glyoxylate aminotransferase family protein	ORTHOMCL1254	NA	NA	NA	NA	NA
EF	erhu-ML101	DM789_RS02110	core-erhu	alanine--glyoxylate aminotransferase family protein	ORTHOMCL1254	NA	NA	NA	NA	NA
EF	erhu-NCTC7999	DYB49_RS01715	core-erhu	alanine--glyoxylate aminotransferase family protein	ORTHOMCL1254	NA	NA	NA	NA	NA
EF	erhu-NCTC8163	EL194_RS05480	core-erhu	alanine--glyoxylate aminotransferase family protein	ORTHOMCL1254	NA	NA	NA	NA	NA
EF	erhu-RU	EF876_RS04715	core-erhu	alanine--glyoxylate aminotransferase family protein	ORTHOMCL1254	NA	NA	NA	NA	NA
EF	erhu-SY1027	K210_RS08545	core-erhu	alanine--glyoxylate aminotransferase family protein	ORTHOMCL1254	NA	NA	NA	NA	NA
EF	erhu-WH13013	BC346_RS07005	core-erhu	alanine--glyoxylate aminotransferase family protein	ORTHOMCL1254	NA	NA	NA	NA	NA
EF	espe-15TAL0474	EEI45_07925	core-strain2	alanine--glyoxylate aminotransferase family protein	ORTHOMCL1254	NA	NA	NA	NA	NA
EF	espe-EsS2-6-Brazil	EPJ89_08420	core-strain2	alanine--glyoxylate aminotransferase family protein	ORTHOMCL1254	NA	NA	NA	NA	NA
EF	espe-EsS2-7-Brazil	EPJ90_02620	core-strain2	alanine--glyoxylate aminotransferase family protein	ORTHOMCL1254	NA	NA	NA	NA	NA
E	erhu-ATCC19414	HMPREF0357_RS03555	core-erhu	methionine ABC transporter ATP-binding protein	ORTHOMCL134	K02071|	D-methionine transport system ATP-binding protein|	ABC_tran+NIL	21..180&ABC_tran,280..349&NIL	5.9e-35,1e-15
E	erhu-Fujisawa	ERH_RS08540	core-erhu	methionine ABC transporter ATP-binding protein	ORTHOMCL134	K02071|	D-methionine transport system ATP-binding protein|	ABC_tran+NIL	21..180&ABC_tran,280..349&NIL	5.9e-35,1.5e-16
E	erhu-GXBY1	A2I91_RS00575	core-erhu	methionine ABC transporter ATP-binding protein	ORTHOMCL134	K02071|	D-methionine transport system ATP-binding protein|	ABC_tran+NIL	21..180&ABC_tran,280..349&NIL	5.9e-35,1.5e-16
E	erhu-KC-Sb-R1	EEY85_RS00490	core-erhu	ATP-binding cassette domain-containing protein	ORTHOMCL134	K02071|K10822|	D-methionine transport system ATP-binding protein|nonpolar-amino-acid-transporting ATPase [EC:7.4.2.2]|	ABC_tran+NIL	21..180&ABC_tran,280..349&NIL	6.8e-35,8.3e-16
E	erhu-ML101	DM789_RS08970	core-erhu	ATP-binding cassette domain-containing protein	ORTHOMCL134	K02071|	D-methionine transport system ATP-binding protein|	ABC_tran+NIL	21..180&ABC_tran,280..349&NIL	5.9e-35,1.5e-16
E	erhu-NCTC7999	DYB49_RS08145	core-erhu	ATP-binding cassette domain-containing protein	ORTHOMCL134	K02071|	D-methionine transport system ATP-binding protein|	ABC_tran+NIL	21..180&ABC_tran,280..349&NIL	5.9e-35,1.5e-16
E	erhu-NCTC8163	EL194_RS00600	core-erhu	ATP-binding cassette domain-containing protein	ORTHOMCL134	K02071|	D-methionine transport system ATP-binding protein|	ABC_tran+NIL	21..180&ABC_tran,280..349&NIL	5.9e-35,1e-15
E	erhu-RU	EF876_RS04255	core-erhu	ATP-binding cassette domain-containing protein	ORTHOMCL134	K02071|	D-methionine transport system ATP-binding protein|	ABC_tran+NIL	21..180&ABC_tran,280..349&NIL	5.9e-35,2.9e-15
E	erhu-SY1027	K210_RS06275	core-erhu	methionine ABC transporter ATP-binding protein	ORTHOMCL134	K02071|	D-methionine transport system ATP-binding protein|	ABC_tran+NIL	21..180&ABC_tran,280..349&NIL	5.9e-35,1.5e-16
E	erhu-WH13013	BC346_RS03145	core-erhu	methionine ABC transporter ATP-binding protein	ORTHOMCL134	K02071|	D-methionine transport system ATP-binding protein|	ABC_tran+NIL	21..180&ABC_tran,280..349&NIL	5.9e-35,1.5e-16
E	espe-15TAL0474	EEI45_01855	core-strain2	ATP-binding cassette domain-containing protein	ORTHOMCL134	K02071|	D-methionine transport system ATP-binding protein|	ABC_tran+NIL	21..180&ABC_tran,280..349&NIL	6.1e-34,4.4e-15
E	espe-EsS2-6-Brazil	EPJ89_03165	core-strain2	ATP-binding cassette domain-containing protein	ORTHOMCL134	K02071|	D-methionine transport system ATP-binding protein|	ABC_tran+NIL	21..180&ABC_tran,280..349&NIL	6.5e-34,1.5e-15
E	espe-EsS2-7-Brazil	EPJ90_07380	core-strain2	ATP-binding cassette domain-containing protein	ORTHOMCL134	K02071|	D-methionine transport system ATP-binding protein|	ABC_tran+NIL	21..180&ABC_tran,280..349&NIL	6.5e-34,1.5e-15
FE	erhu-ATCC19414	HMPREF0357_RS03600	core-erhu	ribose-phosphate pyrophosphokinase	ORTHOMCL139	K00948|	ribose-phosphate pyrophosphokinase [EC:2.7.6.1]|	Pribosyltran_N+Pribosyl_synth	10..125&Pribosyltran_N,204..318&Pribosyl_synth	2.6e-45,1.9e-25
FE	erhu-Fujisawa	ERH_RS08495	core-erhu	ribose-phosphate pyrophosphokinase	ORTHOMCL139	K00948|	ribose-phosphate pyrophosphokinase [EC:2.7.6.1]|	Pribosyltran_N+Pribosyl_synth	10..125&Pribosyltran_N,204..318&Pribosyl_synth	2.6e-45,6.6e-25
FE	erhu-GXBY1	A2I91_RS00620	core-erhu	ribose-phosphate pyrophosphokinase	ORTHOMCL139	K00948|	ribose-phosphate pyrophosphokinase [EC:2.7.6.1]|	Pribosyltran_N+Pribosyl_synth	10..125&Pribosyltran_N,204..318&Pribosyl_synth	2.6e-45,6.6e-25
FE	erhu-KC-Sb-R1	EEY85_RS00535	core-erhu	ribose-phosphate pyrophosphokinase	ORTHOMCL139	K00948|	ribose-phosphate pyrophosphokinase [EC:2.7.6.1]|	Pribosyltran_N+Pribosyl_synth	10..125&Pribosyltran_N,204..318&Pribosyl_synth	2.6e-45,1.9e-25
FE	erhu-ML101	DM789_RS08925	core-erhu	ribose-phosphate pyrophosphokinase	ORTHOMCL139	K00948|	ribose-phosphate pyrophosphokinase [EC:2.7.6.1]|	Pribosyltran_N+Pribosyl_synth	10..125&Pribosyltran_N,204..318&Pribosyl_synth	2.6e-45,6.6e-25
FE	erhu-NCTC7999	DYB49_RS08100	core-erhu	ribose-phosphate pyrophosphokinase	ORTHOMCL139	K00948|	ribose-phosphate pyrophosphokinase [EC:2.7.6.1]|	Pribosyltran_N+Pribosyl_synth	10..125&Pribosyltran_N,204..318&Pribosyl_synth	2.6e-45,1.9e-25
FE	erhu-NCTC8163	EL194_RS00645	core-erhu	ribose-phosphate pyrophosphokinase	ORTHOMCL139	K00948|	ribose-phosphate pyrophosphokinase [EC:2.7.6.1]|	Pribosyltran_N+Pribosyl_synth	10..125&Pribosyltran_N,204..318&Pribosyl_synth	2.6e-45,1.9e-25
FE	erhu-RU	EF876_RS04210	core-erhu	ribose-phosphate pyrophosphokinase	ORTHOMCL139	K00948|	ribose-phosphate pyrophosphokinase [EC:2.7.6.1]|	Pribosyltran_N+Pribosyl_synth	10..125&Pribosyltran_N,204..318&Pribosyl_synth	2.6e-45,1.9e-25
FE	erhu-SY1027	K210_RS06230	core-erhu	ribose-phosphate pyrophosphokinase	ORTHOMCL139	K00948|	ribose-phosphate pyrophosphokinase [EC:2.7.6.1]|	Pribosyltran_N+Pribosyl_synth	10..125&Pribosyltran_N,204..318&Pribosyl_synth	2.6e-45,6.6e-25
FE	erhu-WH13013	BC346_RS03100	core-erhu	ribose-phosphate pyrophosphokinase	ORTHOMCL139	K00948|	ribose-phosphate pyrophosphokinase [EC:2.7.6.1]|	Pribosyltran_N+Pribosyl_synth	10..125&Pribosyltran_N,204..318&Pribosyl_synth	2.6e-45,6.6e-25
FE	espe-15TAL0474	EEI45_01900	core-strain2	ribose-phosphate pyrophosphokinase	ORTHOMCL139	K00948|	ribose-phosphate pyrophosphokinase [EC:2.7.6.1]|	Pribosyltran_N+Pribosyl_synth	10..125&Pribosyltran_N,204..318&Pribosyl_synth	2.6e-45,1.9e-25
FE	espe-EsS2-6-Brazil	EPJ89_03120	core-strain2	ribose-phosphate diphosphokinase	ORTHOMCL139	K00948|	ribose-phosphate pyrophosphokinase [EC:2.7.6.1]|	Pribosyltran_N+Pribosyl_synth	10..125&Pribosyltran_N,204..318&Pribosyl_synth	2.6e-45,1.9e-25
FE	espe-EsS2-7-Brazil	EPJ90_07425	core-strain2	ribose-phosphate diphosphokinase	ORTHOMCL139	K00948|	ribose-phosphate pyrophosphokinase [EC:2.7.6.1]|	Pribosyltran_N+Pribosyl_synth	10..125&Pribosyltran_N,204..318&Pribosyl_synth	2.6e-45,1.9e-25
E	erhu-ATCC19414	HMPREF0357_RS03085	core-erhu	S9 family peptidase	ORTHOMCL140	K01303|	acylaminoacyl-peptidase [EC:3.4.19.1]|	Peptidase_S9	449..657&Peptidase_S9	4e-54
E	erhu-Fujisawa	ERH_RS00295	core-erhu	S9 family peptidase	ORTHOMCL140	K01303|	acylaminoacyl-peptidase [EC:3.4.19.1]|	Peptidase_S9	449..657&Peptidase_S9	4e-54
E	erhu-GXBY1	A2I91_RS00080	core-erhu	S9 family peptidase	ORTHOMCL140	K01303|	acylaminoacyl-peptidase [EC:3.4.19.1]|	Peptidase_S9	449..657&Peptidase_S9	4e-54
E	erhu-KC-Sb-R1	EEY85_RS00005	core-erhu	S9 family peptidase	ORTHOMCL140	K01303|	acylaminoacyl-peptidase [EC:3.4.19.1]|	Peptidase_S9	449..657&Peptidase_S9	4e-54
E	erhu-ML101	DM789_RS00300	core-erhu	S9 family peptidase	ORTHOMCL140	K01303|	acylaminoacyl-peptidase [EC:3.4.19.1]|	Peptidase_S9	449..657&Peptidase_S9	4e-54
E	erhu-NCTC7999	DYB49_RS08635	core-erhu	S9 family peptidase	ORTHOMCL140	K01303|	acylaminoacyl-peptidase [EC:3.4.19.1]|	Peptidase_S9	449..657&Peptidase_S9	4e-54
E	erhu-NCTC8163	EL194_RS00115	core-erhu	S9 family peptidase	ORTHOMCL140	K01303|	acylaminoacyl-peptidase [EC:3.4.19.1]|	Peptidase_S9	449..657&Peptidase_S9	4e-54
E	erhu-RU	EF876_RS03930	core-erhu	S9 family peptidase	ORTHOMCL140	K01303|	acylaminoacyl-peptidase [EC:3.4.19.1]|	Peptidase_S9	449..657&Peptidase_S9	4e-54
E	erhu-SY1027	K210_RS06755	core-erhu	S9 family peptidase	ORTHOMCL140	K01303|	acylaminoacyl-peptidase [EC:3.4.19.1]|	Peptidase_S9	449..657&Peptidase_S9	4e-54
E	erhu-WH13013	BC346_RS03635	core-erhu	S9 family peptidase	ORTHOMCL140	K01303|	acylaminoacyl-peptidase [EC:3.4.19.1]|	Peptidase_S9	449..657&Peptidase_S9	4e-54
E	espe-15TAL0474	EEI45_01335	core-strain2	S9 family peptidase	ORTHOMCL140	K01303|	acylaminoacyl-peptidase [EC:3.4.19.1]|	Peptidase_S9	385..593&Peptidase_S9	2.3e-51
E	espe-EsS2-6-Brazil	EPJ89_07885	core-strain2	S9 family peptidase	ORTHOMCL140	K01303|	acylaminoacyl-peptidase [EC:3.4.19.1]|	Peptidase_S9	449..657&Peptidase_S9	4.1e-54
E	espe-EsS2-7-Brazil	EPJ90_08020	core-strain2	S9 family peptidase	ORTHOMCL140	K01303|	acylaminoacyl-peptidase [EC:3.4.19.1]|	Peptidase_S9	449..657&Peptidase_S9	4.1e-54
E	erhu-ATCC19414	HMPREF0357_RS05370	core-erhu	L-serine ammonia-lyase, iron-sulfur-dependent, subunit alpha	ORTHOMCL254	K01752|	L-serine dehydratase [EC:4.3.1.17]|	SDH_alpha	17..273&SDH_alpha	1.5e-68
E	erhu-Fujisawa	ERH_RS06785	core-erhu	L-serine ammonia-lyase	ORTHOMCL254	K01752|	L-serine dehydratase [EC:4.3.1.17]|	SDH_alpha	17..273&SDH_alpha	3.6e-69
E	erhu-GXBY1	A2I91_RS02330	core-erhu	L-serine ammonia-lyase	ORTHOMCL254	K01752|	L-serine dehydratase [EC:4.3.1.17]|	SDH_alpha	17..273&SDH_alpha	3.6e-69
E	erhu-KC-Sb-R1	EEY85_RS02290	core-erhu	L-serine ammonia-lyase	ORTHOMCL254	K01752|	L-serine dehydratase [EC:4.3.1.17]|	SDH_alpha	17..273&SDH_alpha	5.2e-69
E	erhu-ML101	DM789_RS07200	core-erhu	L-serine ammonia-lyase, iron-sulfur-dependent, subunit alpha	ORTHOMCL254	K01752|	L-serine dehydratase [EC:4.3.1.17]|	SDH_alpha	17..273&SDH_alpha	3.6e-69
E	erhu-NCTC7999	DYB49_RS06355	core-erhu	L-serine ammonia-lyase, iron-sulfur-dependent, subunit alpha	ORTHOMCL254	K01752|	L-serine dehydratase [EC:4.3.1.17]|	SDH_alpha	17..273&SDH_alpha	3.6e-69
E	erhu-NCTC8163	EL194_RS02415	core-erhu	L-serine ammonia-lyase, iron-sulfur-dependent, subunit alpha	ORTHOMCL254	K01752|	L-serine dehydratase [EC:4.3.1.17]|	SDH_alpha	17..273&SDH_alpha	1.5e-68
E	erhu-RU	EF876_RS01675	core-erhu	L-serine ammonia-lyase, iron-sulfur-dependent, subunit alpha	ORTHOMCL254	K01752|	L-serine dehydratase [EC:4.3.1.17]|	SDH_alpha	17..273&SDH_alpha	1.5e-68
E	erhu-SY1027	K210_RS04500	core-erhu	L-serine ammonia-lyase, iron-sulfur-dependent, subunit alpha	ORTHOMCL254	K01752|	L-serine dehydratase [EC:4.3.1.17]|	SDH_alpha	17..273&SDH_alpha	3.6e-69
E	erhu-WH13013	BC346_RS01385	core-erhu	L-serine ammonia-lyase, iron-sulfur-dependent, subunit alpha	ORTHOMCL254	K01752|	L-serine dehydratase [EC:4.3.1.17]|	SDH_alpha	17..273&SDH_alpha	3.6e-69
E	espe-15TAL0474	EEI45_00340	core-strain2	L-serine ammonia-lyase, iron-sulfur-dependent, subunit alpha	ORTHOMCL254	K01752|	L-serine dehydratase [EC:4.3.1.17]|	SDH_alpha	18..273&SDH_alpha	5.4e-69
E	espe-EsS2-6-Brazil	EPJ89_07695	core-strain2	L-serine ammonia-lyase, iron-sulfur-dependent, subunit alpha	ORTHOMCL254	K01752|	L-serine dehydratase [EC:4.3.1.17]|	SDH_alpha	18..273&SDH_alpha	4.3e-69
E	espe-EsS2-7-Brazil	EPJ90_07185	core-strain2	L-serine ammonia-lyase, iron-sulfur-dependent, subunit alpha	ORTHOMCL254	K01752|	L-serine dehydratase [EC:4.3.1.17]|	SDH_alpha	18..273&SDH_alpha	4.3e-69
E	erhu-ATCC19414	HMPREF0357_RS00430	core-erhu	cysteine desulfurase	ORTHOMCL259	K11717|	cysteine desulfurase / selenocysteine lyase [EC:2.8.1.7 4.4.1.16]|	Aminotran_5	19..386&Aminotran_5	1.1e-123
E	erhu-Fujisawa	ERH_RS02575	core-erhu	cysteine desulfurase	ORTHOMCL259	K11717|	cysteine desulfurase / selenocysteine lyase [EC:2.8.1.7 4.4.1.16]|	Aminotran_5	19..386&Aminotran_5	4.9e-124
E	erhu-GXBY1	A2I91_RS07005	core-erhu	cysteine desulfurase	ORTHOMCL259	K11717|	cysteine desulfurase / selenocysteine lyase [EC:2.8.1.7 4.4.1.16]|	Aminotran_5	19..386&Aminotran_5	4.9e-124
E	erhu-KC-Sb-R1	EEY85_RS06230	core-erhu	cysteine desulfurase	ORTHOMCL259	K11717|	cysteine desulfurase / selenocysteine lyase [EC:2.8.1.7 4.4.1.16]|	Aminotran_5	19..386&Aminotran_5	8.4e-123
E	erhu-ML101	DM789_RS02595	core-erhu	cysteine desulfurase	ORTHOMCL259	K11717|	cysteine desulfurase / selenocysteine lyase [EC:2.8.1.7 4.4.1.16]|	Aminotran_5	19..386&Aminotran_5	4.9e-124
E	erhu-NCTC7999	DYB49_RS02190	core-erhu	cysteine desulfurase	ORTHOMCL259	K11717|	cysteine desulfurase / selenocysteine lyase [EC:2.8.1.7 4.4.1.16]|	Aminotran_5	19..386&Aminotran_5	4.9e-124
E	erhu-NCTC8163	EL194_RS05955	core-erhu	cysteine desulfurase	ORTHOMCL259	K11717|	cysteine desulfurase / selenocysteine lyase [EC:2.8.1.7 4.4.1.16]|	Aminotran_5	19..386&Aminotran_5	1.1e-123
E	erhu-RU	EF876_RS07245	core-erhu	cysteine desulfurase	ORTHOMCL259	K11717|	cysteine desulfurase / selenocysteine lyase [EC:2.8.1.7 4.4.1.16]|	Aminotran_5	19..386&Aminotran_5	5.3e-124
E	erhu-SY1027	K210_RS00420	core-erhu	cysteine desulfurase	ORTHOMCL259	K11717|	cysteine desulfurase / selenocysteine lyase [EC:2.8.1.7 4.4.1.16]|	Aminotran_5	19..386&Aminotran_5	4.9e-124
E	erhu-WH13013	BC346_RS06525	core-erhu	cysteine desulfurase	ORTHOMCL259	K11717|	cysteine desulfurase / selenocysteine lyase [EC:2.8.1.7 4.4.1.16]|	Aminotran_5	19..386&Aminotran_5	4.9e-124
E	espe-15TAL0474	EEI45_07315	core-strain2	cysteine desulfurase	ORTHOMCL259	K11717|	cysteine desulfurase / selenocysteine lyase [EC:2.8.1.7 4.4.1.16]|	Aminotran_5	19..386&Aminotran_5	2.2e-124
E	espe-EsS2-6-Brazil	EPJ89_01425	core-strain2	cysteine desulfurase	ORTHOMCL259	K11717|	cysteine desulfurase / selenocysteine lyase [EC:2.8.1.7 4.4.1.16]|	Aminotran_5	19..386&Aminotran_5	3.5e-125
E	espe-EsS2-7-Brazil	EPJ90_04000	core-strain2	cysteine desulfurase	ORTHOMCL259	K11717|	cysteine desulfurase / selenocysteine lyase [EC:2.8.1.7 4.4.1.16]|	Aminotran_5	19..386&Aminotran_5	3.5e-125
E	erhu-ATCC19414	HMPREF0357_RS00055	core-erhu	serine O-acetyltransferase	ORTHOMCL260	K00640|	serine O-acetyltransferase [EC:2.3.1.30]|	Hexapep+Hexapep	70..106&Hexapep,115..150&Hexapep	4.1e-05,7.1e-08
E	erhu-Fujisawa	ERH_RS02195	core-erhu	serine O-acetyltransferase	ORTHOMCL260	K00640|	serine O-acetyltransferase [EC:2.3.1.30]|	Hexapep+Hexapep	70..106&Hexapep,115..150&Hexapep	4.1e-05,7.1e-08
E	erhu-GXBY1	A2I91_RS07385	core-erhu	serine O-acetyltransferase	ORTHOMCL260	K00640|	serine O-acetyltransferase [EC:2.3.1.30]|	Hexapep+Hexapep	70..106&Hexapep,115..150&Hexapep	4.1e-05,7.1e-08
E	erhu-KC-Sb-R1	EEY85_RS06645	core-erhu	serine O-acetyltransferase	ORTHOMCL260	K00640|	serine O-acetyltransferase [EC:2.3.1.30]|	Hexapep+Hexapep	70..106&Hexapep,115..150&Hexapep	4.1e-05,7.1e-08
E	erhu-ML101	DM789_RS02210	core-erhu	serine O-acetyltransferase	ORTHOMCL260	K00640|	serine O-acetyltransferase [EC:2.3.1.30]|	Hexapep+Hexapep	70..106&Hexapep,115..150&Hexapep	4.1e-05,7.1e-08
E	erhu-NCTC7999	DYB49_RS01815	core-erhu	serine O-acetyltransferase	ORTHOMCL260	K00640|	serine O-acetyltransferase [EC:2.3.1.30]|	Hexapep+Hexapep	70..106&Hexapep,115..150&Hexapep	4.1e-05,7.1e-08
E	erhu-NCTC8163	EL194_RS05580	core-erhu	serine O-acetyltransferase	ORTHOMCL260	K00640|	serine O-acetyltransferase [EC:2.3.1.30]|	Hexapep+Hexapep	70..106&Hexapep,115..150&Hexapep	4.1e-05,7.1e-08
E	erhu-RU	EF876_RS08195	core-erhu	serine O-acetyltransferase	ORTHOMCL260	K00640|	serine O-acetyltransferase [EC:2.3.1.30]|	Hexapep+Hexapep	70..106&Hexapep,115..150&Hexapep	4.1e-05,5.4e-07
E	erhu-SY1027	K210_RS00045	core-erhu	serine O-acetyltransferase	ORTHOMCL260	K00640|	serine O-acetyltransferase [EC:2.3.1.30]|	Hexapep+Hexapep	70..106&Hexapep,115..150&Hexapep	4.1e-05,7.1e-08
E	erhu-WH13013	BC346_RS06905	core-erhu	serine O-acetyltransferase	ORTHOMCL260	K00640|	serine O-acetyltransferase [EC:2.3.1.30]|	Hexapep+Hexapep	70..106&Hexapep,115..150&Hexapep	4.1e-05,7.1e-08
E	espe-15TAL0474	EEI45_07815	core-strain2	serine O-acetyltransferase	ORTHOMCL260	K00640|	serine O-acetyltransferase [EC:2.3.1.30]|	Hexapep+Hexapep	70..106&Hexapep,115..150&Hexapep	1.4e-05,7.1e-08
E	espe-EsS2-6-Brazil	EPJ89_07330	core-strain2	serine O-acetyltransferase	ORTHOMCL260	K00640|	serine O-acetyltransferase [EC:2.3.1.30]|	Hexapep+Hexapep	70..106&Hexapep,115..150&Hexapep	1.4e-05,7.1e-08
E	espe-EsS2-7-Brazil	EPJ90_04975	core-strain2	serine O-acetyltransferase	ORTHOMCL260	K00640|	serine O-acetyltransferase [EC:2.3.1.30]|	Hexapep+Hexapep	70..106&Hexapep,115..150&Hexapep	1.4e-05,7.1e-08
E	erhu-ATCC19414	HMPREF0357_RS03110	core-erhu	glutamate 5-kinase	ORTHOMCL297	K00931|	glutamate 5-kinase [EC:2.7.2.11]|	AA_kinase	10..241&AA_kinase	2.7e-41
E	erhu-Fujisawa	ERH_RS00270	core-erhu	glutamate 5-kinase	ORTHOMCL297	K00931|	glutamate 5-kinase [EC:2.7.2.11]|	AA_kinase	10..241&AA_kinase	2.7e-41
E	erhu-GXBY1	A2I91_RS00105	core-erhu	glutamate 5-kinase	ORTHOMCL297	K00931|	glutamate 5-kinase [EC:2.7.2.11]|	AA_kinase	10..241&AA_kinase	2.7e-41
E	erhu-KC-Sb-R1	EEY85_RS00030	core-erhu	glutamate 5-kinase	ORTHOMCL297	K00931|	glutamate 5-kinase [EC:2.7.2.11]|	AA_kinase	10..242&AA_kinase	1.5e-41
E	erhu-ML101	DM789_RS00275	core-erhu	glutamate 5-kinase	ORTHOMCL297	K00931|	glutamate 5-kinase [EC:2.7.2.11]|	AA_kinase	10..241&AA_kinase	2.7e-41
E	erhu-NCTC7999	DYB49_RS08610	core-erhu	glutamate 5-kinase	ORTHOMCL297	K00931|	glutamate 5-kinase [EC:2.7.2.11]|	AA_kinase	10..241&AA_kinase	2.7e-41
E	erhu-NCTC8163	EL194_RS00140	core-erhu	glutamate 5-kinase	ORTHOMCL297	K00931|	glutamate 5-kinase [EC:2.7.2.11]|	AA_kinase	10..241&AA_kinase	2.7e-41
E	erhu-RU	EF876_RS03905	core-erhu	glutamate 5-kinase	ORTHOMCL297	K00931|	glutamate 5-kinase [EC:2.7.2.11]|	AA_kinase	10..241&AA_kinase	2.7e-41
E	erhu-SY1027	K210_RS06730	core-erhu	glutamate 5-kinase	ORTHOMCL297	K00931|	glutamate 5-kinase [EC:2.7.2.11]|	AA_kinase	10..241&AA_kinase	2.7e-41
E	erhu-WH13013	BC346_RS03610	core-erhu	glutamate 5-kinase	ORTHOMCL297	K00931|	glutamate 5-kinase [EC:2.7.2.11]|	AA_kinase	10..241&AA_kinase	2.7e-41
E	espe-15TAL0474	EEI45_01370	core-strain2	glutamate 5-kinase	ORTHOMCL297	K00931|	glutamate 5-kinase [EC:2.7.2.11]|	AA_kinase	10..241&AA_kinase	1.1e-41
E	espe-EsS2-6-Brazil	EPJ89_07860	core-strain2	glutamate 5-kinase	ORTHOMCL297	K00931|	glutamate 5-kinase [EC:2.7.2.11]|	AA_kinase	10..241&AA_kinase	1.1e-41
E	espe-EsS2-7-Brazil	EPJ90_08045	core-strain2	glutamate 5-kinase	ORTHOMCL297	K00931|	glutamate 5-kinase [EC:2.7.2.11]|	AA_kinase	10..241&AA_kinase	1.1e-41
EG	erhu-ATCC19414	HMPREF0357_RS05405	core-erhu	aminopeptidase	ORTHOMCL316	NA	NA	NA	NA	NA
EG	erhu-Fujisawa	ERH_RS06750	core-erhu	aminopeptidase	ORTHOMCL316	NA	NA	NA	NA	NA
EG	erhu-GXBY1	A2I91_RS02365	core-erhu	aminopeptidase	ORTHOMCL316	NA	NA	NA	NA	NA
EG	erhu-KC-Sb-R1	EEY85_RS02325	core-erhu	M42 family peptidase	ORTHOMCL316	NA	NA	NA	NA	NA
EG	erhu-ML101	DM789_RS07165	core-erhu	M42 family peptidase	ORTHOMCL316	NA	NA	NA	NA	NA
EG	erhu-NCTC7999	DYB49_RS06320	core-erhu	aminopeptidase	ORTHOMCL316	NA	NA	NA	NA	NA
EG	erhu-NCTC8163	EL194_RS02450	core-erhu	M42 family peptidase	ORTHOMCL316	NA	NA	NA	NA	NA
EG	erhu-RU	EF876_RS01640	core-erhu	M42 family peptidase	ORTHOMCL316	NA	NA	NA	NA	NA
EG	erhu-SY1027	K210_RS04465	core-erhu	aminopeptidase	ORTHOMCL316	NA	NA	NA	NA	NA
EG	erhu-WH13013	BC346_RS01350	core-erhu	aminopeptidase	ORTHOMCL316	NA	NA	NA	NA	NA
EG	espe-15TAL0474	EEI45_00310	core-strain2	M42 family peptidase	ORTHOMCL316	NA	NA	NA	NA	NA
EG	espe-EsS2-6-Brazil	EPJ89_07725	core-strain2	M42 family peptidase	ORTHOMCL316	NA	NA	NA	NA	NA
EG	espe-EsS2-7-Brazil	EPJ90_07155	core-strain2	M42 family peptidase	ORTHOMCL316	NA	NA	NA	NA	NA
E	erhu-ATCC19414	HMPREF0357_RS01690	core-erhu	ornithine carbamoyltransferase	ORTHOMCL319	K00611|	ornithine carbamoyltransferase [EC:2.1.3.3]|	OTCace_N+OTCace	8..148&OTCace_N,154..327&OTCace	5.6e-44,1.4e-54
E	erhu-Fujisawa	ERH_RS04045	core-erhu	ornithine carbamoyltransferase	ORTHOMCL319	K00611|	ornithine carbamoyltransferase [EC:2.1.3.3]|	OTCace_N+OTCace	8..148&OTCace_N,154..327&OTCace	5.6e-44,1.4e-54
E	erhu-GXBY1	A2I91_RS05530	core-erhu	ornithine carbamoyltransferase	ORTHOMCL319	K00611|	ornithine carbamoyltransferase [EC:2.1.3.3]|	OTCace_N+OTCace	8..148&OTCace_N,154..327&OTCace	5.6e-44,1.4e-54
E	erhu-KC-Sb-R1	EEY85_RS05000	core-erhu	ornithine carbamoyltransferase	ORTHOMCL319	K00611|	ornithine carbamoyltransferase [EC:2.1.3.3]|	OTCace_N+OTCace	8..148&OTCace_N,154..327&OTCace	5.6e-44,1.4e-54
E	erhu-ML101	DM789_RS04055	core-erhu	ornithine carbamoyltransferase	ORTHOMCL319	K00611|	ornithine carbamoyltransferase [EC:2.1.3.3]|	OTCace_N+OTCace	8..148&OTCace_N,154..327&OTCace	5.6e-44,1.4e-54
E	erhu-NCTC7999	DYB49_RS03650	core-erhu	ornithine carbamoyltransferase	ORTHOMCL319	K00611|	ornithine carbamoyltransferase [EC:2.1.3.3]|	OTCace_N+OTCace	8..148&OTCace_N,154..327&OTCace	5.6e-44,1.4e-54
E	erhu-NCTC8163	EL194_RS07220	core-erhu	ornithine carbamoyltransferase	ORTHOMCL319	K00611|	ornithine carbamoyltransferase [EC:2.1.3.3]|	OTCace_N+OTCace	8..148&OTCace_N,154..327&OTCace	5.6e-44,1.4e-54
E	erhu-RU	EF876_RS06945	core-erhu	ornithine carbamoyltransferase	ORTHOMCL319	K00611|	ornithine carbamoyltransferase [EC:2.1.3.3]|	OTCace_N+OTCace	8..148&OTCace_N,154..327&OTCace	5.6e-44,1.4e-54
E	erhu-SY1027	K210_RS01660	core-erhu	ornithine carbamoyltransferase	ORTHOMCL319	K00611|	ornithine carbamoyltransferase [EC:2.1.3.3]|	OTCace_N+OTCace	8..148&OTCace_N,154..327&OTCace	5.6e-44,1.4e-54
E	erhu-WH13013	BC346_RS05050	core-erhu	ornithine carbamoyltransferase	ORTHOMCL319	K00611|	ornithine carbamoyltransferase [EC:2.1.3.3]|	OTCace_N+OTCace	8..148&OTCace_N,154..327&OTCace	5.6e-44,1.4e-54
E	espe-15TAL0474	EEI45_06165	core-strain2	ornithine carbamoyltransferase	ORTHOMCL319	K00611|	ornithine carbamoyltransferase [EC:2.1.3.3]|	OTCace_N+OTCace	8..148&OTCace_N,154..327&OTCace	4.1e-44,2.8e-54
E	espe-EsS2-6-Brazil	EPJ89_04365	core-strain2	ornithine carbamoyltransferase	ORTHOMCL319	K00611|	ornithine carbamoyltransferase [EC:2.1.3.3]|	OTCace_N+OTCace	8..148&OTCace_N,154..327&OTCace	4.1e-44,2.8e-54
E	espe-EsS2-7-Brazil	EPJ90_00340	core-strain2	ornithine carbamoyltransferase	ORTHOMCL319	K00611|	ornithine carbamoyltransferase [EC:2.1.3.3]|	OTCace_N+OTCace	8..148&OTCace_N,154..327&OTCace	4.1e-44,2.8e-54
EM	erhu-ATCC19414	HMPREF0357_RS05655	core-erhu	N-acetylneuraminate lyase	ORTHOMCL32	K01639|	N-acetylneuraminate lyase [EC:4.1.3.3]|	DHDPS	2..278&DHDPS	6.8e-80
EM	erhu-Fujisawa	ERH_RS06450	core-erhu	N-acetylneuraminate lyase	ORTHOMCL32	K01639|	N-acetylneuraminate lyase [EC:4.1.3.3]|	DHDPS	2..278&DHDPS	3.1e-80
EM	erhu-GXBY1	A2I91_RS03055	core-erhu	N-acetylneuraminate lyase	ORTHOMCL32	K01639|	N-acetylneuraminate lyase [EC:4.1.3.3]|	DHDPS	2..278&DHDPS	3.1e-80
EM	erhu-KC-Sb-R1	EEY85_RS02620	core-erhu	N-acetylneuraminate lyase	ORTHOMCL32	K01639|	N-acetylneuraminate lyase [EC:4.1.3.3]|	DHDPS	2..278&DHDPS	2.4e-80
EM	erhu-ML101	DM789_RS06425	core-erhu	N-acetylneuraminate lyase	ORTHOMCL32	K01639|	N-acetylneuraminate lyase [EC:4.1.3.3]|	DHDPS	2..278&DHDPS	3.1e-80
EM	erhu-NCTC7999	DYB49_RS06015	core-erhu	N-acetylneuraminate lyase	ORTHOMCL32	K01639|	N-acetylneuraminate lyase [EC:4.1.3.3]|	DHDPS	2..278&DHDPS	1.1e-80
EM	erhu-NCTC8163	EL194_RS02705	core-erhu	N-acetylneuraminate lyase	ORTHOMCL32	K01639|	N-acetylneuraminate lyase [EC:4.1.3.3]|	DHDPS	2..278&DHDPS	6.8e-80
EM	erhu-RU	EF876_RS01435	core-erhu	N-acetylneuraminate lyase	ORTHOMCL32	K01639|	N-acetylneuraminate lyase [EC:4.1.3.3]|	DHDPS	2..278&DHDPS	3.4e-80
EM	erhu-SY1027	K210_RS04005	core-erhu	N-acetylneuraminate lyase	ORTHOMCL32	K01639|	N-acetylneuraminate lyase [EC:4.1.3.3]|	DHDPS	2..278&DHDPS	3.1e-80
EM	erhu-WH13013	BC346_RS01050	core-erhu	N-acetylneuraminate lyase	ORTHOMCL32	K01639|	N-acetylneuraminate lyase [EC:4.1.3.3]|	DHDPS	2..278&DHDPS	3.1e-80
EM	espe-15TAL0474	EEI45_03925	core-strain2	N-acetylneuraminate lyase	ORTHOMCL32	K01639|	N-acetylneuraminate lyase [EC:4.1.3.3]|	DHDPS	2..278&DHDPS	1.4e-78
EM	espe-EsS2-6-Brazil	EPJ89_06720	core-strain2	N-acetylneuraminate lyase	ORTHOMCL32	K01639|	N-acetylneuraminate lyase [EC:4.1.3.3]|	DHDPS	2..278&DHDPS	1.4e-80
EM	espe-EsS2-7-Brazil	EPJ90_05840	core-strain2	N-acetylneuraminate lyase	ORTHOMCL32	K01639|	N-acetylneuraminate lyase [EC:4.1.3.3]|	DHDPS	2..278&DHDPS	1.4e-80
E	erhu-ATCC19414	HMPREF0357_RS03095	core-erhu	pyrroline-5-carboxylate reductase	ORTHOMCL321	K00286|	pyrroline-5-carboxylate reductase [EC:1.5.1.2]|	F420_oxidored+P5CR_dimer	2..90&F420_oxidored,153..256&P5CR_dimer	2.9e-16,1.2e-25
E	erhu-Fujisawa	ERH_RS00285	core-erhu	pyrroline-5-carboxylate reductase	ORTHOMCL321	K00286|	pyrroline-5-carboxylate reductase [EC:1.5.1.2]|	F420_oxidored+P5CR_dimer	2..90&F420_oxidored,153..256&P5CR_dimer	2.9e-16,8.7e-26
E	erhu-GXBY1	A2I91_RS00090	core-erhu	pyrroline-5-carboxylate reductase	ORTHOMCL321	K00286|	pyrroline-5-carboxylate reductase [EC:1.5.1.2]|	F420_oxidored+P5CR_dimer	2..90&F420_oxidored,153..256&P5CR_dimer	2.9e-16,8.7e-26
E	erhu-KC-Sb-R1	EEY85_RS00015	core-erhu	pyrroline-5-carboxylate reductase	ORTHOMCL321	K00286|	pyrroline-5-carboxylate reductase [EC:1.5.1.2]|	F420_oxidored+P5CR_dimer	2..90&F420_oxidored,153..256&P5CR_dimer	1.8e-16,8.7e-26
E	erhu-ML101	DM789_RS00290	core-erhu	pyrroline-5-carboxylate reductase	ORTHOMCL321	K00286|	pyrroline-5-carboxylate reductase [EC:1.5.1.2]|	F420_oxidored+P5CR_dimer	2..90&F420_oxidored,153..256&P5CR_dimer	2.9e-16,8.7e-26
E	erhu-NCTC7999	DYB49_RS08625	core-erhu	pyrroline-5-carboxylate reductase	ORTHOMCL321	K00286|	pyrroline-5-carboxylate reductase [EC:1.5.1.2]|	F420_oxidored+P5CR_dimer	2..90&F420_oxidored,153..256&P5CR_dimer	2.2e-15,8.7e-26
E	erhu-NCTC8163	EL194_RS00125	core-erhu	pyrroline-5-carboxylate reductase	ORTHOMCL321	K00286|	pyrroline-5-carboxylate reductase [EC:1.5.1.2]|	F420_oxidored+P5CR_dimer	2..90&F420_oxidored,153..256&P5CR_dimer	2.9e-16,1.2e-25
E	erhu-RU	EF876_RS03920	core-erhu	pyrroline-5-carboxylate reductase	ORTHOMCL321	K00286|	pyrroline-5-carboxylate reductase [EC:1.5.1.2]|	F420_oxidored+P5CR_dimer	2..90&F420_oxidored,153..256&P5CR_dimer	2.9e-16,3.3e-26
E	erhu-SY1027	K210_RS06745	core-erhu	pyrroline-5-carboxylate reductase	ORTHOMCL321	K00286|	pyrroline-5-carboxylate reductase [EC:1.5.1.2]|	F420_oxidored+P5CR_dimer	2..90&F420_oxidored,153..256&P5CR_dimer	2.9e-16,8.7e-26
E	erhu-WH13013	BC346_RS03625	core-erhu	pyrroline-5-carboxylate reductase	ORTHOMCL321	K00286|	pyrroline-5-carboxylate reductase [EC:1.5.1.2]|	F420_oxidored+P5CR_dimer	2..90&F420_oxidored,153..256&P5CR_dimer	2.9e-16,8.7e-26
E	espe-15TAL0474	EEI45_01345	core-strain2	pyrroline-5-carboxylate reductase	ORTHOMCL321	K00286|	pyrroline-5-carboxylate reductase [EC:1.5.1.2]|	F420_oxidored+P5CR_dimer	2..90&F420_oxidored,153..256&P5CR_dimer	6.3e-17,3e-25
E	espe-EsS2-6-Brazil	EPJ89_07875	core-strain2	pyrroline-5-carboxylate reductase	ORTHOMCL321	K00286|	pyrroline-5-carboxylate reductase [EC:1.5.1.2]|	F420_oxidored+P5CR_dimer	2..90&F420_oxidored,153..256&P5CR_dimer	5e-17,9.5e-26
E	espe-EsS2-7-Brazil	EPJ90_08030	core-strain2	pyrroline-5-carboxylate reductase	ORTHOMCL321	K00286|	pyrroline-5-carboxylate reductase [EC:1.5.1.2]|	F420_oxidored+P5CR_dimer	2..90&F420_oxidored,153..256&P5CR_dimer	1.8e-16,5.7e-26
E	erhu-ATCC19414	HMPREF0357_RS02185	core-erhu	amino acid ABC transporter ATP-binding protein	ORTHOMCL330	K10822|K17076|	nonpolar-amino-acid-transporting ATPase [EC:7.4.2.2]|putative lysine transport system ATP-binding protein [EC:3.6.3.-]|	ABC_tran+AAA_13	19..167&ABC_tran,156..208&AAA_13	2.1e-39,0.0028
E	erhu-Fujisawa	ERH_RS04535	core-erhu	amino acid ABC transporter ATP-binding protein	ORTHOMCL330	K10822|K17076|	nonpolar-amino-acid-transporting ATPase [EC:7.4.2.2]|putative lysine transport system ATP-binding protein [EC:3.6.3.-]|	ABC_tran+AAA_13	19..167&ABC_tran,156..208&AAA_13	2.1e-39,0.0028
E	erhu-GXBY1	A2I91_RS05040	core-erhu	amino acid ABC transporter ATP-binding protein	ORTHOMCL330	K10822|K17076|	nonpolar-amino-acid-transporting ATPase [EC:7.4.2.2]|putative lysine transport system ATP-binding protein [EC:3.6.3.-]|	ABC_tran+AAA_13	19..167&ABC_tran,156..208&AAA_13	2.1e-39,0.0028
E	erhu-KC-Sb-R1	EEY85_RS04510	core-erhu	amino acid ABC transporter ATP-binding protein	ORTHOMCL330	K10822|K17076|	nonpolar-amino-acid-transporting ATPase [EC:7.4.2.2]|putative lysine transport system ATP-binding protein [EC:3.6.3.-]|	ABC_tran+AAA_13	19..167&ABC_tran,156..208&AAA_13	2.1e-39,0.0028
E	erhu-ML101	DM789_RS04545	core-erhu	amino acid ABC transporter ATP-binding protein	ORTHOMCL330	K10822|K17076|	nonpolar-amino-acid-transporting ATPase [EC:7.4.2.2]|putative lysine transport system ATP-binding protein [EC:3.6.3.-]|	ABC_tran+AAA_13	19..167&ABC_tran,156..208&AAA_13	2.1e-39,0.0028
E	erhu-NCTC7999	DYB49_RS04145	core-erhu	amino acid ABC transporter ATP-binding protein	ORTHOMCL330	K10822|K17076|	nonpolar-amino-acid-transporting ATPase [EC:7.4.2.2]|putative lysine transport system ATP-binding protein [EC:3.6.3.-]|	ABC_tran+AAA_13	19..167&ABC_tran,156..208&AAA_13	2.1e-39,0.0028
E	erhu-NCTC8163	EL194_RS07715	core-erhu	amino acid ABC transporter ATP-binding protein	ORTHOMCL330	K10822|K17076|	nonpolar-amino-acid-transporting ATPase [EC:7.4.2.2]|putative lysine transport system ATP-binding protein [EC:3.6.3.-]|	ABC_tran+AAA_13	19..167&ABC_tran,156..208&AAA_13	2.1e-39,0.0028
E	erhu-RU	EF876_RS00280	core-erhu	amino acid ABC transporter ATP-binding protein	ORTHOMCL330	K10822|K17076|	nonpolar-amino-acid-transporting ATPase [EC:7.4.2.2]|putative lysine transport system ATP-binding protein [EC:3.6.3.-]|	ABC_tran+AAA_13	19..167&ABC_tran,156..208&AAA_13	2.1e-39,0.0028
E	erhu-SY1027	K210_RS02145	core-erhu	amino acid ABC transporter ATP-binding protein	ORTHOMCL330	K10822|K17076|	nonpolar-amino-acid-transporting ATPase [EC:7.4.2.2]|putative lysine transport system ATP-binding protein [EC:3.6.3.-]|	ABC_tran+AAA_13	19..167&ABC_tran,156..208&AAA_13	2.1e-39,0.0028
E	erhu-WH13013	BC346_RS04560	core-erhu	amino acid ABC transporter ATP-binding protein	ORTHOMCL330	K10822|K17076|	nonpolar-amino-acid-transporting ATPase [EC:7.4.2.2]|putative lysine transport system ATP-binding protein [EC:3.6.3.-]|	ABC_tran+AAA_13	19..167&ABC_tran,156..208&AAA_13	2.1e-39,0.0028
E	espe-15TAL0474	EEI45_05690	core-strain2	amino acid ABC transporter ATP-binding protein	ORTHOMCL330	K10822|K17076|	nonpolar-amino-acid-transporting ATPase [EC:7.4.2.2]|putative lysine transport system ATP-binding protein [EC:3.6.3.-]|	ABC_tran+AAA_13	19..167&ABC_tran,156..208&AAA_13	2.4e-39,0.0024
E	espe-EsS2-6-Brazil	EPJ89_04830	core-strain2	ATP-binding cassette domain-containing protein	ORTHOMCL330	K10822|K17076|	nonpolar-amino-acid-transporting ATPase [EC:7.4.2.2]|putative lysine transport system ATP-binding protein [EC:3.6.3.-]|	ABC_tran+AAA_13	19..167&ABC_tran,156..208&AAA_13	2.4e-39,0.0024
E	espe-EsS2-7-Brazil	EPJ90_00805	core-strain2	ATP-binding cassette domain-containing protein	ORTHOMCL330	K10822|K17076|	nonpolar-amino-acid-transporting ATPase [EC:7.4.2.2]|putative lysine transport system ATP-binding protein [EC:3.6.3.-]|	ABC_tran+AAA_13	19..167&ABC_tran,156..208&AAA_13	2.4e-39,0.0024
E	erhu-ATCC19414	HMPREF0357_RS03795	core-erhu	amino acid permease	ORTHOMCL34	NA	NA	NA	NA	NA
E	erhu-Fujisawa	ERH_RS08300	core-erhu	amino acid permease	ORTHOMCL34	NA	NA	NA	NA	NA
E	erhu-GXBY1	A2I91_RS00815	core-erhu	amino acid permease	ORTHOMCL34	NA	NA	NA	NA	NA
E	erhu-KC-Sb-R1	EEY85_RS00730	core-erhu	amino acid permease	ORTHOMCL34	NA	NA	NA	NA	NA
E	erhu-ML101	DM789_RS08730	core-erhu	amino acid permease	ORTHOMCL34	NA	NA	NA	NA	NA
E	erhu-NCTC7999	DYB49_RS07905	core-erhu	amino acid permease	ORTHOMCL34	NA	NA	NA	NA	NA
E	erhu-NCTC8163	EL194_RS00840	core-erhu	amino acid permease	ORTHOMCL34	NA	NA	NA	NA	NA
E	erhu-RU	EF876_RS04015	core-erhu	amino acid permease	ORTHOMCL34	NA	NA	NA	NA	NA
E	erhu-SY1027	K210_RS06035	core-erhu	amino acid permease	ORTHOMCL34	NA	NA	NA	NA	NA
E	erhu-WH13013	BC346_RS02905	core-erhu	amino acid permease	ORTHOMCL34	NA	NA	NA	NA	NA
E	espe-15TAL0474	EEI45_02100	core-strain2	amino acid permease	ORTHOMCL34	NA	NA	NA	NA	NA
E	espe-EsS2-6-Brazil	EPJ89_02925	core-strain2	amino acid permease	ORTHOMCL34	NA	NA	NA	NA	NA
E	espe-EsS2-7-Brazil	EPJ90_06900	core-strain2	amino acid permease	ORTHOMCL34	NA	NA	NA	NA	NA
E	erhu-ATCC19414	HMPREF0357_RS04400	core-erhu	ABC transporter permease	ORTHOMCL343	K11071|	spermidine/putrescine transport system permease protein|	BPD_transp_1	78..262&BPD_transp_1	3.9e-18
E	erhu-Fujisawa	ERH_RS07690	core-erhu	ABC transporter permease	ORTHOMCL343	K11071|	spermidine/putrescine transport system permease protein|	BPD_transp_1	78..262&BPD_transp_1	3.9e-18
E	erhu-GXBY1	A2I91_RS01425	core-erhu	ABC transporter permease	ORTHOMCL343	K11071|	spermidine/putrescine transport system permease protein|	BPD_transp_1	78..262&BPD_transp_1	3.9e-18
E	erhu-KC-Sb-R1	EEY85_RS01340	core-erhu	ABC transporter permease	ORTHOMCL343	K11071|	spermidine/putrescine transport system permease protein|	BPD_transp_1	78..262&BPD_transp_1	2.5e-18
E	erhu-ML101	DM789_RS08115	core-erhu	ABC transporter permease	ORTHOMCL343	K11071|	spermidine/putrescine transport system permease protein|	BPD_transp_1	78..262&BPD_transp_1	3.9e-18
E	erhu-NCTC7999	DYB49_RS07295	core-erhu	ABC transporter permease	ORTHOMCL343	K11071|	spermidine/putrescine transport system permease protein|	BPD_transp_1	78..262&BPD_transp_1	3.9e-18
E	erhu-NCTC8163	EL194_RS01450	core-erhu	ABC transporter permease	ORTHOMCL343	K11071|	spermidine/putrescine transport system permease protein|	BPD_transp_1	78..262&BPD_transp_1	3.9e-18
E	erhu-RU	EF876_RS03110	core-erhu	ABC transporter permease	ORTHOMCL343	K11071|	spermidine/putrescine transport system permease protein|	BPD_transp_1	79..262&BPD_transp_1	6.8e-18
E	erhu-SY1027	K210_RS05420	core-erhu	ABC transporter permease	ORTHOMCL343	K11071|	spermidine/putrescine transport system permease protein|	BPD_transp_1	78..262&BPD_transp_1	3.9e-18
E	erhu-WH13013	BC346_RS02295	core-erhu	ABC transporter permease	ORTHOMCL343	K11071|	spermidine/putrescine transport system permease protein|	BPD_transp_1	78..262&BPD_transp_1	3.9e-18
E	espe-15TAL0474	EEI45_00810	core-strain2	ABC transporter permease	ORTHOMCL343	K11071|	spermidine/putrescine transport system permease protein|	BPD_transp_1	78..262&BPD_transp_1	1.6e-18
E	espe-EsS2-6-Brazil	EPJ89_02375	core-strain2	ABC transporter permease	ORTHOMCL343	K11071|	spermidine/putrescine transport system permease protein|	BPD_transp_1	78..262&BPD_transp_1	3.2e-18
E	espe-EsS2-7-Brazil	EPJ90_02855	core-strain2	ABC transporter permease	ORTHOMCL343	K11071|	spermidine/putrescine transport system permease protein|	BPD_transp_1	78..262&BPD_transp_1	3.2e-18
E	espe-15TAL0474	EEI45_05780	core-strain2	ABC transporter permease	ORTHOMCL405	K02053|	putative spermidine/putrescine transport system permease protein|	BPD_transp_1	87..249&BPD_transp_1	1.6e-13
E	espe-EsS2-7-Brazil	EPJ90_00715	core-strain2	ABC transporter permease	ORTHOMCL405	K02053|	putative spermidine/putrescine transport system permease protein|	BPD_transp_1	85..249&BPD_transp_1	2.1e-13
EP	erhu-ATCC19414	HMPREF0357_RS00175	core-erhu	ABC transporter ATP-binding protein	ORTHOMCL42	K02031|	peptide/nickel transport system ATP-binding protein|	ABC_tran+oligo_HPY	24..181&ABC_tran,233..265&oligo_HPY	1.4e-29,3.8e-05
EP	erhu-Fujisawa	ERH_RS02320	core-erhu	ABC transporter ATP-binding protein	ORTHOMCL42	K02031|	peptide/nickel transport system ATP-binding protein|	ABC_tran+oligo_HPY	24..181&ABC_tran,233..265&oligo_HPY	1.4e-29,3.8e-05
EP	erhu-GXBY1	A2I91_RS07260	core-erhu	ABC transporter ATP-binding protein	ORTHOMCL42	K02031|	peptide/nickel transport system ATP-binding protein|	ABC_tran+oligo_HPY	24..181&ABC_tran,233..265&oligo_HPY	1.4e-29,3.8e-05
EP	erhu-KC-Sb-R1	EEY85_RS06510	core-erhu	ABC transporter ATP-binding protein	ORTHOMCL42	K02031|	peptide/nickel transport system ATP-binding protein|	ABC_tran+oligo_HPY	24..181&ABC_tran,233..265&oligo_HPY	1.4e-29,3.8e-05
EP	erhu-ML101	DM789_RS02335	core-erhu	ABC transporter ATP-binding protein	ORTHOMCL42	K02031|	peptide/nickel transport system ATP-binding protein|	ABC_tran+oligo_HPY	24..181&ABC_tran,233..265&oligo_HPY	1.4e-29,3.8e-05
EP	erhu-NCTC7999	DYB49_RS01935	core-erhu	ABC transporter ATP-binding protein	ORTHOMCL42	K02031|	peptide/nickel transport system ATP-binding protein|	ABC_tran+oligo_HPY	24..181&ABC_tran,233..265&oligo_HPY	1.4e-29,3.8e-05
EP	erhu-NCTC8163	EL194_RS05700	core-erhu	ABC transporter ATP-binding protein	ORTHOMCL42	K02031|	peptide/nickel transport system ATP-binding protein|	ABC_tran+oligo_HPY	24..181&ABC_tran,233..265&oligo_HPY	1.4e-29,3.8e-05
EP	erhu-RU	EF876_RS07720	core-erhu	ABC transporter ATP-binding protein	ORTHOMCL42	K02031|	peptide/nickel transport system ATP-binding protein|	ABC_tran+oligo_HPY	24..181&ABC_tran,233..265&oligo_HPY	1.4e-29,3.8e-05
EP	erhu-SY1027	K210_RS00165	core-erhu	ABC transporter ATP-binding protein	ORTHOMCL42	K02031|	peptide/nickel transport system ATP-binding protein|	ABC_tran+oligo_HPY	24..181&ABC_tran,233..265&oligo_HPY	1.4e-29,3.8e-05
EP	erhu-WH13013	BC346_RS06780	core-erhu	ABC transporter ATP-binding protein	ORTHOMCL42	K02031|	peptide/nickel transport system ATP-binding protein|	ABC_tran+oligo_HPY	24..181&ABC_tran,233..265&oligo_HPY	1.4e-29,3.8e-05
EP	espe-15TAL0474	EEI45_07695	core-strain2	ABC transporter ATP-binding protein	ORTHOMCL42	K02031|	peptide/nickel transport system ATP-binding protein|	ABC_tran+oligo_HPY	24..181&ABC_tran,233..265&oligo_HPY	1.5e-29,3.1e-05
EP	espe-EsS2-6-Brazil	EPJ89_07210	core-strain2	ABC transporter ATP-binding protein	ORTHOMCL42	K02031|	peptide/nickel transport system ATP-binding protein|	ABC_tran+oligo_HPY	24..181&ABC_tran,233..265&oligo_HPY	1.5e-29,3.4e-05
EP	espe-EsS2-7-Brazil	EPJ90_05095	core-strain2	ABC transporter ATP-binding protein	ORTHOMCL42	K02031|	peptide/nickel transport system ATP-binding protein|	ABC_tran+oligo_HPY	24..181&ABC_tran,233..265&oligo_HPY	1.5e-29,3.4e-05
E	erhu-ATCC19414	HMPREF0357_RS04280	core-erhu	amino acid ABC transporter ATP-binding protein	ORTHOMCL444	K02028|K10822|K23060|	polar amino acid transport system ATP-binding protein [EC:7.4.2.1]|nonpolar-amino-acid-transporting ATPase [EC:7.4.2.2]|arginine/lysine/histidine transport system ATP-binding protein [EC:7.4.2.1]|	ABC_tran	21..169&ABC_tran	4.2e-35
E	erhu-Fujisawa	ERH_RS07810	core-erhu	amino acid ABC transporter ATP-binding protein	ORTHOMCL444	K02028|K10822|K23060|	polar amino acid transport system ATP-binding protein [EC:7.4.2.1]|nonpolar-amino-acid-transporting ATPase [EC:7.4.2.2]|arginine/lysine/histidine transport system ATP-binding protein [EC:7.4.2.1]|	ABC_tran	21..169&ABC_tran	4.2e-35
E	erhu-GXBY1	A2I91_RS01305	core-erhu	amino acid ABC transporter ATP-binding protein	ORTHOMCL444	K02028|K10822|K23060|	polar amino acid transport system ATP-binding protein [EC:7.4.2.1]|nonpolar-amino-acid-transporting ATPase [EC:7.4.2.2]|arginine/lysine/histidine transport system ATP-binding protein [EC:7.4.2.1]|	ABC_tran	21..169&ABC_tran	9.1e-35
E	erhu-KC-Sb-R1	EEY85_RS01220	core-erhu	amino acid ABC transporter ATP-binding protein	ORTHOMCL444	K02028|K10822|K23060|	polar amino acid transport system ATP-binding protein [EC:7.4.2.1]|nonpolar-amino-acid-transporting ATPase [EC:7.4.2.2]|arginine/lysine/histidine transport system ATP-binding protein [EC:7.4.2.1]|	ABC_tran	21..169&ABC_tran	4.2e-35
E	erhu-ML101	DM789_RS08235	core-erhu	amino acid ABC transporter ATP-binding protein	ORTHOMCL444	K02028|K10822|K23060|	polar amino acid transport system ATP-binding protein [EC:7.4.2.1]|nonpolar-amino-acid-transporting ATPase [EC:7.4.2.2]|arginine/lysine/histidine transport system ATP-binding protein [EC:7.4.2.1]|	ABC_tran	21..169&ABC_tran	9.1e-35
E	erhu-NCTC7999	DYB49_RS07415	core-erhu	amino acid ABC transporter ATP-binding protein	ORTHOMCL444	K02028|K10822|K23060|	polar amino acid transport system ATP-binding protein [EC:7.4.2.1]|nonpolar-amino-acid-transporting ATPase [EC:7.4.2.2]|arginine/lysine/histidine transport system ATP-binding protein [EC:7.4.2.1]|	ABC_tran	21..169&ABC_tran	4.2e-35
E	erhu-NCTC8163	EL194_RS01330	core-erhu	amino acid ABC transporter ATP-binding protein	ORTHOMCL444	K02028|K10822|K23060|	polar amino acid transport system ATP-binding protein [EC:7.4.2.1]|nonpolar-amino-acid-transporting ATPase [EC:7.4.2.2]|arginine/lysine/histidine transport system ATP-binding protein [EC:7.4.2.1]|	ABC_tran	21..169&ABC_tran	4.2e-35
E	erhu-RU	EF876_RS03230	core-erhu	amino acid ABC transporter ATP-binding protein	ORTHOMCL444	K02028|K10822|K23060|	polar amino acid transport system ATP-binding protein [EC:7.4.2.1]|nonpolar-amino-acid-transporting ATPase [EC:7.4.2.2]|arginine/lysine/histidine transport system ATP-binding protein [EC:7.4.2.1]|	ABC_tran	21..169&ABC_tran	4.2e-35
E	erhu-SY1027	K210_RS05540	core-erhu	amino acid ABC transporter ATP-binding protein	ORTHOMCL444	K02028|K10822|K23060|	polar amino acid transport system ATP-binding protein [EC:7.4.2.1]|nonpolar-amino-acid-transporting ATPase [EC:7.4.2.2]|arginine/lysine/histidine transport system ATP-binding protein [EC:7.4.2.1]|	ABC_tran	21..169&ABC_tran	4.2e-35
E	erhu-WH13013	BC346_RS02415	core-erhu	amino acid ABC transporter ATP-binding protein	ORTHOMCL444	K02028|K10822|K23060|	polar amino acid transport system ATP-binding protein [EC:7.4.2.1]|nonpolar-amino-acid-transporting ATPase [EC:7.4.2.2]|arginine/lysine/histidine transport system ATP-binding protein [EC:7.4.2.1]|	ABC_tran	21..169&ABC_tran	9.1e-35
E	espe-15TAL0474	EEI45_02590	core-strain2	amino acid ABC transporter ATP-binding protein	ORTHOMCL444	K02028|K10822|K23060|	polar amino acid transport system ATP-binding protein [EC:7.4.2.1]|nonpolar-amino-acid-transporting ATPase [EC:7.4.2.2]|arginine/lysine/histidine transport system ATP-binding protein [EC:7.4.2.1]|	ABC_tran	21..169&ABC_tran	2.1e-35
E	espe-EsS2-6-Brazil	EPJ89_02495	core-strain2	amino acid ABC transporter ATP-binding protein	ORTHOMCL444	K02028|K10822|K23060|	polar amino acid transport system ATP-binding protein [EC:7.4.2.1]|nonpolar-amino-acid-transporting ATPase [EC:7.4.2.2]|arginine/lysine/histidine transport system ATP-binding protein [EC:7.4.2.1]|	ABC_tran	21..169&ABC_tran	2.1e-35
E	espe-EsS2-7-Brazil	EPJ90_02975	core-strain2	amino acid ABC transporter ATP-binding protein	ORTHOMCL444	K02028|K10822|K23060|	polar amino acid transport system ATP-binding protein [EC:7.4.2.1]|nonpolar-amino-acid-transporting ATPase [EC:7.4.2.2]|arginine/lysine/histidine transport system ATP-binding protein [EC:7.4.2.1]|	ABC_tran	21..169&ABC_tran	2.1e-35
E	erhu-ATCC19414	HMPREF0357_RS03050	core-erhu	peptidase	ORTHOMCL460	K01273|	membrane dipeptidase [EC:3.4.13.19]|	Peptidase_M19	3..309&Peptidase_M19	1.6e-75
E	erhu-Fujisawa	ERH_RS00330	core-erhu	peptidase	ORTHOMCL460	K01273|	membrane dipeptidase [EC:3.4.13.19]|	Peptidase_M19	3..309&Peptidase_M19	2e-76
E	erhu-GXBY1	A2I91_RS00045	core-erhu	peptidase	ORTHOMCL460	K01273|	membrane dipeptidase [EC:3.4.13.19]|	Peptidase_M19	3..309&Peptidase_M19	2e-76
E	erhu-KC-Sb-R1	EEY85_RS08535	core-erhu	peptidase	ORTHOMCL460	K01273|	membrane dipeptidase [EC:3.4.13.19]|	Peptidase_M19	3..309&Peptidase_M19	2.2e-76
E	erhu-ML101	DM789_RS00335	core-erhu	peptidase	ORTHOMCL460	K01273|	membrane dipeptidase [EC:3.4.13.19]|	Peptidase_M19	3..309&Peptidase_M19	2e-76
E	erhu-NCTC7999	DYB49_RS08670	core-erhu	peptidase	ORTHOMCL460	K01273|	membrane dipeptidase [EC:3.4.13.19]|	Peptidase_M19	3..309&Peptidase_M19	1.6e-75
E	erhu-NCTC8163	EL194_RS00080	core-erhu	peptidase	ORTHOMCL460	K01273|	membrane dipeptidase [EC:3.4.13.19]|	Peptidase_M19	3..309&Peptidase_M19	1.6e-75
E	erhu-RU	EF876_RS03965	core-erhu	peptidase	ORTHOMCL460	K01273|	membrane dipeptidase [EC:3.4.13.19]|	Peptidase_M19	3..309&Peptidase_M19	1.3e-75
E	erhu-SY1027	K210_RS06790	core-erhu	peptidase	ORTHOMCL460	K01273|	membrane dipeptidase [EC:3.4.13.19]|	Peptidase_M19	3..309&Peptidase_M19	2e-76
E	erhu-WH13013	BC346_RS03670	core-erhu	peptidase	ORTHOMCL460	K01273|	membrane dipeptidase [EC:3.4.13.19]|	Peptidase_M19	3..309&Peptidase_M19	2e-76
E	espe-15TAL0474	EEI45_01300	core-strain2	peptidase	ORTHOMCL460	K01273|	membrane dipeptidase [EC:3.4.13.19]|	Peptidase_M19	3..308&Peptidase_M19	3e-74
E	espe-EsS2-6-Brazil	EPJ89_07920	core-strain2	peptidase	ORTHOMCL460	K01273|	membrane dipeptidase [EC:3.4.13.19]|	Peptidase_M19	3..309&Peptidase_M19	1.5e-74
E	espe-EsS2-7-Brazil	EPJ90_07985	core-strain2	peptidase	ORTHOMCL460	K01273|	membrane dipeptidase [EC:3.4.13.19]|	Peptidase_M19	3..309&Peptidase_M19	1.5e-74
E	erhu-ATCC19414	HMPREF0357_RS07070	core-erhu	oligoendopeptidase F	ORTHOMCL500	K08602|	oligoendopeptidase F [EC:3.4.24.-]|	Peptidase_M3_N+Peptidase_M3	117..186&Peptidase_M3_N,206..582&Peptidase_M3	3.3e-23,1.3e-72
E	erhu-Fujisawa	ERH_RS01790	core-erhu	oligoendopeptidase F	ORTHOMCL500	K08602|	oligoendopeptidase F [EC:3.4.24.-]|	Peptidase_M3_N+Peptidase_M3	117..186&Peptidase_M3_N,206..582&Peptidase_M3	3.3e-23,1.3e-72
E	erhu-GXBY1	A2I91_RS07790	core-erhu	oligoendopeptidase F	ORTHOMCL500	K08602|	oligoendopeptidase F [EC:3.4.24.-]|	Peptidase_M3_N+Peptidase_M3	117..186&Peptidase_M3_N,206..582&Peptidase_M3	3.3e-23,1.3e-72
E	erhu-KC-Sb-R1	EEY85_RS07040	core-erhu	oligoendopeptidase F	ORTHOMCL500	K08602|	oligoendopeptidase F [EC:3.4.24.-]|	Peptidase_M3_N+Peptidase_M3	117..186&Peptidase_M3_N,206..582&Peptidase_M3	1.2e-22,2.6e-72
E	erhu-ML101	DM789_RS01805	core-erhu	oligoendopeptidase F	ORTHOMCL500	K08602|	oligoendopeptidase F [EC:3.4.24.-]|	Peptidase_M3_N+Peptidase_M3	117..186&Peptidase_M3_N,206..582&Peptidase_M3	3.3e-23,1.3e-72
E	erhu-NCTC7999	DYB49_RS01415	core-erhu	oligoendopeptidase F	ORTHOMCL500	K08602|	oligoendopeptidase F [EC:3.4.24.-]|	Peptidase_M3_N+Peptidase_M3	117..186&Peptidase_M3_N,206..582&Peptidase_M3	1.2e-22,1.3e-72
E	erhu-NCTC8163	EL194_RS05180	core-erhu	oligoendopeptidase F	ORTHOMCL500	K08602|	oligoendopeptidase F [EC:3.4.24.-]|	Peptidase_M3_N+Peptidase_M3	117..186&Peptidase_M3_N,206..582&Peptidase_M3	3.3e-23,1.3e-72
E	erhu-RU	EF876_RS04420	core-erhu	oligoendopeptidase F	ORTHOMCL500	K08602|	oligoendopeptidase F [EC:3.4.24.-]|	Peptidase_M3_N+Peptidase_M3	117..186&Peptidase_M3_N,206..582&Peptidase_M3	1.2e-22,7e-72
E	erhu-SY1027	K210_RS08245	core-erhu	oligoendopeptidase F	ORTHOMCL500	K08602|	oligoendopeptidase F [EC:3.4.24.-]|	Peptidase_M3_N+Peptidase_M3	117..186&Peptidase_M3_N,206..582&Peptidase_M3	3.3e-23,1.3e-72
E	erhu-WH13013	BC346_RS07310	core-erhu	oligoendopeptidase F	ORTHOMCL500	K08602|	oligoendopeptidase F [EC:3.4.24.-]|	Peptidase_M3_N+Peptidase_M3	117..186&Peptidase_M3_N,206..582&Peptidase_M3	3.3e-23,1.3e-72
E	espe-15TAL0474	EEI45_03635	core-strain2	oligoendopeptidase F	ORTHOMCL500	K08602|	oligoendopeptidase F [EC:3.4.24.-]|	Peptidase_M3_N+Peptidase_M3	117..186&Peptidase_M3_N,206..583&Peptidase_M3	1.6e-22,7.8e-73
E	espe-EsS2-6-Brazil	EPJ89_05530	core-strain2	oligoendopeptidase F	ORTHOMCL500	K08602|	oligoendopeptidase F [EC:3.4.24.-]|	Peptidase_M3_N+Peptidase_M3	117..186&Peptidase_M3_N,206..583&Peptidase_M3	1.6e-22,7.8e-73
E	espe-EsS2-7-Brazil	EPJ90_02315	core-strain2	oligoendopeptidase F	ORTHOMCL500	K08602|	oligoendopeptidase F [EC:3.4.24.-]|	Peptidase_M3_N+Peptidase_M3	117..186&Peptidase_M3_N,206..583&Peptidase_M3	1.6e-22,7.5e-73
EP	erhu-ATCC19414	HMPREF0357_RS00160	core-erhu	ABC transporter permease	ORTHOMCL521	K02033|	peptide/nickel transport system permease protein|	BPD_transp_1	119..321&BPD_transp_1	2.2e-40
EP	erhu-Fujisawa	ERH_RS02305	core-erhu	ABC transporter permease	ORTHOMCL521	K02033|	peptide/nickel transport system permease protein|	BPD_transp_1	119..321&BPD_transp_1	2.2e-40
EP	erhu-GXBY1	A2I91_RS07275	core-erhu	ABC transporter permease	ORTHOMCL521	K02033|	peptide/nickel transport system permease protein|	BPD_transp_1	119..321&BPD_transp_1	2.2e-40
EP	erhu-KC-Sb-R1	EEY85_RS06525	core-erhu	ABC transporter permease	ORTHOMCL521	K02033|	peptide/nickel transport system permease protein|	BPD_transp_1	119..321&BPD_transp_1	2.2e-40
EP	erhu-ML101	DM789_RS02320	core-erhu	ABC transporter permease	ORTHOMCL521	K02033|	peptide/nickel transport system permease protein|	BPD_transp_1	119..321&BPD_transp_1	2.2e-40
EP	erhu-NCTC7999	DYB49_RS01920	core-erhu	ABC transporter permease	ORTHOMCL521	K02033|	peptide/nickel transport system permease protein|	BPD_transp_1	119..321&BPD_transp_1	2.2e-40
EP	erhu-NCTC8163	EL194_RS05685	core-erhu	ABC transporter permease	ORTHOMCL521	K02033|	peptide/nickel transport system permease protein|	BPD_transp_1	119..321&BPD_transp_1	2.2e-40
EP	erhu-RU	EF876_RS07735	core-erhu	ABC transporter permease	ORTHOMCL521	K02033|	peptide/nickel transport system permease protein|	BPD_transp_1	119..321&BPD_transp_1	2.2e-40
EP	erhu-SY1027	K210_RS00150	core-erhu	ABC transporter permease	ORTHOMCL521	K02033|	peptide/nickel transport system permease protein|	BPD_transp_1	119..321&BPD_transp_1	2.2e-40
EP	erhu-WH13013	BC346_RS06795	core-erhu	ABC transporter permease	ORTHOMCL521	K02033|	peptide/nickel transport system permease protein|	BPD_transp_1	119..321&BPD_transp_1	2.2e-40
EP	espe-15TAL0474	EEI45_07710	core-strain2	ABC transporter permease	ORTHOMCL521	K02033|	peptide/nickel transport system permease protein|	BPD_transp_1	119..321&BPD_transp_1	1e-40
EP	espe-EsS2-6-Brazil	EPJ89_07225	core-strain2	ABC transporter permease	ORTHOMCL521	K02033|	peptide/nickel transport system permease protein|	BPD_transp_1	119..321&BPD_transp_1	2.4e-40
EP	espe-EsS2-7-Brazil	EPJ90_05080	core-strain2	ABC transporter permease	ORTHOMCL521	K02033|	peptide/nickel transport system permease protein|	BPD_transp_1	119..321&BPD_transp_1	2.4e-40
E	erhu-ATCC19414	HMPREF0357_RS00910	core-erhu	pyridoxal phosphate-dependent aminotransferase	ORTHOMCL568	K00841|	aminotransferase [EC:2.6.1.-]|	Aminotran_1_2	25..368&Aminotran_1_2	9.4e-62
E	erhu-Fujisawa	ERH_RS03270	core-erhu	pyridoxal phosphate-dependent aminotransferase	ORTHOMCL568	K00841|	aminotransferase [EC:2.6.1.-]|	Aminotran_1_2	25..368&Aminotran_1_2	7.3e-63
E	erhu-GXBY1	A2I91_RS06315	core-erhu	pyridoxal phosphate-dependent aminotransferase	ORTHOMCL568	K00841|	aminotransferase [EC:2.6.1.-]|	Aminotran_1_2	25..368&Aminotran_1_2	7.3e-63
E	erhu-KC-Sb-R1	EEY85_RS05765	core-erhu	pyridoxal phosphate-dependent aminotransferase	ORTHOMCL568	K00841|	aminotransferase [EC:2.6.1.-]|	Aminotran_1_2	25..368&Aminotran_1_2	8.9e-64
E	erhu-ML101	DM789_RS03280	core-erhu	pyridoxal phosphate-dependent aminotransferase	ORTHOMCL568	K00841|	aminotransferase [EC:2.6.1.-]|	Aminotran_1_2	25..368&Aminotran_1_2	7.3e-63
E	erhu-NCTC7999	DYB49_RS02875	core-erhu	pyridoxal phosphate-dependent aminotransferase	ORTHOMCL568	K00841|	aminotransferase [EC:2.6.1.-]|	Aminotran_1_2	25..368&Aminotran_1_2	3.6e-62
E	erhu-NCTC8163	EL194_RS06440	core-erhu	pyridoxal phosphate-dependent aminotransferase	ORTHOMCL568	K00841|	aminotransferase [EC:2.6.1.-]|	Aminotran_1_2	25..368&Aminotran_1_2	9.4e-62
E	erhu-RU	EF876_RS02700	core-erhu	pyridoxal phosphate-dependent aminotransferase	ORTHOMCL568	K00841|	aminotransferase [EC:2.6.1.-]|	Aminotran_1_2	25..368&Aminotran_1_2	3.3e-61
E	erhu-SY1027	K210_RS00880	core-erhu	pyridoxal phosphate-dependent aminotransferase	ORTHOMCL568	K00841|	aminotransferase [EC:2.6.1.-]|	Aminotran_1_2	25..368&Aminotran_1_2	7.3e-63
E	erhu-WH13013	BC346_RS05835	core-erhu	pyridoxal phosphate-dependent aminotransferase	ORTHOMCL568	K00841|	aminotransferase [EC:2.6.1.-]|	Aminotran_1_2	25..368&Aminotran_1_2	7.3e-63
E	espe-15TAL0474	EEI45_06825	core-strain2	aminotransferase class I/II-fold pyridoxal phosphate-dependent enzyme	ORTHOMCL568	K00841|	aminotransferase [EC:2.6.1.-]|	Aminotran_1_2	25..368&Aminotran_1_2	3.4e-61
E	espe-EsS2-6-Brazil	EPJ89_00735	core-strain2	aminotransferase class I/II-fold pyridoxal phosphate-dependent enzyme	ORTHOMCL568	K00841|	aminotransferase [EC:2.6.1.-]|	Aminotran_1_2	25..368&Aminotran_1_2	2.3e-61
E	espe-EsS2-7-Brazil	EPJ90_03680	core-strain2	aminotransferase class I/II-fold pyridoxal phosphate-dependent enzyme	ORTHOMCL568	K00841|	aminotransferase [EC:2.6.1.-]|	Aminotran_1_2	25..368&Aminotran_1_2	2.6e-61
E	erhu-ATCC19414	HMPREF0357_RS03105	core-erhu	glutamate-5-semialdehyde dehydrogenase	ORTHOMCL570	K00147|	glutamate-5-semialdehyde dehydrogenase [EC:1.2.1.41]|	Aldedh+Aldedh	7..279&Aldedh,312..372&Aldedh	8.3e-14,1e-06
E	erhu-Fujisawa	ERH_RS00275	core-erhu	glutamate-5-semialdehyde dehydrogenase	ORTHOMCL570	K00147|	glutamate-5-semialdehyde dehydrogenase [EC:1.2.1.41]|	Aldedh+Aldedh	8..278&Aldedh,311..372&Aldedh	1.4e-13,3.5e-06
E	erhu-GXBY1	A2I91_RS00100	core-erhu	glutamate-5-semialdehyde dehydrogenase	ORTHOMCL570	K00147|	glutamate-5-semialdehyde dehydrogenase [EC:1.2.1.41]|	Aldedh+Aldedh	8..278&Aldedh,311..372&Aldedh	1.4e-13,3.5e-06
E	erhu-KC-Sb-R1	EEY85_RS00025	core-erhu	glutamate-5-semialdehyde dehydrogenase	ORTHOMCL570	K00147|	glutamate-5-semialdehyde dehydrogenase [EC:1.2.1.41]|	Aldedh+Aldedh	7..278&Aldedh,311..372&Aldedh	2e-13,8.6e-07
E	erhu-ML101	DM789_RS00280	core-erhu	glutamate-5-semialdehyde dehydrogenase	ORTHOMCL570	K00147|	glutamate-5-semialdehyde dehydrogenase [EC:1.2.1.41]|	Aldedh+Aldedh	8..278&Aldedh,311..372&Aldedh	1.4e-13,3.5e-06
E	erhu-NCTC7999	DYB49_RS08615	core-erhu	glutamate-5-semialdehyde dehydrogenase	ORTHOMCL570	K00147|	glutamate-5-semialdehyde dehydrogenase [EC:1.2.1.41]|	Aldedh+Aldedh	7..279&Aldedh,312..372&Aldedh	8.3e-14,1e-06
E	erhu-NCTC8163	EL194_RS00135	core-erhu	glutamate-5-semialdehyde dehydrogenase	ORTHOMCL570	K00147|	glutamate-5-semialdehyde dehydrogenase [EC:1.2.1.41]|	Aldedh+Aldedh	7..279&Aldedh,312..372&Aldedh	8.3e-14,1e-06
E	erhu-RU	EF876_RS03910	core-erhu	glutamate-5-semialdehyde dehydrogenase	ORTHOMCL570	K00147|	glutamate-5-semialdehyde dehydrogenase [EC:1.2.1.41]|	Aldedh+Aldedh	7..279&Aldedh,312..372&Aldedh	8.3e-14,1e-06
E	erhu-SY1027	K210_RS06735	core-erhu	glutamate-5-semialdehyde dehydrogenase	ORTHOMCL570	K00147|	glutamate-5-semialdehyde dehydrogenase [EC:1.2.1.41]|	Aldedh+Aldedh	8..278&Aldedh,311..372&Aldedh	1.4e-13,3.5e-06
E	erhu-WH13013	BC346_RS03615	core-erhu	glutamate-5-semialdehyde dehydrogenase	ORTHOMCL570	K00147|	glutamate-5-semialdehyde dehydrogenase [EC:1.2.1.41]|	Aldedh+Aldedh	8..278&Aldedh,311..372&Aldedh	1.4e-13,3.5e-06
E	espe-15TAL0474	EEI45_01365	core-strain2	glutamate-5-semialdehyde dehydrogenase	ORTHOMCL570	K00147|	glutamate-5-semialdehyde dehydrogenase [EC:1.2.1.41]|	Aldedh+Aldedh	85..280&Aldedh,312..372&Aldedh	1.2e-12,1e-06
E	espe-EsS2-6-Brazil	EPJ89_07865	core-strain2	glutamate-5-semialdehyde dehydrogenase	ORTHOMCL570	K00147|	glutamate-5-semialdehyde dehydrogenase [EC:1.2.1.41]|	Aldedh+Aldedh	85..280&Aldedh,312..372&Aldedh	1.2e-12,1e-06
E	espe-EsS2-7-Brazil	EPJ90_08040	core-strain2	glutamate-5-semialdehyde dehydrogenase	ORTHOMCL570	K00147|	glutamate-5-semialdehyde dehydrogenase [EC:1.2.1.41]|	Aldedh+Aldedh	85..280&Aldedh,312..372&Aldedh	1.2e-12,1e-06
E	erhu-ATCC19414	HMPREF0357_RS05365	core-erhu	L-serine ammonia-lyase, iron-sulfur-dependent, subunit beta	ORTHOMCL586	K01752|	L-serine dehydratase [EC:4.3.1.17]|	SDH_beta+ACT	8..117&SDH_beta,151..210&ACT	5.8e-11,1.5e-09
E	erhu-Fujisawa	ERH_RS06790	core-erhu	L-serine ammonia-lyase	ORTHOMCL586	K01752|	L-serine dehydratase [EC:4.3.1.17]|	SDH_beta+ACT	8..117&SDH_beta,151..210&ACT	5.8e-11,1.5e-09
E	erhu-GXBY1	A2I91_RS02325	core-erhu	L-serine ammonia-lyase	ORTHOMCL586	K01752|	L-serine dehydratase [EC:4.3.1.17]|	SDH_beta+ACT	8..117&SDH_beta,151..210&ACT	5.8e-11,1.5e-09
E	erhu-KC-Sb-R1	EEY85_RS02285	core-erhu	L-serine ammonia-lyase	ORTHOMCL586	K01752|	L-serine dehydratase [EC:4.3.1.17]|	SDH_beta+ACT	8..85&SDH_beta,151..210&ACT	1.1e-10,1.5e-09
E	erhu-ML101	DM789_RS07205	core-erhu	L-serine ammonia-lyase, iron-sulfur-dependent, subunit beta	ORTHOMCL586	K01752|	L-serine dehydratase [EC:4.3.1.17]|	SDH_beta+ACT	8..117&SDH_beta,151..210&ACT	5.8e-11,1.5e-09
E	erhu-NCTC7999	DYB49_RS06360	core-erhu	L-serine ammonia-lyase, iron-sulfur-dependent, subunit beta	ORTHOMCL586	K01752|	L-serine dehydratase [EC:4.3.1.17]|	SDH_beta+ACT	8..116&SDH_beta,151..210&ACT	5.3e-11,1.5e-09
E	erhu-NCTC8163	EL194_RS02410	core-erhu	L-serine ammonia-lyase, iron-sulfur-dependent, subunit beta	ORTHOMCL586	K01752|	L-serine dehydratase [EC:4.3.1.17]|	SDH_beta+ACT	8..117&SDH_beta,151..210&ACT	5.8e-11,1.5e-09
E	erhu-RU	EF876_RS01680	core-erhu	L-serine ammonia-lyase, iron-sulfur-dependent, subunit beta	ORTHOMCL586	K01752|	L-serine dehydratase [EC:4.3.1.17]|	SDH_beta+ACT	8..117&SDH_beta,151..210&ACT	5.8e-11,1.5e-09
E	erhu-SY1027	K210_RS04505	core-erhu	L-serine ammonia-lyase, iron-sulfur-dependent, subunit beta	ORTHOMCL586	K01752|	L-serine dehydratase [EC:4.3.1.17]|	SDH_beta+ACT	8..117&SDH_beta,151..210&ACT	5.8e-11,1.5e-09
E	erhu-WH13013	BC346_RS01390	core-erhu	L-serine ammonia-lyase, iron-sulfur-dependent, subunit beta	ORTHOMCL586	K01752|	L-serine dehydratase [EC:4.3.1.17]|	SDH_beta+ACT	8..117&SDH_beta,151..210&ACT	5.8e-11,1.5e-09
E	espe-15TAL0474	EEI45_00345	core-strain2	L-serine ammonia-lyase, iron-sulfur-dependent, subunit beta	ORTHOMCL586	K01752|	L-serine dehydratase [EC:4.3.1.17]|	SDH_beta+ACT	8..116&SDH_beta,151..210&ACT	5.4e-11,6.8e-07
E	espe-EsS2-6-Brazil	EPJ89_07690	core-strain2	L-serine ammonia-lyase, iron-sulfur-dependent, subunit beta	ORTHOMCL586	K01752|	L-serine dehydratase [EC:4.3.1.17]|	SDH_beta+ACT	8..116&SDH_beta,151..210&ACT	5.4e-11,2.3e-09
E	espe-EsS2-7-Brazil	EPJ90_07190	core-strain2	L-serine ammonia-lyase, iron-sulfur-dependent, subunit beta	ORTHOMCL586	K01752|	L-serine dehydratase [EC:4.3.1.17]|	SDH_beta+ACT	8..116&SDH_beta,151..210&ACT	5.4e-11,2.3e-09
EG	erhu-ATCC19414	HMPREF0357_RS00085	core-erhu	M42 family peptidase	ORTHOMCL590	NA	NA	NA	NA	NA
EG	erhu-Fujisawa	ERH_RS02230	core-erhu	M42 family peptidase	ORTHOMCL590	NA	NA	NA	NA	NA
EG	erhu-GXBY1	A2I91_RS07350	core-erhu	M42 family peptidase	ORTHOMCL590	NA	NA	NA	NA	NA
EG	erhu-KC-Sb-R1	EEY85_RS06615	core-erhu	M42 family peptidase	ORTHOMCL590	NA	NA	NA	NA	NA
EG	erhu-ML101	DM789_RS02245	core-erhu	M42 family peptidase	ORTHOMCL590	NA	NA	NA	NA	NA
EG	erhu-NCTC7999	DYB49_RS01845	core-erhu	M42 family peptidase	ORTHOMCL590	NA	NA	NA	NA	NA
EG	erhu-NCTC8163	EL194_RS05610	core-erhu	M42 family peptidase	ORTHOMCL590	NA	NA	NA	NA	NA
EG	erhu-RU	EF876_RS08290	core-erhu	M42 family peptidase	ORTHOMCL590	NA	NA	NA	NA	NA
EG	erhu-SY1027	K210_RS00075	core-erhu	M42 family peptidase	ORTHOMCL590	NA	NA	NA	NA	NA
EG	erhu-WH13013	BC346_RS06870	core-erhu	M42 family peptidase	ORTHOMCL590	NA	NA	NA	NA	NA
EG	espe-15TAL0474	EEI45_07785	core-strain2	M42 family peptidase	ORTHOMCL590	NA	NA	NA	NA	NA
EG	espe-EsS2-6-Brazil	EPJ89_07300	core-strain2	M42 family peptidase	ORTHOMCL590	NA	NA	NA	NA	NA
EG	espe-EsS2-7-Brazil	EPJ90_05005	core-strain2	M42 family peptidase	ORTHOMCL590	NA	NA	NA	NA	NA
E	erhu-ATCC19414	HMPREF0357_RS03550	core-erhu	ABC transporter permease	ORTHOMCL597	K02072|	D-methionine transport system permease protein|	BPD_transp_1	38..221&BPD_transp_1	1e-22
E	erhu-Fujisawa	ERH_RS08545	core-erhu	ABC transporter permease	ORTHOMCL597	K02072|	D-methionine transport system permease protein|	BPD_transp_1	38..221&BPD_transp_1	1e-22
E	erhu-GXBY1	A2I91_RS00570	core-erhu	ABC transporter permease	ORTHOMCL597	K02072|	D-methionine transport system permease protein|	BPD_transp_1	38..221&BPD_transp_1	1e-22
E	erhu-KC-Sb-R1	EEY85_RS00485	core-erhu	ABC transporter permease	ORTHOMCL597	K02072|	D-methionine transport system permease protein|	BPD_transp_1	38..219&BPD_transp_1	1.6e-20
E	erhu-ML101	DM789_RS08975	core-erhu	ABC transporter permease	ORTHOMCL597	K02072|	D-methionine transport system permease protein|	BPD_transp_1	38..221&BPD_transp_1	1e-22
E	erhu-NCTC7999	DYB49_RS08150	core-erhu	ABC transporter permease	ORTHOMCL597	K02072|	D-methionine transport system permease protein|	BPD_transp_1	38..221&BPD_transp_1	1e-22
E	erhu-NCTC8163	EL194_RS00595	core-erhu	ABC transporter permease	ORTHOMCL597	K02072|	D-methionine transport system permease protein|	BPD_transp_1	38..221&BPD_transp_1	1e-22
E	erhu-RU	EF876_RS04260	core-erhu	ABC transporter permease	ORTHOMCL597	K02072|	D-methionine transport system permease protein|	BPD_transp_1	38..221&BPD_transp_1	1e-22
E	erhu-SY1027	K210_RS06280	core-erhu	ABC transporter permease	ORTHOMCL597	K02072|	D-methionine transport system permease protein|	BPD_transp_1	38..221&BPD_transp_1	1e-22
E	erhu-WH13013	BC346_RS03150	core-erhu	ABC transporter permease	ORTHOMCL597	K02072|	D-methionine transport system permease protein|	BPD_transp_1	38..221&BPD_transp_1	1e-22
E	espe-15TAL0474	EEI45_01850	core-strain2	ABC transporter permease	ORTHOMCL597	K02072|	D-methionine transport system permease protein|	BPD_transp_1	38..218&BPD_transp_1	6e-21
E	espe-EsS2-6-Brazil	EPJ89_03170	core-strain2	ABC transporter permease	ORTHOMCL597	K02072|	D-methionine transport system permease protein|	BPD_transp_1	38..217&BPD_transp_1	8.4e-21
E	espe-EsS2-7-Brazil	EPJ90_07375	core-strain2	ABC transporter permease	ORTHOMCL597	K02072|	D-methionine transport system permease protein|	BPD_transp_1	38..217&BPD_transp_1	8.4e-21
ET-E	erhu-ATCC19414	HMPREF0357_RS02180	core-erhu	amino acid ABC transporter permease	ORTHOMCL605	K02029|K02030|K17073|K17074|	polar amino acid transport system permease protein|polar amino acid transport system substrate-binding protein|putative lysine transport system substrate-binding protein|putative lysine transport system permease protein|	SBP_bac_3+BPD_transp_1	33..257&SBP_bac_3,345..514&BPD_transp_1	4.8e-33,5e-23
ET-E	erhu-Fujisawa	ERH_RS04530	core-erhu	amino acid ABC transporter permease	ORTHOMCL605	K02029|K02030|K17073|K17074|	polar amino acid transport system permease protein|polar amino acid transport system substrate-binding protein|putative lysine transport system substrate-binding protein|putative lysine transport system permease protein|	SBP_bac_3+BPD_transp_1	33..257&SBP_bac_3,345..514&BPD_transp_1	1.6e-33,5e-23
ET-E	erhu-GXBY1	A2I91_RS05045	core-erhu	amino acid ABC transporter permease	ORTHOMCL605	K02029|K02030|K17073|K17074|	polar amino acid transport system permease protein|polar amino acid transport system substrate-binding protein|putative lysine transport system substrate-binding protein|putative lysine transport system permease protein|	SBP_bac_3+BPD_transp_1	33..257&SBP_bac_3,345..514&BPD_transp_1	1.6e-33,5e-23
E-ET	erhu-KC-Sb-R1	EEY85_RS04515	core-erhu	ABC transporter permease subunit	ORTHOMCL605	K02029|K02030|K17073|K17074|	polar amino acid transport system permease protein|polar amino acid transport system substrate-binding protein|putative lysine transport system substrate-binding protein|putative lysine transport system permease protein|	SBP_bac_3+BPD_transp_1	33..257&SBP_bac_3,345..514&BPD_transp_1	2.8e-33,5e-23
ET-E	erhu-ML101	DM789_RS04540	core-erhu	ABC transporter permease subunit	ORTHOMCL605	K02029|K02030|K17073|K17074|	polar amino acid transport system permease protein|polar amino acid transport system substrate-binding protein|putative lysine transport system substrate-binding protein|putative lysine transport system permease protein|	SBP_bac_3+BPD_transp_1	33..257&SBP_bac_3,345..514&BPD_transp_1	1.6e-33,5e-23
E-ET	erhu-NCTC7999	DYB49_RS04140	core-erhu	ABC transporter permease subunit	ORTHOMCL605	K02029|K02030|K17073|K17074|	polar amino acid transport system permease protein|polar amino acid transport system substrate-binding protein|putative lysine transport system substrate-binding protein|putative lysine transport system permease protein|	SBP_bac_3+BPD_transp_1	33..257&SBP_bac_3,345..514&BPD_transp_1	1.6e-33,5e-23
E-ET	erhu-NCTC8163	EL194_RS07710	core-erhu	transporter substrate-binding domain-containing protein	ORTHOMCL605	K02029|K02030|K17073|K17074|	polar amino acid transport system permease protein|polar amino acid transport system substrate-binding protein|putative lysine transport system substrate-binding protein|putative lysine transport system permease protein|	SBP_bac_3+BPD_transp_1	33..257&SBP_bac_3,345..514&BPD_transp_1	4.8e-33,5e-23
ET-E	erhu-RU	EF876_RS00275	core-erhu	ABC transporter permease subunit	ORTHOMCL605	K02029|K02030|K17073|K17074|	polar amino acid transport system permease protein|polar amino acid transport system substrate-binding protein|putative lysine transport system substrate-binding protein|putative lysine transport system permease protein|	SBP_bac_3+BPD_transp_1	33..257&SBP_bac_3,345..514&BPD_transp_1	4.8e-33,5e-23
E-ET	erhu-SY1027	K210_RS02140	core-erhu	amino acid ABC transporter permease	ORTHOMCL605	K02029|K02030|K17073|K17074|	polar amino acid transport system permease protein|polar amino acid transport system substrate-binding protein|putative lysine transport system substrate-binding protein|putative lysine transport system permease protein|	SBP_bac_3+BPD_transp_1	33..257&SBP_bac_3,345..514&BPD_transp_1	1.6e-33,5e-23
E-ET	erhu-WH13013	BC346_RS04565	core-erhu	amino acid ABC transporter permease	ORTHOMCL605	K02029|K02030|K17073|K17074|	polar amino acid transport system permease protein|polar amino acid transport system substrate-binding protein|putative lysine transport system substrate-binding protein|putative lysine transport system permease protein|	SBP_bac_3+BPD_transp_1	33..257&SBP_bac_3,345..514&BPD_transp_1	1.6e-33,5e-23
E-ET	espe-15TAL0474	EEI45_05695	core-strain2	ABC transporter permease subunit	ORTHOMCL605	K02029|K02030|K17073|K17074|	polar amino acid transport system permease protein|polar amino acid transport system substrate-binding protein|putative lysine transport system substrate-binding protein|putative lysine transport system permease protein|	SBP_bac_3+BPD_transp_1	33..258&SBP_bac_3,348..514&BPD_transp_1	3.7e-33,4.7e-24
ET-E	espe-EsS2-6-Brazil	EPJ89_04825	core-strain2	transporter substrate-binding domain-containing protein	ORTHOMCL605	K02029|K02030|K17073|K17074|	polar amino acid transport system permease protein|polar amino acid transport system substrate-binding protein|putative lysine transport system substrate-binding protein|putative lysine transport system permease protein|	SBP_bac_3+BPD_transp_1	33..258&SBP_bac_3,347..514&BPD_transp_1	2.5e-33,1.7e-23
E-ET	espe-EsS2-7-Brazil	EPJ90_00800	core-strain2	transporter substrate-binding domain-containing protein	ORTHOMCL605	K02029|K02030|K17073|K17074|	polar amino acid transport system permease protein|polar amino acid transport system substrate-binding protein|putative lysine transport system substrate-binding protein|putative lysine transport system permease protein|	SBP_bac_3+BPD_transp_1	33..258&SBP_bac_3,347..514&BPD_transp_1	2.5e-33,1.7e-23
E	erhu-ATCC19414	HMPREF0357_RS04395	core-erhu	polyamine ABC transporter ATP-binding protein	ORTHOMCL621	K11072|	spermidine/putrescine transport system ATP-binding protein [EC:7.6.2.11]|	ABC_tran+TOBE_2	20..162&ABC_tran,274..341&TOBE_2	1.4e-33,3.6e-09
E	erhu-Fujisawa	ERH_RS07695	core-erhu	polyamine ABC transporter ATP-binding protein	ORTHOMCL621	K11072|	spermidine/putrescine transport system ATP-binding protein [EC:7.6.2.11]|	ABC_tran+TOBE_2	20..162&ABC_tran,274..341&TOBE_2	1.4e-33,4.2e-08
E	erhu-GXBY1	A2I91_RS01420	core-erhu	polyamine ABC transporter ATP-binding protein	ORTHOMCL621	K11072|	spermidine/putrescine transport system ATP-binding protein [EC:7.6.2.11]|	ABC_tran+TOBE_2	20..162&ABC_tran,274..341&TOBE_2	1.4e-33,4.2e-08
E	erhu-KC-Sb-R1	EEY85_RS01335	core-erhu	ABC transporter ATP-binding protein	ORTHOMCL621	K11072|	spermidine/putrescine transport system ATP-binding protein [EC:7.6.2.11]|	ABC_tran+TOBE_2	20..162&ABC_tran,274..341&TOBE_2	1.4e-33,3.6e-09
E	erhu-ML101	DM789_RS08120	core-erhu	ABC transporter ATP-binding protein	ORTHOMCL621	K11072|	spermidine/putrescine transport system ATP-binding protein [EC:7.6.2.11]|	ABC_tran+TOBE_2	20..162&ABC_tran,274..341&TOBE_2	1.4e-33,4.2e-08
E	erhu-NCTC7999	DYB49_RS07300	core-erhu	polyamine ABC transporter ATP-binding protein	ORTHOMCL621	K11072|	spermidine/putrescine transport system ATP-binding protein [EC:7.6.2.11]|	ABC_tran+TOBE_2	20..162&ABC_tran,274..341&TOBE_2	1.4e-33,3.6e-09
E	erhu-NCTC8163	EL194_RS01445	core-erhu	ABC transporter ATP-binding protein	ORTHOMCL621	K11072|	spermidine/putrescine transport system ATP-binding protein [EC:7.6.2.11]|	ABC_tran+TOBE_2	20..162&ABC_tran,274..341&TOBE_2	1.4e-33,3.6e-09
E	erhu-RU	EF876_RS03115	core-erhu	ABC transporter ATP-binding protein	ORTHOMCL621	K11072|	spermidine/putrescine transport system ATP-binding protein [EC:7.6.2.11]|	ABC_tran+TOBE_2	20..162&ABC_tran,274..341&TOBE_2	1.4e-33,3.6e-09
E	erhu-SY1027	K210_RS05425	core-erhu	polyamine ABC transporter ATP-binding protein	ORTHOMCL621	K11072|	spermidine/putrescine transport system ATP-binding protein [EC:7.6.2.11]|	ABC_tran+TOBE_2	20..162&ABC_tran,274..341&TOBE_2	1.4e-33,4.2e-08
E	erhu-WH13013	BC346_RS02300	core-erhu	polyamine ABC transporter ATP-binding protein	ORTHOMCL621	K11072|	spermidine/putrescine transport system ATP-binding protein [EC:7.6.2.11]|	ABC_tran+TOBE_2	20..162&ABC_tran,274..341&TOBE_2	1.4e-33,4.2e-08
E	espe-15TAL0474	EEI45_00815	core-strain2	ABC transporter ATP-binding protein	ORTHOMCL621	K11072|	spermidine/putrescine transport system ATP-binding protein [EC:7.6.2.11]|	ABC_tran+TOBE_2	20..162&ABC_tran,274..309&TOBE_2	1.6e-33,0.0011
E	espe-EsS2-6-Brazil	EPJ89_02380	core-strain2	ABC transporter ATP-binding protein	ORTHOMCL621	K11072|	spermidine/putrescine transport system ATP-binding protein [EC:7.6.2.11]|	ABC_tran+TOBE_2	20..162&ABC_tran,274..341&TOBE_2	1.7e-33,3.6e-09
E	espe-EsS2-7-Brazil	EPJ90_02860	core-strain2	ABC transporter ATP-binding protein	ORTHOMCL621	K11072|	spermidine/putrescine transport system ATP-binding protein [EC:7.6.2.11]|	ABC_tran+TOBE_2	20..162&ABC_tran,274..341&TOBE_2	2.1e-33,3.6e-09
E	erhu-ATCC19414	HMPREF0357_RS05900	core-erhu	FAD-binding oxidoreductase	ORTHOMCL627	NA	NA	NA	NA	NA
E	erhu-Fujisawa	ERH_RS06205	core-erhu	FAD-binding oxidoreductase	ORTHOMCL627	NA	NA	NA	NA	NA
E	erhu-GXBY1	A2I91_RS03300	core-erhu	FAD-binding oxidoreductase	ORTHOMCL627	NA	NA	NA	NA	NA
E	erhu-KC-Sb-R1	EEY85_RS02865	core-erhu	FAD-binding oxidoreductase	ORTHOMCL627	NA	NA	NA	NA	NA
E	erhu-ML101	DM789_RS06180	core-erhu	FAD-binding oxidoreductase	ORTHOMCL627	NA	NA	NA	NA	NA
E	erhu-NCTC7999	DYB49_RS05770	core-erhu	FAD-binding oxidoreductase	ORTHOMCL627	NA	NA	NA	NA	NA
E	erhu-NCTC8163	EL194_RS02950	core-erhu	FAD-binding oxidoreductase	ORTHOMCL627	NA	NA	NA	NA	NA
E	erhu-RU	EF876_RS01190	core-erhu	FAD-binding oxidoreductase	ORTHOMCL627	NA	NA	NA	NA	NA
E	erhu-SY1027	K210_RS03755	core-erhu	FAD-binding oxidoreductase	ORTHOMCL627	NA	NA	NA	NA	NA
E	erhu-WH13013	BC346_RS00805	core-erhu	FAD-binding oxidoreductase	ORTHOMCL627	NA	NA	NA	NA	NA
E	espe-15TAL0474	EEI45_07535	core-strain2	FAD-binding oxidoreductase	ORTHOMCL627	NA	NA	NA	NA	NA
E	espe-EsS2-6-Brazil	EPJ89_08325	core-strain2	FAD-binding oxidoreductase	ORTHOMCL627	NA	NA	NA	NA	NA
E	espe-EsS2-7-Brazil	EPJ90_04385	core-strain2	FAD-binding oxidoreductase	ORTHOMCL627	NA	NA	NA	NA	NA
E	erhu-ATCC19414	HMPREF0357_RS00285	core-erhu	cysteine synthase A	ORTHOMCL648	K01738|	cysteine synthase [EC:2.5.1.47]|	PALP	8..296&PALP	8.4e-74
E	erhu-Fujisawa	ERH_RS02435	core-erhu	cysteine synthase A	ORTHOMCL648	K01738|	cysteine synthase [EC:2.5.1.47]|	PALP	8..296&PALP	4.5e-73
E	erhu-GXBY1	A2I91_RS07145	core-erhu	cysteine synthase A	ORTHOMCL648	K01738|	cysteine synthase [EC:2.5.1.47]|	PALP	8..296&PALP	4.5e-73
E	erhu-KC-Sb-R1	EEY85_RS06400	core-erhu	cysteine synthase A	ORTHOMCL648	K01738|	cysteine synthase [EC:2.5.1.47]|	PALP	8..296&PALP	6.9e-74
E	erhu-ML101	DM789_RS02450	core-erhu	cysteine synthase A	ORTHOMCL648	K01738|	cysteine synthase [EC:2.5.1.47]|	PALP	8..296&PALP	4.5e-73
E	erhu-NCTC7999	DYB49_RS02045	core-erhu	cysteine synthase A	ORTHOMCL648	K01738|	cysteine synthase [EC:2.5.1.47]|	PALP	8..296&PALP	4.5e-73
E	erhu-NCTC8163	EL194_RS05810	core-erhu	cysteine synthase A	ORTHOMCL648	K01738|	cysteine synthase [EC:2.5.1.47]|	PALP	8..296&PALP	8.4e-74
E	erhu-RU	EF876_RS07390	core-erhu	cysteine synthase A	ORTHOMCL648	K01738|	cysteine synthase [EC:2.5.1.47]|	PALP	8..296&PALP	8.4e-74
E	erhu-SY1027	K210_RS00275	core-erhu	cysteine synthase A	ORTHOMCL648	K01738|	cysteine synthase [EC:2.5.1.47]|	PALP	8..296&PALP	4.5e-73
E	erhu-WH13013	BC346_RS06665	core-erhu	cysteine synthase A	ORTHOMCL648	K01738|	cysteine synthase [EC:2.5.1.47]|	PALP	8..296&PALP	4.5e-73
E	espe-15TAL0474	EEI45_07460	core-strain2	cysteine synthase A	ORTHOMCL648	K01738|	cysteine synthase [EC:2.5.1.47]|	PALP	8..296&PALP	6.1e-74
E	espe-EsS2-6-Brazil	EPJ89_01570	core-strain2	cysteine synthase A	ORTHOMCL648	K01738|	cysteine synthase [EC:2.5.1.47]|	PALP	8..296&PALP	4.8e-74
E	espe-EsS2-7-Brazil	EPJ90_05205	core-strain2	cysteine synthase A	ORTHOMCL648	K01738|	cysteine synthase [EC:2.5.1.47]|	PALP	8..296&PALP	4.8e-74
ET	erhu-ATCC19414	HMPREF0357_RS04290	core-erhu	polar amino acid ABC transporter substrate-binding protein	ORTHOMCL667	K02030|	polar amino acid transport system substrate-binding protein|	SBP_bac_3	37..252&SBP_bac_3	1.4e-39
ET	erhu-Fujisawa	ERH_RS07800	core-erhu	polar amino acid ABC transporter substrate-binding protein	ORTHOMCL667	K02030|	polar amino acid transport system substrate-binding protein|	SBP_bac_3	37..252&SBP_bac_3	1.4e-39
ET	erhu-GXBY1	A2I91_RS01315	core-erhu	polar amino acid ABC transporter substrate-binding protein	ORTHOMCL667	K02030|	polar amino acid transport system substrate-binding protein|	SBP_bac_3	37..252&SBP_bac_3	1.4e-39
ET	erhu-KC-Sb-R1	EEY85_RS01230	core-erhu	polar amino acid ABC transporter substrate-binding protein	ORTHOMCL667	K02030|	polar amino acid transport system substrate-binding protein|	SBP_bac_3	37..252&SBP_bac_3	1.1e-39
ET	erhu-ML101	DM789_RS08225	core-erhu	polar amino acid ABC transporter substrate-binding protein	ORTHOMCL667	K02030|	polar amino acid transport system substrate-binding protein|	SBP_bac_3	37..252&SBP_bac_3	1.4e-39
ET	erhu-NCTC7999	DYB49_RS07405	core-erhu	polar amino acid ABC transporter substrate-binding protein	ORTHOMCL667	K02030|	polar amino acid transport system substrate-binding protein|	SBP_bac_3	37..252&SBP_bac_3	1.4e-39
ET	erhu-NCTC8163	EL194_RS01340	core-erhu	transporter substrate-binding domain-containing protein	ORTHOMCL667	K02030|	polar amino acid transport system substrate-binding protein|	SBP_bac_3	37..252&SBP_bac_3	1.4e-39
ET	erhu-RU	EF876_RS03220	core-erhu	polar amino acid ABC transporter substrate-binding protein	ORTHOMCL667	K02030|	polar amino acid transport system substrate-binding protein|	SBP_bac_3	37..252&SBP_bac_3	1.4e-39
ET	erhu-SY1027	K210_RS05530	core-erhu	polar amino acid ABC transporter substrate-binding protein	ORTHOMCL667	K02030|	polar amino acid transport system substrate-binding protein|	SBP_bac_3	37..252&SBP_bac_3	1.4e-39
ET	erhu-WH13013	BC346_RS02405	core-erhu	polar amino acid ABC transporter substrate-binding protein	ORTHOMCL667	K02030|	polar amino acid transport system substrate-binding protein|	SBP_bac_3	37..252&SBP_bac_3	1.4e-39
ET	espe-15TAL0474	EEI45_02600	core-strain2	polar amino acid ABC transporter substrate-binding protein	ORTHOMCL667	K02030|K23059|	polar amino acid transport system substrate-binding protein|arginine/lysine/histidine transporter system substrate-binding protein|	SBP_bac_3	37..252&SBP_bac_3	1.7e-39
ET	espe-EsS2-6-Brazil	EPJ89_02485	core-strain2	transporter substrate-binding domain-containing protein	ORTHOMCL667	K02030|K23059|	polar amino acid transport system substrate-binding protein|arginine/lysine/histidine transporter system substrate-binding protein|	SBP_bac_3	37..252&SBP_bac_3	1.4e-39
ET	espe-EsS2-7-Brazil	EPJ90_02965	core-strain2	transporter substrate-binding domain-containing protein	ORTHOMCL667	K02030|K23059|	polar amino acid transport system substrate-binding protein|arginine/lysine/histidine transporter system substrate-binding protein|	SBP_bac_3	37..252&SBP_bac_3	1.4e-39
E	erhu-ATCC19414	HMPREF0357_RS02100	core-erhu	ABC transporter permease	ORTHOMCL88	K02054|	putative spermidine/putrescine transport system permease protein|	BPD_transp_1	89..270&BPD_transp_1	2.6e-13
E	erhu-Fujisawa	ERH_RS04450	core-erhu	ABC transporter permease	ORTHOMCL88	K02054|	putative spermidine/putrescine transport system permease protein|	BPD_transp_1	89..270&BPD_transp_1	2.6e-13
E	erhu-GXBY1	A2I91_RS05125	core-erhu	ABC transporter permease	ORTHOMCL88	K02054|	putative spermidine/putrescine transport system permease protein|	BPD_transp_1	89..270&BPD_transp_1	2.6e-13
E	erhu-KC-Sb-R1	EEY85_RS04595	core-erhu	ABC transporter permease	ORTHOMCL88	K02054|	putative spermidine/putrescine transport system permease protein|	BPD_transp_1	88..270&BPD_transp_1	3.2e-17
E	erhu-ML101	DM789_RS04460	core-erhu	ABC transporter permease	ORTHOMCL88	K02054|	putative spermidine/putrescine transport system permease protein|	BPD_transp_1	89..270&BPD_transp_1	2.6e-13
E	erhu-NCTC7999	DYB49_RS04060	core-erhu	ABC transporter permease	ORTHOMCL88	K02054|	putative spermidine/putrescine transport system permease protein|	BPD_transp_1	89..270&BPD_transp_1	2.6e-13
E	erhu-NCTC8163	EL194_RS07630	core-erhu	ABC transporter permease	ORTHOMCL88	K02054|	putative spermidine/putrescine transport system permease protein|	BPD_transp_1	89..270&BPD_transp_1	2.6e-13
E	erhu-RU	EF876_RS00195	core-erhu	ABC transporter permease	ORTHOMCL88	K02054|	putative spermidine/putrescine transport system permease protein|	BPD_transp_1	89..270&BPD_transp_1	2.7e-13
E	erhu-SY1027	K210_RS02060	core-erhu	ABC transporter permease	ORTHOMCL88	K02054|	putative spermidine/putrescine transport system permease protein|	BPD_transp_1	89..270&BPD_transp_1	2.6e-13
E	erhu-WH13013	BC346_RS04645	core-erhu	ABC transporter permease	ORTHOMCL88	K02054|	putative spermidine/putrescine transport system permease protein|	BPD_transp_1	89..270&BPD_transp_1	2.6e-13
E	espe-15TAL0474	EEI45_05775	core-strain2	ABC transporter permease	ORTHOMCL88	K02054|	putative spermidine/putrescine transport system permease protein|	BPD_transp_1	87..270&BPD_transp_1	7.6e-15
E	espe-EsS2-6-Brazil	EPJ89_04745	core-strain2	ABC transporter permease	ORTHOMCL88	K02054|	putative spermidine/putrescine transport system permease protein|	BPD_transp_1	87..269&BPD_transp_1	9.5e-16
E	espe-EsS2-7-Brazil	EPJ90_00720	core-strain2	ABC transporter permease	ORTHOMCL88	K02054|	putative spermidine/putrescine transport system permease protein|	BPD_transp_1	87..270&BPD_transp_1	1.9e-11
E	erhu-ATCC19414	HMPREF0357_RS03840	core-erhu	serine hydroxymethyltransferase	ORTHOMCL94	K00600|	glycine hydroxymethyltransferase [EC:2.1.2.1]|	SHMT	2..376&SHMT	2.7e-173
E	erhu-Fujisawa	ERH_RS08255	core-erhu	serine hydroxymethyltransferase	ORTHOMCL94	K00600|	glycine hydroxymethyltransferase [EC:2.1.2.1]|	SHMT	2..376&SHMT	2.7e-173
E	erhu-GXBY1	A2I91_RS00860	core-erhu	serine hydroxymethyltransferase	ORTHOMCL94	K00600|	glycine hydroxymethyltransferase [EC:2.1.2.1]|	SHMT	2..376&SHMT	2.7e-173
E	erhu-KC-Sb-R1	EEY85_RS00775	core-erhu	serine hydroxymethyltransferase	ORTHOMCL94	K00600|	glycine hydroxymethyltransferase [EC:2.1.2.1]|	SHMT	2..376&SHMT	4.4e-173
E	erhu-ML101	DM789_RS08685	core-erhu	serine hydroxymethyltransferase	ORTHOMCL94	K00600|	glycine hydroxymethyltransferase [EC:2.1.2.1]|	SHMT	2..376&SHMT	2.7e-173
E	erhu-NCTC7999	DYB49_RS07860	core-erhu	serine hydroxymethyltransferase	ORTHOMCL94	K00600|	glycine hydroxymethyltransferase [EC:2.1.2.1]|	SHMT	2..376&SHMT	2.7e-173
E	erhu-NCTC8163	EL194_RS00885	core-erhu	serine hydroxymethyltransferase	ORTHOMCL94	K00600|	glycine hydroxymethyltransferase [EC:2.1.2.1]|	SHMT	2..376&SHMT	2.7e-173
E	erhu-RU	EF876_RS08110	core-erhu	serine hydroxymethyltransferase	ORTHOMCL94	K00600|	glycine hydroxymethyltransferase [EC:2.1.2.1]|	SHMT	2..376&SHMT	2.7e-173
E	erhu-SY1027	K210_RS05990	core-erhu	serine hydroxymethyltransferase	ORTHOMCL94	K00600|	glycine hydroxymethyltransferase [EC:2.1.2.1]|	SHMT	2..376&SHMT	2.7e-173
E	erhu-WH13013	BC346_RS02860	core-erhu	serine hydroxymethyltransferase	ORTHOMCL94	K00600|	glycine hydroxymethyltransferase [EC:2.1.2.1]|	SHMT	2..376&SHMT	2.7e-173
E	espe-15TAL0474	EEI45_02145	core-strain2	serine hydroxymethyltransferase	ORTHOMCL94	K00600|	glycine hydroxymethyltransferase [EC:2.1.2.1]|	SHMT	2..376&SHMT	2.5e-172
E	espe-EsS2-6-Brazil	EPJ89_02880	core-strain2	serine hydroxymethyltransferase	ORTHOMCL94	K00600|	glycine hydroxymethyltransferase [EC:2.1.2.1]|	SHMT	2..376&SHMT	1.9e-172
E	espe-EsS2-7-Brazil	EPJ90_06855	core-strain2	serine hydroxymethyltransferase	ORTHOMCL94	K00600|	glycine hydroxymethyltransferase [EC:2.1.2.1]|	SHMT	2..376&SHMT	1.9e-172
E	erhu-ATCC19414	HMPREF0357_RS01695	core-erhu	carbamate kinase	ORTHOMCL949	K00926|	carbamate kinase [EC:2.7.2.2]|	AA_kinase	3..284&AA_kinase	8.3e-30
E	erhu-Fujisawa	ERH_RS04050	core-erhu	carbamate kinase	ORTHOMCL949	K00926|	carbamate kinase [EC:2.7.2.2]|	AA_kinase	3..284&AA_kinase	8.3e-30
E	erhu-GXBY1	A2I91_RS05525	core-erhu	carbamate kinase	ORTHOMCL949	K00926|	carbamate kinase [EC:2.7.2.2]|	AA_kinase	3..284&AA_kinase	8.3e-30
E	erhu-KC-Sb-R1	EEY85_RS04995	core-erhu	carbamate kinase	ORTHOMCL949	K00926|	carbamate kinase [EC:2.7.2.2]|	AA_kinase	3..284&AA_kinase	1.2e-29
E	erhu-ML101	DM789_RS04060	core-erhu	carbamate kinase	ORTHOMCL949	K00926|	carbamate kinase [EC:2.7.2.2]|	AA_kinase	3..284&AA_kinase	8.3e-30
E	erhu-NCTC7999	DYB49_RS03655	core-erhu	carbamate kinase	ORTHOMCL949	K00926|	carbamate kinase [EC:2.7.2.2]|	AA_kinase	3..284&AA_kinase	8.3e-30
E	erhu-NCTC8163	EL194_RS07225	core-erhu	carbamate kinase	ORTHOMCL949	K00926|	carbamate kinase [EC:2.7.2.2]|	AA_kinase	3..284&AA_kinase	8.3e-30
E	erhu-RU	EF876_RS06940	core-erhu	carbamate kinase	ORTHOMCL949	K00926|	carbamate kinase [EC:2.7.2.2]|	AA_kinase	3..284&AA_kinase	8.3e-30
E	erhu-SY1027	K210_RS01665	core-erhu	carbamate kinase	ORTHOMCL949	K00926|	carbamate kinase [EC:2.7.2.2]|	AA_kinase	3..284&AA_kinase	8.3e-30
E	erhu-WH13013	BC346_RS05045	core-erhu	carbamate kinase	ORTHOMCL949	K00926|	carbamate kinase [EC:2.7.2.2]|	AA_kinase	3..284&AA_kinase	8.3e-30
E	espe-15TAL0474	EEI45_06160	core-strain2	carbamate kinase	ORTHOMCL949	K00926|	carbamate kinase [EC:2.7.2.2]|	AA_kinase	3..284&AA_kinase	2.4e-29
E	espe-EsS2-6-Brazil	EPJ89_04370	core-strain2	carbamate kinase	ORTHOMCL949	K00926|	carbamate kinase [EC:2.7.2.2]|	AA_kinase	3..284&AA_kinase	2.2e-29
E	espe-EsS2-7-Brazil	EPJ90_00345	core-strain2	carbamate kinase	ORTHOMCL949	K00926|	carbamate kinase [EC:2.7.2.2]|	AA_kinase	3..284&AA_kinase	2.2e-29
E	erhu-ATCC19414	HMPREF0357_RS04285	core-erhu	amino acid ABC transporter permease	ORTHOMCL973	K02029|K17077|	polar amino acid transport system permease protein|arginine/lysine/histidine transport system permease protein|	BPD_transp_1	35..216&BPD_transp_1	7e-23
E	erhu-Fujisawa	ERH_RS07805	core-erhu	amino acid ABC transporter permease	ORTHOMCL973	K02029|K17077|	polar amino acid transport system permease protein|arginine/lysine/histidine transport system permease protein|	BPD_transp_1	35..216&BPD_transp_1	1.1e-22
E	erhu-GXBY1	A2I91_RS01310	core-erhu	amino acid ABC transporter permease	ORTHOMCL973	K02029|K17077|	polar amino acid transport system permease protein|arginine/lysine/histidine transport system permease protein|	BPD_transp_1	35..216&BPD_transp_1	1.1e-22
E	erhu-KC-Sb-R1	EEY85_RS01225	core-erhu	amino acid ABC transporter permease	ORTHOMCL973	K02029|K17077|	polar amino acid transport system permease protein|arginine/lysine/histidine transport system permease protein|	BPD_transp_1	35..216&BPD_transp_1	2.4e-22
E	erhu-ML101	DM789_RS08230	core-erhu	amino acid ABC transporter permease	ORTHOMCL973	K02029|K17077|	polar amino acid transport system permease protein|arginine/lysine/histidine transport system permease protein|	BPD_transp_1	35..216&BPD_transp_1	1.1e-22
E	erhu-NCTC7999	DYB49_RS07410	core-erhu	amino acid ABC transporter permease	ORTHOMCL973	K02029|K17077|	polar amino acid transport system permease protein|arginine/lysine/histidine transport system permease protein|	BPD_transp_1	35..216&BPD_transp_1	1.1e-22
E	erhu-NCTC8163	EL194_RS01335	core-erhu	amino acid ABC transporter permease	ORTHOMCL973	K02029|K17077|	polar amino acid transport system permease protein|arginine/lysine/histidine transport system permease protein|	BPD_transp_1	35..216&BPD_transp_1	7e-23
E	erhu-RU	EF876_RS03225	core-erhu	amino acid ABC transporter permease	ORTHOMCL973	K02029|K17077|	polar amino acid transport system permease protein|arginine/lysine/histidine transport system permease protein|	BPD_transp_1	35..216&BPD_transp_1	1.1e-22
E	erhu-SY1027	K210_RS05535	core-erhu	amino acid ABC transporter permease	ORTHOMCL973	K02029|K17077|	polar amino acid transport system permease protein|arginine/lysine/histidine transport system permease protein|	BPD_transp_1	35..216&BPD_transp_1	1.1e-22
E	erhu-WH13013	BC346_RS02410	core-erhu	amino acid ABC transporter permease	ORTHOMCL973	K02029|K17077|	polar amino acid transport system permease protein|arginine/lysine/histidine transport system permease protein|	BPD_transp_1	35..216&BPD_transp_1	1.1e-22
E	espe-15TAL0474	EEI45_02595	core-strain2	amino acid ABC transporter permease	ORTHOMCL973	K02029|K17077|	polar amino acid transport system permease protein|arginine/lysine/histidine transport system permease protein|	BPD_transp_1	35..216&BPD_transp_1	3.1e-22
E	espe-EsS2-6-Brazil	EPJ89_02490	core-strain2	amino acid ABC transporter permease	ORTHOMCL973	K02029|K17077|	polar amino acid transport system permease protein|arginine/lysine/histidine transport system permease protein|	BPD_transp_1	35..216&BPD_transp_1	4e-22
E	espe-EsS2-7-Brazil	EPJ90_02970	core-strain2	ABC transporter permease subunit	ORTHOMCL973	K02029|K17077|	polar amino acid transport system permease protein|arginine/lysine/histidine transport system permease protein|	BPD_transp_1	35..216&BPD_transp_1	3.1e-22
E	erhu-ATCC19414	HMPREF0357_RS02085	accessory-erhu	ABC transporter substrate-binding protein	ORTHOMCL1233	K02055|	putative spermidine/putrescine transport system substrate-binding protein|	SBP_bac_8	42..307&SBP_bac_8	9.7e-33
E	erhu-Fujisawa	ERH_RS04435	accessory-erhu	ABC transporter substrate-binding protein	ORTHOMCL1233	K02055|	putative spermidine/putrescine transport system substrate-binding protein|	SBP_bac_8	42..307&SBP_bac_8	6.8e-33
E	erhu-GXBY1	A2I91_RS05140	accessory-erhu	ABC transporter substrate-binding protein	ORTHOMCL1233	K02055|	putative spermidine/putrescine transport system substrate-binding protein|	SBP_bac_8	42..307&SBP_bac_8	6.8e-33
E	erhu-KC-Sb-R1	EEY85_RS04610	accessory-erhu	ABC transporter substrate-binding protein	ORTHOMCL1233	K02055|	putative spermidine/putrescine transport system substrate-binding protein|	SBP_bac_8	43..307&SBP_bac_8	7.4e-33
E	erhu-ML101	DM789_RS04445	accessory-erhu	ABC transporter substrate-binding protein	ORTHOMCL1233	K02055|	putative spermidine/putrescine transport system substrate-binding protein|	SBP_bac_8	42..307&SBP_bac_8	6.8e-33
E	erhu-NCTC7999	DYB49_RS04045	accessory-erhu	ABC transporter substrate-binding protein	ORTHOMCL1233	K02055|	putative spermidine/putrescine transport system substrate-binding protein|	SBP_bac_8	42..307&SBP_bac_8	6.8e-33
E	erhu-NCTC8163	EL194_RS07615	accessory-erhu	ABC transporter substrate-binding protein	ORTHOMCL1233	K02055|	putative spermidine/putrescine transport system substrate-binding protein|	SBP_bac_8	42..307&SBP_bac_8	9.7e-33
E	erhu-SY1027	K210_RS02045	accessory-erhu	ABC transporter substrate-binding protein	ORTHOMCL1233	K02055|	putative spermidine/putrescine transport system substrate-binding protein|	SBP_bac_8	42..307&SBP_bac_8	6.8e-33
E	erhu-WH13013	BC346_RS04660	accessory-erhu	ABC transporter substrate-binding protein	ORTHOMCL1233	K02055|	putative spermidine/putrescine transport system substrate-binding protein|	SBP_bac_8	42..307&SBP_bac_8	6.8e-33
E	espe-EsS2-6-Brazil	EPJ89_04730	accessory-strain2	ABC transporter substrate-binding protein	ORTHOMCL1233	K02055|	putative spermidine/putrescine transport system substrate-binding protein|	SBP_bac_8	42..307&SBP_bac_8	1.2e-33
E	espe-EsS2-7-Brazil	EPJ90_00705	accessory-strain2	ABC transporter substrate-binding protein	ORTHOMCL1233	K02055|	putative spermidine/putrescine transport system substrate-binding protein|	SBP_bac_8	42..307&SBP_bac_8	1.2e-33
GER	espe-15TAL0474	EEI45_01205	core-strain2	hypothetical protein	ORTHOMCL1236	NA	NA	NA	NA	NA
GER	espe-EsS2-6-Brazil	EPJ89_05720	core-strain2	hypothetical protein	ORTHOMCL1236	NA	NA	NA	NA	NA
GER	espe-EsS2-7-Brazil	EPJ90_01835	core-strain2	hypothetical protein	ORTHOMCL1236	NA	NA	NA	NA	NA
E	erhu-ATCC19414	HMPREF0357_RS01545	core-erhu	branched-chain amino acid transport system II carrier protein	ORTHOMCL1296	K03311|	branched-chain amino acid:cation transporter, LIVCS family|	Branch_AA_trans	6..426&Branch_AA_trans	2.4e-139
E	erhu-Fujisawa	ERH_RS03895	core-erhu	branched-chain amino acid transport system II carrier protein	ORTHOMCL1296	K03311|	branched-chain amino acid:cation transporter, LIVCS family|	Branch_AA_trans	6..426&Branch_AA_trans	1.3e-139
E	erhu-GXBY1	A2I91_RS05675	core-erhu	branched-chain amino acid transport system II carrier protein	ORTHOMCL1296	K03311|	branched-chain amino acid:cation transporter, LIVCS family|	Branch_AA_trans	6..426&Branch_AA_trans	1.3e-139
E	erhu-KC-Sb-R1	EEY85_RS05145	core-erhu	branched-chain amino acid transport system II carrier protein	ORTHOMCL1296	K03311|	branched-chain amino acid:cation transporter, LIVCS family|	Branch_AA_trans	6..425&Branch_AA_trans	5.9e-139
E	erhu-ML101	DM789_RS03910	core-erhu	branched-chain amino acid transport system II carrier protein	ORTHOMCL1296	K03311|	branched-chain amino acid:cation transporter, LIVCS family|	Branch_AA_trans	6..426&Branch_AA_trans	1.3e-139
E	erhu-NCTC7999	DYB49_RS03505	core-erhu	branched-chain amino acid transport system II carrier protein	ORTHOMCL1296	K03311|	branched-chain amino acid:cation transporter, LIVCS family|	Branch_AA_trans	6..426&Branch_AA_trans	4.8e-139
E	erhu-NCTC8163	EL194_RS07075	core-erhu	branched-chain amino acid transport system II carrier protein	ORTHOMCL1296	K03311|	branched-chain amino acid:cation transporter, LIVCS family|	Branch_AA_trans	6..426&Branch_AA_trans	2.4e-139
E	erhu-RU	EF876_RS02190	core-erhu	branched-chain amino acid transport system II carrier protein	ORTHOMCL1296	K03311|	branched-chain amino acid:cation transporter, LIVCS family|	Branch_AA_trans	6..426&Branch_AA_trans	1.3e-139
E	erhu-SY1027	K210_RS01515	core-erhu	branched-chain amino acid transport system II carrier protein	ORTHOMCL1296	K03311|	branched-chain amino acid:cation transporter, LIVCS family|	Branch_AA_trans	6..426&Branch_AA_trans	1.3e-139
E	erhu-WH13013	BC346_RS05195	core-erhu	branched-chain amino acid transport system II carrier protein	ORTHOMCL1296	K03311|	branched-chain amino acid:cation transporter, LIVCS family|	Branch_AA_trans	6..426&Branch_AA_trans	1.3e-139
E	espe-EsS2-6-Brazil	EPJ89_00080	accessory-strain2	branched-chain amino acid transport system II carrier protein	ORTHOMCL1296	K03311|	branched-chain amino acid:cation transporter, LIVCS family|	Branch_AA_trans	6..428&Branch_AA_trans	1.2e-141
E	espe-EsS2-7-Brazil	EPJ90_00195	accessory-strain2	branched-chain amino acid transport system II carrier protein	ORTHOMCL1296	K03311|	branched-chain amino acid:cation transporter, LIVCS family|	Branch_AA_trans	6..427&Branch_AA_trans	4.4e-141
E	erhu-ATCC19414	HMPREF0357_RS05240	core-erhu	methionine ABC transporter ATP-binding protein	ORTHOMCL1373	K02071|K10822|	D-methionine transport system ATP-binding protein|nonpolar-amino-acid-transporting ATPase [EC:7.4.2.2]|	ABC_tran	21..165&ABC_tran	5e-37
E	erhu-Fujisawa	ERH_RS06925	core-erhu	methionine ABC transporter ATP-binding protein	ORTHOMCL1373	K02071|K10822|	D-methionine transport system ATP-binding protein|nonpolar-amino-acid-transporting ATPase [EC:7.4.2.2]|	ABC_tran	21..165&ABC_tran	5e-37
E	erhu-GXBY1	A2I91_RS02190	core-erhu	methionine ABC transporter ATP-binding protein	ORTHOMCL1373	K02071|K10822|	D-methionine transport system ATP-binding protein|nonpolar-amino-acid-transporting ATPase [EC:7.4.2.2]|	ABC_tran	21..165&ABC_tran	5e-37
E	erhu-KC-Sb-R1	EEY85_RS02150	core-erhu	methionine ABC transporter ATP-binding protein	ORTHOMCL1373	K02071|K10822|	D-methionine transport system ATP-binding protein|nonpolar-amino-acid-transporting ATPase [EC:7.4.2.2]|	ABC_tran	21..165&ABC_tran	1.4e-37
E	erhu-ML101	DM789_RS07335	core-erhu	methionine ABC transporter ATP-binding protein	ORTHOMCL1373	K02071|K10822|	D-methionine transport system ATP-binding protein|nonpolar-amino-acid-transporting ATPase [EC:7.4.2.2]|	ABC_tran	21..165&ABC_tran	5e-37
E	erhu-NCTC7999	DYB49_RS06490	core-erhu	methionine ABC transporter ATP-binding protein	ORTHOMCL1373	K02071|K10822|	D-methionine transport system ATP-binding protein|nonpolar-amino-acid-transporting ATPase [EC:7.4.2.2]|	ABC_tran	21..165&ABC_tran	3e-37
E	erhu-NCTC8163	EL194_RS02285	core-erhu	methionine ABC transporter ATP-binding protein	ORTHOMCL1373	K02071|K10822|	D-methionine transport system ATP-binding protein|nonpolar-amino-acid-transporting ATPase [EC:7.4.2.2]|	ABC_tran	26..170&ABC_tran	5.3e-37
E	erhu-RU	EF876_RS01805	core-erhu	methionine ABC transporter ATP-binding protein	ORTHOMCL1373	K02071|K10822|	D-methionine transport system ATP-binding protein|nonpolar-amino-acid-transporting ATPase [EC:7.4.2.2]|	ABC_tran	26..170&ABC_tran	5.3e-37
E	erhu-SY1027	K210_RS04640	core-erhu	methionine ABC transporter ATP-binding protein	ORTHOMCL1373	K02071|K10822|	D-methionine transport system ATP-binding protein|nonpolar-amino-acid-transporting ATPase [EC:7.4.2.2]|	ABC_tran	21..165&ABC_tran	5e-37
E	erhu-WH13013	BC346_RS01525	core-erhu	methionine ABC transporter ATP-binding protein	ORTHOMCL1373	K02071|K10822|	D-methionine transport system ATP-binding protein|nonpolar-amino-acid-transporting ATPase [EC:7.4.2.2]|	ABC_tran	21..165&ABC_tran	5e-37
E	espe-EsS2-6-Brazil	EPJ89_07620	accessory-strain2	methionine ABC transporter ATP-binding protein	ORTHOMCL1373	K02071|K10822|	D-methionine transport system ATP-binding protein|nonpolar-amino-acid-transporting ATPase [EC:7.4.2.2]|	ABC_tran	21..165&ABC_tran	1.5e-37
E	espe-EsS2-7-Brazil	EPJ90_08335	accessory-strain2	methionine ABC transporter ATP-binding protein	ORTHOMCL1373	K02071|K10822|	D-methionine transport system ATP-binding protein|nonpolar-amino-acid-transporting ATPase [EC:7.4.2.2]|	ABC_tran	21..165&ABC_tran	5e-37
E	erhu-ATCC19414	HMPREF0357_RS00480	accessory-erhu	cysteine desulfurase	ORTHOMCL1401	K04487|	cysteine desulfurase [EC:2.8.1.7]|	Aminotran_5	9..369&Aminotran_5	4.8e-53
E	erhu-Fujisawa	ERH_RS02625	accessory-erhu	cysteine desulfurase	ORTHOMCL1401	K04487|	cysteine desulfurase [EC:2.8.1.7]|	Aminotran_5	9..369&Aminotran_5	6.3e-53
E	erhu-GXBY1	A2I91_RS06955	accessory-erhu	cysteine desulfurase	ORTHOMCL1401	K04487|	cysteine desulfurase [EC:2.8.1.7]|	Aminotran_5	9..369&Aminotran_5	6.3e-53
E	erhu-KC-Sb-R1	EEY85_RS06180	accessory-erhu	cysteine desulfurase	ORTHOMCL1401	K04487|	cysteine desulfurase [EC:2.8.1.7]|	Aminotran_5	9..369&Aminotran_5	1e-52
E	erhu-ML101	DM789_RS02645	accessory-erhu	cysteine desulfurase	ORTHOMCL1401	K04487|	cysteine desulfurase [EC:2.8.1.7]|	Aminotran_5	9..369&Aminotran_5	6.3e-53
E	erhu-NCTC7999	DYB49_RS02240	accessory-erhu	cysteine desulfurase	ORTHOMCL1401	K04487|	cysteine desulfurase [EC:2.8.1.7]|	Aminotran_5	9..369&Aminotran_5	1.9e-53
E	erhu-NCTC8163	EL194_RS06005	accessory-erhu	cysteine desulfurase	ORTHOMCL1401	K04487|	cysteine desulfurase [EC:2.8.1.7]|	Aminotran_5	9..369&Aminotran_5	4.8e-53
E	erhu-WH13013	BC346_RS06475	accessory-erhu	cysteine desulfurase	ORTHOMCL1401	K04487|	cysteine desulfurase [EC:2.8.1.7]|	Aminotran_5	9..369&Aminotran_5	6.3e-53
E	espe-EsS2-6-Brazil	EPJ89_01375	accessory-strain2	cysteine desulfurase	ORTHOMCL1401	K04487|	cysteine desulfurase [EC:2.8.1.7]|	Aminotran_5	9..369&Aminotran_5	5.9e-53
E	espe-EsS2-7-Brazil	EPJ90_04050	accessory-strain2	cysteine desulfurase	ORTHOMCL1401	K04487|	cysteine desulfurase [EC:2.8.1.7]|	Aminotran_5	9..369&Aminotran_5	5.9e-53
E	espe-15TAL0474	EEI45_06460	accessory-strain2	Sapep family Mn(2+)-dependent dipeptidase	ORTHOMCL1717	K01439|	succinyl-diaminopimelate desuccinylase [EC:3.5.1.18]|	Peptidase_M20	81..162&Peptidase_M20	3.5e-16
E	espe-EsS2-6-Brazil	EPJ89_00420	accessory-strain2	M20 family peptidase	ORTHOMCL1717	K01439|	succinyl-diaminopimelate desuccinylase [EC:3.5.1.18]|	Peptidase_M20	81..418&Peptidase_M20	7.7e-26
E	erhu-ATCC19414	HMPREF0357_RS04865	core-erhu	dipeptidase	ORTHOMCL692	NA	NA	NA	NA	NA
E	erhu-Fujisawa	ERH_RS07260	core-erhu	dipeptidase	ORTHOMCL692	NA	NA	NA	NA	NA
E	erhu-GXBY1	A2I91_RS01855	core-erhu	dipeptidase	ORTHOMCL692	NA	NA	NA	NA	NA
E	erhu-KC-Sb-R1	EEY85_RS01795	core-erhu	Sapep family Mn(2+)-dependent dipeptidase	ORTHOMCL692	NA	NA	NA	NA	NA
E	erhu-ML101	DM789_RS07675	core-erhu	Sapep family Mn(2+)-dependent dipeptidase	ORTHOMCL692	NA	NA	NA	NA	NA
E	erhu-NCTC7999	DYB49_RS06870	core-erhu	M20/M25/M40 family metallo-hydrolase	ORTHOMCL692	NA	NA	NA	NA	NA
E	erhu-NCTC8163	EL194_RS01900	core-erhu	Sapep family Mn(2+)-dependent dipeptidase	ORTHOMCL692	NA	NA	NA	NA	NA
E	erhu-RU	EF876_RS07500	core-erhu	Sapep family Mn(2+)-dependent dipeptidase	ORTHOMCL692	NA	NA	NA	NA	NA
E	erhu-SY1027	K210_RS04975	core-erhu	dipeptidase	ORTHOMCL692	NA	NA	NA	NA	NA
E	erhu-WH13013	BC346_RS01865	core-erhu	dipeptidase	ORTHOMCL692	NA	NA	NA	NA	NA
E	espe-EsS2-6-Brazil	EPJ89_01935	accessory-strain2	Sapep family Mn(2+)-dependent dipeptidase	ORTHOMCL692	NA	NA	NA	NA	NA
E	espe-EsS2-7-Brazil	EPJ90_07825	accessory-strain2	Sapep family Mn(2+)-dependent dipeptidase	ORTHOMCL692	NA	NA	NA	NA	NA
E	erhu-ATCC19414	HMPREF0357_RS00110	core-erhu	aminopeptidase P family protein	ORTHOMCL736	K01271|	Xaa-Pro dipeptidase [EC:3.4.13.9]|	Creatinase_N+Peptidase_M24	3..95&Creatinase_N,132..330&Peptidase_M24	2.6e-05,1.1e-60
E	erhu-Fujisawa	ERH_RS02255	core-erhu	aminopeptidase P family protein	ORTHOMCL736	K01271|	Xaa-Pro dipeptidase [EC:3.4.13.9]|	Creatinase_N+Peptidase_M24	3..95&Creatinase_N,132..330&Peptidase_M24	3e-05,7.7e-60
E	erhu-GXBY1	A2I91_RS07325	core-erhu	aminopeptidase P family protein	ORTHOMCL736	K01271|	Xaa-Pro dipeptidase [EC:3.4.13.9]|	Creatinase_N+Peptidase_M24	3..95&Creatinase_N,132..330&Peptidase_M24	3e-05,7.7e-60
E	erhu-KC-Sb-R1	EEY85_RS06590	core-erhu	aminopeptidase P family protein	ORTHOMCL736	K01271|	Xaa-Pro dipeptidase [EC:3.4.13.9]|	Creatinase_N+Peptidase_M24	3..96&Creatinase_N,132..330&Peptidase_M24	9.8e-06,2.6e-60
E	erhu-ML101	DM789_RS02270	core-erhu	aminopeptidase P family protein	ORTHOMCL736	K01271|	Xaa-Pro dipeptidase [EC:3.4.13.9]|	Creatinase_N+Peptidase_M24	10..102&Creatinase_N,139..337&Peptidase_M24	2.9e-05,8.1e-60
E	erhu-NCTC7999	DYB49_RS01870	core-erhu	aminopeptidase P family protein	ORTHOMCL736	K01271|	Xaa-Pro dipeptidase [EC:3.4.13.9]|	Creatinase_N+Peptidase_M24	3..95&Creatinase_N,132..330&Peptidase_M24	3.1e-05,1.1e-60
E	erhu-NCTC8163	EL194_RS05635	core-erhu	aminopeptidase P family protein	ORTHOMCL736	K01271|	Xaa-Pro dipeptidase [EC:3.4.13.9]|	Creatinase_N+Peptidase_M24	3..95&Creatinase_N,132..330&Peptidase_M24	2.6e-05,1.1e-60
E	erhu-RU	EF876_RS08335	core-erhu	aminopeptidase P family protein	ORTHOMCL736	K01271|	Xaa-Pro dipeptidase [EC:3.4.13.9]|	Creatinase_N+Peptidase_M24	3..95&Creatinase_N,132..330&Peptidase_M24	3.1e-05,4.6e-59
E	erhu-SY1027	K210_RS00100	core-erhu	aminopeptidase P family protein	ORTHOMCL736	K01271|	Xaa-Pro dipeptidase [EC:3.4.13.9]|	Creatinase_N+Peptidase_M24	3..95&Creatinase_N,132..330&Peptidase_M24	3e-05,7.7e-60
E	erhu-WH13013	BC346_RS06845	core-erhu	aminopeptidase P family protein	ORTHOMCL736	K01271|	Xaa-Pro dipeptidase [EC:3.4.13.9]|	Creatinase_N+Peptidase_M24	3..95&Creatinase_N,132..330&Peptidase_M24	3e-05,7.7e-60
E	espe-EsS2-6-Brazil	EPJ89_07275	accessory-strain2	aminopeptidase P family protein	ORTHOMCL736	K01271|	Xaa-Pro dipeptidase [EC:3.4.13.9]|	Creatinase_N+Peptidase_M24	3..93&Creatinase_N,132..330&Peptidase_M24	1.3e-05,1.2e-61
E	espe-EsS2-7-Brazil	EPJ90_05030	accessory-strain2	aminopeptidase P family protein	ORTHOMCL736	K01271|	Xaa-Pro dipeptidase [EC:3.4.13.9]|	Creatinase_N+Peptidase_M24	3..93&Creatinase_N,132..330&Peptidase_M24	1.3e-05,1.2e-61
E	erhu-ATCC19414	HMPREF0357_RS02735	core-erhu	aminopeptidase	ORTHOMCL738	K19689|	aminopeptidase [EC:3.4.11.-]|	Peptidase_M29	3..407&Peptidase_M29	2.2e-161
E	erhu-Fujisawa	ERH_RS05095	core-erhu	aminopeptidase	ORTHOMCL738	K19689|	aminopeptidase [EC:3.4.11.-]|	Peptidase_M29	3..407&Peptidase_M29	6.2e-161
E	erhu-GXBY1	A2I91_RS04480	core-erhu	aminopeptidase	ORTHOMCL738	K19689|	aminopeptidase [EC:3.4.11.-]|	Peptidase_M29	3..407&Peptidase_M29	6.2e-161
E	erhu-KC-Sb-R1	EEY85_RS03960	core-erhu	aminopeptidase	ORTHOMCL738	K19689|	aminopeptidase [EC:3.4.11.-]|	Peptidase_M29	3..407&Peptidase_M29	8.5e-162
E	erhu-ML101	DM789_RS05105	core-erhu	aminopeptidase	ORTHOMCL738	K19689|	aminopeptidase [EC:3.4.11.-]|	Peptidase_M29	3..407&Peptidase_M29	6.2e-161
E	erhu-NCTC7999	DYB49_RS04695	core-erhu	aminopeptidase	ORTHOMCL738	K19689|	aminopeptidase [EC:3.4.11.-]|	Peptidase_M29	3..407&Peptidase_M29	6e-162
E	erhu-NCTC8163	EL194_RS08260	core-erhu	aminopeptidase	ORTHOMCL738	K19689|	aminopeptidase [EC:3.4.11.-]|	Peptidase_M29	3..407&Peptidase_M29	2.2e-161
E	erhu-RU	EF876_RS00815	core-erhu	aminopeptidase	ORTHOMCL738	K19689|	aminopeptidase [EC:3.4.11.-]|	Peptidase_M29	3..407&Peptidase_M29	6e-162
E	erhu-SY1027	K210_RS02700	core-erhu	aminopeptidase	ORTHOMCL738	K19689|	aminopeptidase [EC:3.4.11.-]|	Peptidase_M29	3..407&Peptidase_M29	6.2e-161
E	erhu-WH13013	BC346_RS04000	core-erhu	aminopeptidase	ORTHOMCL738	K19689|	aminopeptidase [EC:3.4.11.-]|	Peptidase_M29	3..407&Peptidase_M29	6.2e-161
E	espe-EsS2-6-Brazil	EPJ89_03840	accessory-strain2	aminopeptidase	ORTHOMCL738	K19689|	aminopeptidase [EC:3.4.11.-]|	Peptidase_M29	3..407&Peptidase_M29	9.5e-161
E	espe-EsS2-7-Brazil	EPJ90_06315	accessory-strain2	aminopeptidase	ORTHOMCL738	K19689|	aminopeptidase [EC:3.4.11.-]|	Peptidase_M29	3..407&Peptidase_M29	9.5e-161
E	erhu-ATCC19414	HMPREF0357_RS00155	core-erhu	ABC transporter substrate-binding protein	ORTHOMCL755	K02035|	peptide/nickel transport system substrate-binding protein|	SBP_bac_5	75..498&SBP_bac_5	9e-44
E	erhu-Fujisawa	ERH_RS02300	core-erhu	ABC transporter substrate-binding protein	ORTHOMCL755	K02035|	peptide/nickel transport system substrate-binding protein|	SBP_bac_5	75..498&SBP_bac_5	9e-44
E	erhu-GXBY1	A2I91_RS07280	core-erhu	ABC transporter substrate-binding protein	ORTHOMCL755	K02035|	peptide/nickel transport system substrate-binding protein|	SBP_bac_5	75..498&SBP_bac_5	9e-44
E	erhu-KC-Sb-R1	EEY85_RS06530	core-erhu	ABC transporter substrate-binding protein	ORTHOMCL755	K02035|	peptide/nickel transport system substrate-binding protein|	SBP_bac_5	75..498&SBP_bac_5	3.2e-43
E	erhu-ML101	DM789_RS02315	core-erhu	ABC transporter substrate-binding protein	ORTHOMCL755	K02035|	peptide/nickel transport system substrate-binding protein|	SBP_bac_5	75..498&SBP_bac_5	9e-44
E	erhu-NCTC7999	DYB49_RS01915	core-erhu	ABC transporter substrate-binding protein	ORTHOMCL755	K02035|	peptide/nickel transport system substrate-binding protein|	SBP_bac_5	75..498&SBP_bac_5	9e-44
E	erhu-NCTC8163	EL194_RS05680	core-erhu	ABC transporter substrate-binding protein	ORTHOMCL755	K02035|	peptide/nickel transport system substrate-binding protein|	SBP_bac_5	75..498&SBP_bac_5	9e-44
E	erhu-RU	EF876_RS07740	core-erhu	ABC transporter substrate-binding protein	ORTHOMCL755	K02035|	peptide/nickel transport system substrate-binding protein|	SBP_bac_5	75..498&SBP_bac_5	9e-44
E	erhu-SY1027	K210_RS00145	core-erhu	ABC transporter substrate-binding protein	ORTHOMCL755	K02035|	peptide/nickel transport system substrate-binding protein|	SBP_bac_5	75..498&SBP_bac_5	9e-44
E	erhu-WH13013	BC346_RS06800	core-erhu	ABC transporter substrate-binding protein	ORTHOMCL755	K02035|	peptide/nickel transport system substrate-binding protein|	SBP_bac_5	75..498&SBP_bac_5	9e-44
E	espe-EsS2-6-Brazil	EPJ89_07230	accessory-strain2	ABC transporter substrate-binding protein	ORTHOMCL755	K02035|	peptide/nickel transport system substrate-binding protein|	SBP_bac_5	75..498&SBP_bac_5	4.7e-43
E	espe-EsS2-7-Brazil	EPJ90_05075	accessory-strain2	ABC transporter substrate-binding protein	ORTHOMCL755	K02035|	peptide/nickel transport system substrate-binding protein|	SBP_bac_5	75..498&SBP_bac_5	2.1e-43
E	erhu-ATCC19414	HMPREF0357_RS02090	core-erhu	ABC transporter ATP-binding protein	ORTHOMCL770	K02052|	putative spermidine/putrescine transport system ATP-binding protein|	ABC_tran+TOBE_2	20..162&ABC_tran,268..332&TOBE_2	2.8e-33,9.3e-06
E	erhu-Fujisawa	ERH_RS04440	core-erhu	ABC transporter ATP-binding protein	ORTHOMCL770	K02052|	putative spermidine/putrescine transport system ATP-binding protein|	ABC_tran+TOBE_2	20..162&ABC_tran,268..332&TOBE_2	1.8e-33,9.3e-06
E	erhu-GXBY1	A2I91_RS05135	core-erhu	ABC transporter ATP-binding protein	ORTHOMCL770	K02052|	putative spermidine/putrescine transport system ATP-binding protein|	ABC_tran+TOBE_2	20..162&ABC_tran,268..332&TOBE_2	1.8e-33,9.3e-06
E	erhu-KC-Sb-R1	EEY85_RS04605	core-erhu	ABC transporter ATP-binding protein	ORTHOMCL770	K02052|	putative spermidine/putrescine transport system ATP-binding protein|	ABC_tran+TOBE_2	20..162&ABC_tran,268..332&TOBE_2	1.8e-33,9.3e-06
E	erhu-ML101	DM789_RS04450	core-erhu	ABC transporter ATP-binding protein	ORTHOMCL770	K02052|	putative spermidine/putrescine transport system ATP-binding protein|	ABC_tran+TOBE_2	20..162&ABC_tran,268..332&TOBE_2	1.8e-33,9.3e-06
E	erhu-NCTC7999	DYB49_RS04050	core-erhu	ABC transporter ATP-binding protein	ORTHOMCL770	K02052|	putative spermidine/putrescine transport system ATP-binding protein|	ABC_tran+TOBE_2	20..162&ABC_tran,268..332&TOBE_2	1.8e-33,9.3e-06
E	erhu-NCTC8163	EL194_RS07620	core-erhu	ABC transporter ATP-binding protein	ORTHOMCL770	K02052|	putative spermidine/putrescine transport system ATP-binding protein|	ABC_tran+TOBE_2	20..162&ABC_tran,268..332&TOBE_2	2.8e-33,9.3e-06
E	erhu-RU	EF876_RS00185	core-erhu	ABC transporter ATP-binding protein	ORTHOMCL770	K02052|	putative spermidine/putrescine transport system ATP-binding protein|	ABC_tran+TOBE_2	20..162&ABC_tran,268..332&TOBE_2	4.3e-33,1.7e-06
E	erhu-SY1027	K210_RS02050	core-erhu	ABC transporter ATP-binding protein	ORTHOMCL770	K02052|	putative spermidine/putrescine transport system ATP-binding protein|	ABC_tran+TOBE_2	20..162&ABC_tran,268..332&TOBE_2	1.8e-33,9.3e-06
E	erhu-WH13013	BC346_RS04655	core-erhu	ABC transporter ATP-binding protein	ORTHOMCL770	K02052|	putative spermidine/putrescine transport system ATP-binding protein|	ABC_tran+TOBE_2	20..162&ABC_tran,268..332&TOBE_2	1.8e-33,9.3e-06
E	espe-EsS2-6-Brazil	EPJ89_04735	accessory-strain2	ABC transporter ATP-binding protein	ORTHOMCL770	K02052|	putative spermidine/putrescine transport system ATP-binding protein|	ABC_tran+TOBE_2	20..162&ABC_tran,268..332&TOBE_2	4.5e-31,1.2e-05
E	espe-EsS2-7-Brazil	EPJ90_00710	accessory-strain2	ABC transporter ATP-binding protein	ORTHOMCL770	K02052|	putative spermidine/putrescine transport system ATP-binding protein|	ABC_tran+TOBE_2	20..162&ABC_tran,268..332&TOBE_2	2.9e-31,1.2e-05
E	erhu-ATCC19414	HMPREF0357_RS06255	core-erhu	peptidase T	ORTHOMCL786	K01258|	tripeptide aminopeptidase [EC:3.4.11.4]|	Peptidase_M20	140..399&Peptidase_M20	3.1e-10
E	erhu-Fujisawa	ERH_RS05855	core-erhu	peptidase T	ORTHOMCL786	K01258|	tripeptide aminopeptidase [EC:3.4.11.4]|	Peptidase_M20	140..399&Peptidase_M20	3.1e-10
E	erhu-GXBY1	A2I91_RS03660	core-erhu	peptidase T	ORTHOMCL786	K01258|	tripeptide aminopeptidase [EC:3.4.11.4]|	Peptidase_M20	140..399&Peptidase_M20	3.1e-10
E	erhu-KC-Sb-R1	EEY85_RS03220	core-erhu	peptidase T	ORTHOMCL786	K01258|	tripeptide aminopeptidase [EC:3.4.11.4]|	Peptidase_M20	140..399&Peptidase_M20	8.7e-10
E	erhu-ML101	DM789_RS05830	core-erhu	peptidase T	ORTHOMCL786	K01258|	tripeptide aminopeptidase [EC:3.4.11.4]|	Peptidase_M20	140..399&Peptidase_M20	3.1e-10
E	erhu-NCTC7999	DYB49_RS05420	core-erhu	peptidase T	ORTHOMCL786	K01258|	tripeptide aminopeptidase [EC:3.4.11.4]|	Peptidase_M20	140..399&Peptidase_M20	3.1e-10
E	erhu-NCTC8163	EL194_RS03300	core-erhu	peptidase T	ORTHOMCL786	K01258|	tripeptide aminopeptidase [EC:3.4.11.4]|	Peptidase_M20	140..399&Peptidase_M20	3.1e-10
E	erhu-RU	EF876_RS06240	core-erhu	peptidase T	ORTHOMCL786	K01258|	tripeptide aminopeptidase [EC:3.4.11.4]|	Peptidase_M20	140..399&Peptidase_M20	3.2e-10
E	erhu-SY1027	K210_RS03415	core-erhu	peptidase T	ORTHOMCL786	K01258|	tripeptide aminopeptidase [EC:3.4.11.4]|	Peptidase_M20	140..399&Peptidase_M20	3.1e-10
E	erhu-WH13013	BC346_RS00445	core-erhu	peptidase T	ORTHOMCL786	K01258|	tripeptide aminopeptidase [EC:3.4.11.4]|	Peptidase_M20	140..399&Peptidase_M20	3.1e-10
E	espe-EsS2-6-Brazil	EPJ89_06240	accessory-strain2	peptidase T	ORTHOMCL786	K01258|	tripeptide aminopeptidase [EC:3.4.11.4]|	Peptidase_M20	140..399&Peptidase_M20	1.5e-10
E	espe-EsS2-7-Brazil	EPJ90_04750	accessory-strain2	peptidase T	ORTHOMCL786	K01258|	tripeptide aminopeptidase [EC:3.4.11.4]|	Peptidase_M20	140..399&Peptidase_M20	1.5e-10
EG	erhu-ATCC19414	HMPREF0357_RS00705	accessory-erhu	M42 family peptidase	ORTHOMCL821	NA	NA	NA	NA	NA
EG	erhu-Fujisawa	ERH_RS02850	accessory-erhu	M42 family peptidase	ORTHOMCL821	NA	NA	NA	NA	NA
EG	erhu-GXBY1	A2I91_RS06730	accessory-erhu	M42 family peptidase	ORTHOMCL821	NA	NA	NA	NA	NA
EG	erhu-KC-Sb-R1	EEY85_RS05955	accessory-erhu	M42 family peptidase	ORTHOMCL821	NA	NA	NA	NA	NA
EG	erhu-ML101	DM789_RS02870	accessory-erhu	M42 family peptidase	ORTHOMCL821	NA	NA	NA	NA	NA
EG	erhu-NCTC7999	DYB49_RS02465	accessory-erhu	M42 family peptidase	ORTHOMCL821	NA	NA	NA	NA	NA
EG	erhu-NCTC8163	EL194_RS06230	accessory-erhu	M42 family peptidase	ORTHOMCL821	NA	NA	NA	NA	NA
EG	erhu-RU	EF876_RS06020	accessory-erhu	M42 family peptidase	ORTHOMCL821	NA	NA	NA	NA	NA
EG	erhu-WH13013	BC346_RS06250	accessory-erhu	M42 family peptidase	ORTHOMCL821	NA	NA	NA	NA	NA
EG	espe-15TAL0474	EEI45_07025	core-strain2	M42 family peptidase	ORTHOMCL821	NA	NA	NA	NA	NA
EG	espe-EsS2-6-Brazil	EPJ89_01150	core-strain2	M42 family peptidase	ORTHOMCL821	NA	NA	NA	NA	NA
EG	espe-EsS2-7-Brazil	EPJ90_04275	core-strain2	M42 family peptidase	ORTHOMCL821	NA	NA	NA	NA	NA
EP	erhu-ATCC19414	HMPREF0357_RS00165	accessory-erhu	peptide ABC transporter permease	ORTHOMCL825	K02034|	peptide/nickel transport system permease protein|	OppC_N+RCC1_2+BPD_transp_1	42..94&OppC_N,199..223&RCC1_2,426..615&BPD_transp_1	6.2e-05,0.00042,1.6e-28
EP	erhu-Fujisawa	ERH_RS02310	accessory-erhu	peptide ABC transporter permease	ORTHOMCL825	K02034|	peptide/nickel transport system permease protein|	OppC_N+RCC1_2+BPD_transp_1	42..94&OppC_N,199..223&RCC1_2,426..615&BPD_transp_1	6.2e-05,0.00042,1.6e-28
EP	erhu-GXBY1	A2I91_RS07270	accessory-erhu	peptide ABC transporter permease	ORTHOMCL825	K02034|	peptide/nickel transport system permease protein|	OppC_N+RCC1_2+BPD_transp_1	42..94&OppC_N,199..223&RCC1_2,426..615&BPD_transp_1	6.2e-05,0.00042,1.6e-28
EP	erhu-KC-Sb-R1	EEY85_RS06520	accessory-erhu	ABC transporter permease subunit	ORTHOMCL825	K02034|	peptide/nickel transport system permease protein|	OppC_N+RCC1_2+BPD_transp_1	42..94&OppC_N,199..223&RCC1_2,426..615&BPD_transp_1	6.2e-05,0.00042,1.6e-28
EP	erhu-ML101	DM789_RS02325	accessory-erhu	ABC transporter permease subunit	ORTHOMCL825	K02034|	peptide/nickel transport system permease protein|	OppC_N+RCC1_2+BPD_transp_1	42..94&OppC_N,199..223&RCC1_2,426..615&BPD_transp_1	6.2e-05,0.00042,1.6e-28
EP	erhu-NCTC7999	DYB49_RS01925	accessory-erhu	ABC transporter permease subunit	ORTHOMCL825	K02034|	peptide/nickel transport system permease protein|	OppC_N+RCC1_2+BPD_transp_1	42..94&OppC_N,199..223&RCC1_2,426..615&BPD_transp_1	6.2e-05,0.00042,1.6e-28
EP	erhu-NCTC8163	EL194_RS05690	accessory-erhu	ABC transporter permease subunit	ORTHOMCL825	K02034|	peptide/nickel transport system permease protein|	OppC_N+RCC1_2+BPD_transp_1	42..94&OppC_N,199..223&RCC1_2,426..615&BPD_transp_1	6.2e-05,0.00042,1.6e-28
EP	erhu-SY1027	K210_RS00155	accessory-erhu	peptide ABC transporter permease	ORTHOMCL825	K02034|	peptide/nickel transport system permease protein|	OppC_N+RCC1_2+BPD_transp_1	42..94&OppC_N,199..223&RCC1_2,426..615&BPD_transp_1	6.2e-05,0.00042,1.6e-28
EP	erhu-WH13013	BC346_RS06790	accessory-erhu	peptide ABC transporter permease	ORTHOMCL825	K02034|	peptide/nickel transport system permease protein|	OppC_N+RCC1_2+BPD_transp_1	42..94&OppC_N,199..223&RCC1_2,426..615&BPD_transp_1	6.2e-05,0.00042,1.6e-28
EP	espe-15TAL0474	EEI45_07705	core-strain2	ABC transporter permease subunit	ORTHOMCL825	K02034|	peptide/nickel transport system permease protein|	OppC_N+RCC1_2+BPD_transp_1	42..94&OppC_N,199..223&RCC1_2,426..615&BPD_transp_1	6.5e-05,0.00078,4.9e-29
EP	espe-EsS2-6-Brazil	EPJ89_07220	core-strain2	ABC transporter permease subunit	ORTHOMCL825	K02034|	peptide/nickel transport system permease protein|	OppC_N+RCC1_2+BPD_transp_1	42..94&OppC_N,199..223&RCC1_2,426..615&BPD_transp_1	6.5e-05,0.00078,9.8e-29
EP	espe-EsS2-7-Brazil	EPJ90_05085	core-strain2	ABC transporter permease subunit	ORTHOMCL825	K02034|	peptide/nickel transport system permease protein|	OppC_N+RCC1_2+BPD_transp_1	42..94&OppC_N,199..223&RCC1_2,426..615&BPD_transp_1	6.5e-05,0.00078,9.8e-29
E	erhu-ATCC19414	HMPREF0357_RS05885	core-erhu	oligoendopeptidase F	ORTHOMCL852	K08602|	oligoendopeptidase F [EC:3.4.24.-]|	Peptidase_M3_N+Peptidase_M3	136..181&Peptidase_M3_N,207..579&Peptidase_M3	1.6e-07,2.6e-34
E	erhu-Fujisawa	ERH_RS06220	core-erhu	oligoendopeptidase F	ORTHOMCL852	K08602|	oligoendopeptidase F [EC:3.4.24.-]|	Peptidase_M3_N+Peptidase_M3	136..181&Peptidase_M3_N,207..579&Peptidase_M3	1.6e-07,5.7e-34
E	erhu-GXBY1	A2I91_RS03285	core-erhu	oligoendopeptidase F	ORTHOMCL852	K08602|	oligoendopeptidase F [EC:3.4.24.-]|	Peptidase_M3_N+Peptidase_M3	136..181&Peptidase_M3_N,207..579&Peptidase_M3	1.6e-07,5.7e-34
E	erhu-KC-Sb-R1	EEY85_RS02850	core-erhu	oligoendopeptidase F	ORTHOMCL852	K08602|	oligoendopeptidase F [EC:3.4.24.-]|	Peptidase_M3_N+Peptidase_M3	136..181&Peptidase_M3_N,207..578&Peptidase_M3	1.6e-07,6.8e-34
E	erhu-ML101	DM789_RS06195	core-erhu	oligoendopeptidase F	ORTHOMCL852	K08602|	oligoendopeptidase F [EC:3.4.24.-]|	Peptidase_M3_N+Peptidase_M3	136..181&Peptidase_M3_N,207..579&Peptidase_M3	1.6e-07,5.7e-34
E	erhu-NCTC7999	DYB49_RS05785	core-erhu	oligoendopeptidase F	ORTHOMCL852	K08602|	oligoendopeptidase F [EC:3.4.24.-]|	Peptidase_M3_N+Peptidase_M3	136..181&Peptidase_M3_N,207..579&Peptidase_M3	1.6e-07,2.6e-34
E	erhu-NCTC8163	EL194_RS02935	core-erhu	oligoendopeptidase F	ORTHOMCL852	K08602|	oligoendopeptidase F [EC:3.4.24.-]|	Peptidase_M3_N+Peptidase_M3	136..181&Peptidase_M3_N,207..579&Peptidase_M3	1.6e-07,2.6e-34
E	erhu-RU	EF876_RS01205	core-erhu	oligoendopeptidase F	ORTHOMCL852	K08602|	oligoendopeptidase F [EC:3.4.24.-]|	Peptidase_M3_N+Peptidase_M3	136..181&Peptidase_M3_N,207..579&Peptidase_M3	1.6e-07,3.2e-34
E	erhu-SY1027	K210_RS03770	core-erhu	oligoendopeptidase F	ORTHOMCL852	K08602|	oligoendopeptidase F [EC:3.4.24.-]|	Peptidase_M3_N+Peptidase_M3	136..181&Peptidase_M3_N,207..579&Peptidase_M3	1.6e-07,5.7e-34
E	erhu-WH13013	BC346_RS00820	core-erhu	oligoendopeptidase F	ORTHOMCL852	K08602|	oligoendopeptidase F [EC:3.4.24.-]|	Peptidase_M3_N+Peptidase_M3	136..181&Peptidase_M3_N,207..579&Peptidase_M3	1.6e-07,5.7e-34
E	espe-EsS2-6-Brazil	EPJ89_08340	accessory-strain2	oligoendopeptidase F	ORTHOMCL852	K08602|	oligoendopeptidase F [EC:3.4.24.-]|	Peptidase_M3_N+Peptidase_M3	135..181&Peptidase_M3_N,207..579&Peptidase_M3	1.2e-07,9.3e-35
E	espe-EsS2-7-Brazil	EPJ90_05610	accessory-strain2	oligoendopeptidase F	ORTHOMCL852	K08602|	oligoendopeptidase F [EC:3.4.24.-]|	Peptidase_M3_N+Peptidase_M3	135..181&Peptidase_M3_N,207..579&Peptidase_M3	1.2e-07,6.4e-35
E	erhu-ATCC19414	HMPREF0357_RS06750	accessory-erhu	peptidase M3	ORTHOMCL866	K08602|	oligoendopeptidase F [EC:3.4.24.-]|	Peptidase_M3_N+Peptidase_M3	103..162&Peptidase_M3_N,185..566&Peptidase_M3	4.9e-10,1.4e-31
E	erhu-Fujisawa	ERH_RS02115	accessory-erhu	peptidase M3	ORTHOMCL866	K08602|	oligoendopeptidase F [EC:3.4.24.-]|	Peptidase_M3_N+Peptidase_M3	103..162&Peptidase_M3_N,185..566&Peptidase_M3	4.9e-10,1.4e-31
E	erhu-GXBY1	A2I91_RS07465	accessory-erhu	peptidase M3	ORTHOMCL866	K08602|	oligoendopeptidase F [EC:3.4.24.-]|	Peptidase_M3_N+Peptidase_M3	103..162&Peptidase_M3_N,185..566&Peptidase_M3	4.9e-10,1.4e-31
E	erhu-KC-Sb-R1	EEY85_RS06725	accessory-erhu	M3 family oligoendopeptidase	ORTHOMCL866	K08602|	oligoendopeptidase F [EC:3.4.24.-]|	Peptidase_M3_N+Peptidase_M3	103..162&Peptidase_M3_N,185..566&Peptidase_M3	4.9e-10,2.1e-30
E	erhu-ML101	DM789_RS02130	accessory-erhu	M3 family oligoendopeptidase	ORTHOMCL866	K08602|	oligoendopeptidase F [EC:3.4.24.-]|	Peptidase_M3_N+Peptidase_M3	103..162&Peptidase_M3_N,185..566&Peptidase_M3	4.9e-10,1.4e-31
E	erhu-NCTC7999	DYB49_RS01735	accessory-erhu	M3 family oligoendopeptidase	ORTHOMCL866	K08602|	oligoendopeptidase F [EC:3.4.24.-]|	Peptidase_M3_N+Peptidase_M3	103..162&Peptidase_M3_N,185..566&Peptidase_M3	4.9e-10,1.4e-31
E	erhu-NCTC8163	EL194_RS05500	accessory-erhu	M3 family oligoendopeptidase	ORTHOMCL866	K08602|	oligoendopeptidase F [EC:3.4.24.-]|	Peptidase_M3_N+Peptidase_M3	103..162&Peptidase_M3_N,185..566&Peptidase_M3	4.9e-10,1.4e-31
E	erhu-RU	EF876_RS04735	accessory-erhu	M3 family oligoendopeptidase	ORTHOMCL866	K08602|	oligoendopeptidase F [EC:3.4.24.-]|	Peptidase_M3_N+Peptidase_M3	103..162&Peptidase_M3_N,185..566&Peptidase_M3	4.9e-10,4.8e-32
E	erhu-WH13013	BC346_RS06985	accessory-erhu	peptidase M3	ORTHOMCL866	K08602|	oligoendopeptidase F [EC:3.4.24.-]|	Peptidase_M3_N+Peptidase_M3	103..162&Peptidase_M3_N,185..566&Peptidase_M3	4.9e-10,1.4e-31
E	espe-15TAL0474	EEI45_07900	core-strain2	M3 family oligoendopeptidase	ORTHOMCL866	K08602|	oligoendopeptidase F [EC:3.4.24.-]|	Peptidase_M3_N+Peptidase_M3	103..162&Peptidase_M3_N,185..565&Peptidase_M3	2.6e-09,2.5e-29
E	espe-EsS2-6-Brazil	EPJ89_08400	core-strain2	M3 family oligoendopeptidase	ORTHOMCL866	K08602|	oligoendopeptidase F [EC:3.4.24.-]|	Peptidase_M3_N+Peptidase_M3	103..162&Peptidase_M3_N,185..565&Peptidase_M3	2.6e-09,1.7e-29
E	espe-EsS2-7-Brazil	EPJ90_02640	core-strain2	M3 family oligoendopeptidase	ORTHOMCL866	K08602|	oligoendopeptidase F [EC:3.4.24.-]|	Peptidase_M3_N+Peptidase_M3	103..162&Peptidase_M3_N,185..565&Peptidase_M3	2.6e-09,1.7e-29
ER	erhu-ATCC19414	HMPREF0357_RS05745	accessory-erhu	pyridoxal phosphate-dependent aminotransferase	ORTHOMCL867	K14155|	cysteine-S-conjugate beta-lyase [EC:4.4.1.13]|	Aminotran_1_2	67..385&Aminotran_1_2	1.6e-34
ER	erhu-Fujisawa	ERH_RS06360	accessory-erhu	pyridoxal phosphate-dependent aminotransferase	ORTHOMCL867	K14155|	cysteine-S-conjugate beta-lyase [EC:4.4.1.13]|	Aminotran_1_2	67..385&Aminotran_1_2	6e-34
ER	erhu-GXBY1	A2I91_RS03145	accessory-erhu	pyridoxal phosphate-dependent aminotransferase	ORTHOMCL867	K14155|	cysteine-S-conjugate beta-lyase [EC:4.4.1.13]|	Aminotran_1_2	67..385&Aminotran_1_2	6e-34
ER	erhu-ML101	DM789_RS06335	accessory-erhu	pyridoxal phosphate-dependent aminotransferase	ORTHOMCL867	K14155|	cysteine-S-conjugate beta-lyase [EC:4.4.1.13]|	Aminotran_1_2	67..385&Aminotran_1_2	6e-34
ER	erhu-NCTC7999	DYB49_RS05925	accessory-erhu	pyridoxal phosphate-dependent aminotransferase	ORTHOMCL867	K14155|	cysteine-S-conjugate beta-lyase [EC:4.4.1.13]|	Aminotran_1_2	67..385&Aminotran_1_2	7.7e-35
ER	erhu-NCTC8163	EL194_RS02795	accessory-erhu	pyridoxal phosphate-dependent aminotransferase	ORTHOMCL867	K14155|	cysteine-S-conjugate beta-lyase [EC:4.4.1.13]|	Aminotran_1_2	67..385&Aminotran_1_2	1.6e-34
ER	erhu-RU	EF876_RS01345	accessory-erhu	pyridoxal phosphate-dependent aminotransferase	ORTHOMCL867	K14155|	cysteine-S-conjugate beta-lyase [EC:4.4.1.13]|	Aminotran_1_2	67..385&Aminotran_1_2	2.8e-34
ER	erhu-SY1027	K210_RS03915	accessory-erhu	pyridoxal phosphate-dependent aminotransferase	ORTHOMCL867	K14155|	cysteine-S-conjugate beta-lyase [EC:4.4.1.13]|	Aminotran_1_2	67..385&Aminotran_1_2	6e-34
ER	erhu-WH13013	BC346_RS00960	accessory-erhu	pyridoxal phosphate-dependent aminotransferase	ORTHOMCL867	K14155|	cysteine-S-conjugate beta-lyase [EC:4.4.1.13]|	Aminotran_1_2	67..385&Aminotran_1_2	6e-34
ER	espe-15TAL0474	EEI45_04015	core-strain2	pyridoxal phosphate-dependent aminotransferase	ORTHOMCL867	K14155|	cysteine-S-conjugate beta-lyase [EC:4.4.1.13]|	Aminotran_1_2	71..384&Aminotran_1_2	6.3e-35
ER	espe-EsS2-6-Brazil	EPJ89_06810	core-strain2	pyridoxal phosphate-dependent aminotransferase	ORTHOMCL867	K14155|	cysteine-S-conjugate beta-lyase [EC:4.4.1.13]|	Aminotran_1_2	71..384&Aminotran_1_2	3.3e-35
ER	espe-EsS2-7-Brazil	EPJ90_05750	core-strain2	pyridoxal phosphate-dependent aminotransferase	ORTHOMCL867	K14155|	cysteine-S-conjugate beta-lyase [EC:4.4.1.13]|	Aminotran_1_2	71..384&Aminotran_1_2	1.7e-34
E	erhu-ATCC19414	HMPREF0357_RS06625	core-erhu	alanine dehydrogenase	ORTHOMCL868	K00259|	alanine dehydrogenase [EC:1.4.1.1]|	AlaDh_PNT_N+AlaDh_PNT_C	6..137&AlaDh_PNT_N,141..352&AlaDh_PNT_C	9e-43,5.6e-80
E	erhu-Fujisawa	ERH_RS05480	core-erhu	alanine dehydrogenase	ORTHOMCL868	K00259|	alanine dehydrogenase [EC:1.4.1.1]|	AlaDh_PNT_N+AlaDh_PNT_C	6..137&AlaDh_PNT_N,141..352&AlaDh_PNT_C	7.9e-43,5.6e-80
E	erhu-GXBY1	A2I91_RS04035	core-erhu	alanine dehydrogenase	ORTHOMCL868	K00259|	alanine dehydrogenase [EC:1.4.1.1]|	AlaDh_PNT_N+AlaDh_PNT_C	6..137&AlaDh_PNT_N,141..352&AlaDh_PNT_C	2.3e-42,5.6e-80
E	erhu-KC-Sb-R1	EEY85_RS03590	core-erhu	alanine dehydrogenase	ORTHOMCL868	K00259|	alanine dehydrogenase [EC:1.4.1.1]|	AlaDh_PNT_N+AlaDh_PNT_C	6..137&AlaDh_PNT_N,141..352&AlaDh_PNT_C	1.6e-43,4.3e-80
E	erhu-ML101	DM789_RS05455	core-erhu	alanine dehydrogenase	ORTHOMCL868	K00259|	alanine dehydrogenase [EC:1.4.1.1]|	AlaDh_PNT_N+AlaDh_PNT_C	6..137&AlaDh_PNT_N,141..352&AlaDh_PNT_C	2.3e-42,5.6e-80
E	erhu-NCTC7999	DYB49_RS05045	core-erhu	alanine dehydrogenase	ORTHOMCL868	K00259|	alanine dehydrogenase [EC:1.4.1.1]|	AlaDh_PNT_N+AlaDh_PNT_C	6..137&AlaDh_PNT_N,141..352&AlaDh_PNT_C	7.9e-43,5.6e-80
E	erhu-NCTC8163	EL194_RS03670	core-erhu	alanine dehydrogenase	ORTHOMCL868	K00259|	alanine dehydrogenase [EC:1.4.1.1]|	AlaDh_PNT_N+AlaDh_PNT_C	6..137&AlaDh_PNT_N,141..352&AlaDh_PNT_C	9e-43,5.6e-80
E	erhu-RU	EF876_RS06540	core-erhu	alanine dehydrogenase	ORTHOMCL868	K00259|	alanine dehydrogenase [EC:1.4.1.1]|	AlaDh_PNT_N+AlaDh_PNT_C	6..137&AlaDh_PNT_N,141..352&AlaDh_PNT_C	9e-43,4.7e-79
E	erhu-SY1027	K210_RS03040	core-erhu	alanine dehydrogenase	ORTHOMCL868	K00259|	alanine dehydrogenase [EC:1.4.1.1]|	AlaDh_PNT_N+AlaDh_PNT_C	6..137&AlaDh_PNT_N,141..352&AlaDh_PNT_C	7.9e-43,5.6e-80
E	erhu-WH13013	BC346_RS00070	core-erhu	alanine dehydrogenase	ORTHOMCL868	K00259|	alanine dehydrogenase [EC:1.4.1.1]|	AlaDh_PNT_N+AlaDh_PNT_C	6..137&AlaDh_PNT_N,141..352&AlaDh_PNT_C	2.3e-42,5.6e-80
E	espe-EsS2-6-Brazil	EPJ89_06970	accessory-strain2	alanine dehydrogenase	ORTHOMCL868	K00259|	alanine dehydrogenase [EC:1.4.1.1]|	AlaDh_PNT_N+AlaDh_PNT_C	6..137&AlaDh_PNT_N,141..352&AlaDh_PNT_C	3.8e-42,1.6e-80
E	espe-EsS2-7-Brazil	EPJ90_08235	accessory-strain2	alanine dehydrogenase	ORTHOMCL868	K00259|	alanine dehydrogenase [EC:1.4.1.1]|	AlaDh_PNT_N+AlaDh_PNT_C	6..137&AlaDh_PNT_N,141..352&AlaDh_PNT_C	3.8e-42,1.6e-80
I	erhu-ATCC19414	HMPREF0357_RS00380	core-erhu	NAD(P)-dependent oxidoreductase	ORTHOMCL485	K00020|	3-hydroxyisobutyrate dehydrogenase [EC:1.1.1.31]|	NAD_binding_2+NAD_binding_11	3..158&NAD_binding_2,161..278&NAD_binding_11	2.7e-48,6.7e-26
I	erhu-Fujisawa	ERH_RS02525	core-erhu	NAD(P)-dependent oxidoreductase	ORTHOMCL485	K00020|	3-hydroxyisobutyrate dehydrogenase [EC:1.1.1.31]|	NAD_binding_2+NAD_binding_11	3..158&NAD_binding_2,161..278&NAD_binding_11	9.7e-49,2.5e-26
I	erhu-GXBY1	A2I91_RS07055	core-erhu	NAD(P)-dependent oxidoreductase	ORTHOMCL485	K00020|	3-hydroxyisobutyrate dehydrogenase [EC:1.1.1.31]|	NAD_binding_2+NAD_binding_11	3..158&NAD_binding_2,161..278&NAD_binding_11	9.7e-49,2.5e-26
I	erhu-KC-Sb-R1	EEY85_RS06305	core-erhu	NAD(P)-dependent oxidoreductase	ORTHOMCL485	K00020|	3-hydroxyisobutyrate dehydrogenase [EC:1.1.1.31]|	NAD_binding_2+NAD_binding_11	3..158&NAD_binding_2,161..278&NAD_binding_11	1.8e-48,4.6e-26
I	erhu-ML101	DM789_RS02545	core-erhu	NAD(P)-dependent oxidoreductase	ORTHOMCL485	K00020|	3-hydroxyisobutyrate dehydrogenase [EC:1.1.1.31]|	NAD_binding_2+NAD_binding_11	3..158&NAD_binding_2,161..278&NAD_binding_11	9.7e-49,2.5e-26
I	erhu-NCTC7999	DYB49_RS02140	core-erhu	NAD(P)-dependent oxidoreductase	ORTHOMCL485	K00020|	3-hydroxyisobutyrate dehydrogenase [EC:1.1.1.31]|	NAD_binding_2+NAD_binding_11	3..158&NAD_binding_2,161..278&NAD_binding_11	2.7e-48,6.7e-26
I	erhu-NCTC8163	EL194_RS05905	core-erhu	NAD(P)-dependent oxidoreductase	ORTHOMCL485	K00020|	3-hydroxyisobutyrate dehydrogenase [EC:1.1.1.31]|	NAD_binding_2+NAD_binding_11	3..158&NAD_binding_2,161..278&NAD_binding_11	2.7e-48,6.7e-26
I	erhu-RU	EF876_RS07295	core-erhu	NAD(P)-dependent oxidoreductase	ORTHOMCL485	K00020|	3-hydroxyisobutyrate dehydrogenase [EC:1.1.1.31]|	NAD_binding_2+NAD_binding_11	3..158&NAD_binding_2,161..278&NAD_binding_11	1.5e-47,6.7e-26
I	erhu-SY1027	K210_RS00370	core-erhu	NAD(P)-dependent oxidoreductase	ORTHOMCL485	K00020|	3-hydroxyisobutyrate dehydrogenase [EC:1.1.1.31]|	NAD_binding_2+NAD_binding_11	3..158&NAD_binding_2,161..278&NAD_binding_11	9.7e-49,2.5e-26
I	erhu-WH13013	BC346_RS06575	core-erhu	NAD(P)-dependent oxidoreductase	ORTHOMCL485	K00020|	3-hydroxyisobutyrate dehydrogenase [EC:1.1.1.31]|	NAD_binding_2+NAD_binding_11	3..158&NAD_binding_2,161..278&NAD_binding_11	9.7e-49,2.5e-26
I	espe-15TAL0474	EEI45_07365	core-strain2	NAD(P)-dependent oxidoreductase	ORTHOMCL485	K00020|	3-hydroxyisobutyrate dehydrogenase [EC:1.1.1.31]|	NAD_binding_2+NAD_binding_11	3..158&NAD_binding_2,161..278&NAD_binding_11	6.8e-48,4.9e-26
I	espe-EsS2-6-Brazil	EPJ89_01475	core-strain2	NAD(P)-dependent oxidoreductase	ORTHOMCL485	K00020|	3-hydroxyisobutyrate dehydrogenase [EC:1.1.1.31]|	NAD_binding_2+NAD_binding_11	3..158&NAD_binding_2,161..278&NAD_binding_11	1.7e-47,4.9e-26
I	espe-EsS2-7-Brazil	EPJ90_03950	core-strain2	NAD(P)-dependent oxidoreductase	ORTHOMCL485	K00020|	3-hydroxyisobutyrate dehydrogenase [EC:1.1.1.31]|	NAD_binding_2+NAD_binding_11	3..158&NAD_binding_2,161..278&NAD_binding_11	1.7e-47,4.9e-26
I	erhu-ATCC19414	HMPREF0357_RS03690	core-erhu	acetyl-CoA C-acetyltransferase	ORTHOMCL510	K00626|	acetyl-CoA C-acetyltransferase [EC:2.3.1.9]|	Thiolase_N+Thiolase_C	4..258&Thiolase_N,267..387&Thiolase_C	1.6e-98,2.1e-46
I	erhu-Fujisawa	ERH_RS08405	core-erhu	acetyl-CoA C-acetyltransferase	ORTHOMCL510	K00626|	acetyl-CoA C-acetyltransferase [EC:2.3.1.9]|	Thiolase_N+Thiolase_C	4..258&Thiolase_N,267..387&Thiolase_C	9.1e-99,2.1e-46
I	erhu-GXBY1	A2I91_RS00710	core-erhu	acetyl-CoA C-acetyltransferase	ORTHOMCL510	K00626|	acetyl-CoA C-acetyltransferase [EC:2.3.1.9]|	Thiolase_N+Thiolase_C	4..258&Thiolase_N,267..387&Thiolase_C	9.1e-99,2.1e-46
I	erhu-KC-Sb-R1	EEY85_RS00625	core-erhu	acetyl-CoA C-acetyltransferase	ORTHOMCL510	K00626|	acetyl-CoA C-acetyltransferase [EC:2.3.1.9]|	Thiolase_N+Thiolase_C	4..258&Thiolase_N,267..387&Thiolase_C	2.2e-98,2.6e-46
I	erhu-ML101	DM789_RS08835	core-erhu	acetyl-CoA C-acetyltransferase	ORTHOMCL510	K00626|	acetyl-CoA C-acetyltransferase [EC:2.3.1.9]|	Thiolase_N+Thiolase_C	4..258&Thiolase_N,267..387&Thiolase_C	9.1e-99,2.1e-46
I	erhu-NCTC7999	DYB49_RS08010	core-erhu	acetyl-CoA C-acetyltransferase	ORTHOMCL510	K00626|	acetyl-CoA C-acetyltransferase [EC:2.3.1.9]|	Thiolase_N+Thiolase_C	4..258&Thiolase_N,267..387&Thiolase_C	1.6e-98,2.1e-46
I	erhu-NCTC8163	EL194_RS00735	core-erhu	acetyl-CoA C-acetyltransferase	ORTHOMCL510	K00626|	acetyl-CoA C-acetyltransferase [EC:2.3.1.9]|	Thiolase_N+Thiolase_C	4..258&Thiolase_N,267..387&Thiolase_C	1.6e-98,2.1e-46
I	erhu-RU	EF876_RS04120	core-erhu	acetyl-CoA C-acetyltransferase	ORTHOMCL510	K00626|	acetyl-CoA C-acetyltransferase [EC:2.3.1.9]|	Thiolase_N+Thiolase_C	4..258&Thiolase_N,267..387&Thiolase_C	1.6e-98,2.1e-46
I	erhu-SY1027	K210_RS06140	core-erhu	acetyl-CoA C-acetyltransferase	ORTHOMCL510	K00626|	acetyl-CoA C-acetyltransferase [EC:2.3.1.9]|	Thiolase_N+Thiolase_C	4..258&Thiolase_N,267..387&Thiolase_C	9.1e-99,2.1e-46
I	erhu-WH13013	BC346_RS03010	core-erhu	acetyl-CoA C-acetyltransferase	ORTHOMCL510	K00626|	acetyl-CoA C-acetyltransferase [EC:2.3.1.9]|	Thiolase_N+Thiolase_C	4..258&Thiolase_N,267..387&Thiolase_C	9.1e-99,2.1e-46
I	espe-15TAL0474	EEI45_01990	core-strain2	acetyl-CoA C-acetyltransferase	ORTHOMCL510	K00626|	acetyl-CoA C-acetyltransferase [EC:2.3.1.9]|	Thiolase_N+Thiolase_C	4..258&Thiolase_N,266..387&Thiolase_C	9.2e-97,1.8e-46
I	espe-EsS2-6-Brazil	EPJ89_03030	core-strain2	acetyl-CoA C-acetyltransferase	ORTHOMCL510	K00626|	acetyl-CoA C-acetyltransferase [EC:2.3.1.9]|	Thiolase_N+Thiolase_C	4..258&Thiolase_N,266..387&Thiolase_C	5.6e-98,4.2e-46
I	espe-EsS2-7-Brazil	EPJ90_07005	core-strain2	acetyl-CoA C-acetyltransferase	ORTHOMCL510	K00626|	acetyl-CoA C-acetyltransferase [EC:2.3.1.9]|	Thiolase_N+Thiolase_C	4..258&Thiolase_N,266..387&Thiolase_C	5.6e-98,1.8e-46
I	erhu-ATCC19414	HMPREF0357_RS02385	core-erhu	acyl-phosphate glycerol 3-phosphate acyltransferase	ORTHOMCL289	K08591|	acyl phosphate:glycerol-3-phosphate acyltransferase [EC:2.3.1.275]|	G3P_acyltransf	9..189&G3P_acyltransf	5.5e-48
I	erhu-Fujisawa	ERH_RS04745	core-erhu	acyl-phosphate glycerol 3-phosphate acyltransferase	ORTHOMCL289	K08591|	acyl phosphate:glycerol-3-phosphate acyltransferase [EC:2.3.1.275]|	G3P_acyltransf	9..189&G3P_acyltransf	8.1e-48
I	erhu-GXBY1	A2I91_RS04835	core-erhu	acyl-phosphate glycerol 3-phosphate acyltransferase	ORTHOMCL289	K08591|	acyl phosphate:glycerol-3-phosphate acyltransferase [EC:2.3.1.275]|	G3P_acyltransf	9..189&G3P_acyltransf	8.1e-48
I	erhu-KC-Sb-R1	EEY85_RS04310	core-erhu	glycerol-3-phosphate 1-O-acyltransferase	ORTHOMCL289	K08591|	acyl phosphate:glycerol-3-phosphate acyltransferase [EC:2.3.1.275]|	G3P_acyltransf	9..189&G3P_acyltransf	5.5e-48
I	erhu-ML101	DM789_RS04750	core-erhu	glycerol-3-phosphate 1-O-acyltransferase	ORTHOMCL289	K08591|	acyl phosphate:glycerol-3-phosphate acyltransferase [EC:2.3.1.275]|	G3P_acyltransf	9..189&G3P_acyltransf	8.1e-48
I	erhu-NCTC7999	DYB49_RS04345	core-erhu	glycerol-3-phosphate 1-O-acyltransferase	ORTHOMCL289	K08591|	acyl phosphate:glycerol-3-phosphate acyltransferase [EC:2.3.1.275]|	G3P_acyltransf	9..189&G3P_acyltransf	5.5e-48
I	erhu-NCTC8163	EL194_RS07910	core-erhu	glycerol-3-phosphate 1-O-acyltransferase	ORTHOMCL289	K08591|	acyl phosphate:glycerol-3-phosphate acyltransferase [EC:2.3.1.275]|	G3P_acyltransf	9..189&G3P_acyltransf	5.5e-48
I	erhu-RU	EF876_RS00475	core-erhu	glycerol-3-phosphate 1-O-acyltransferase	ORTHOMCL289	K08591|	acyl phosphate:glycerol-3-phosphate acyltransferase [EC:2.3.1.275]|	G3P_acyltransf	9..189&G3P_acyltransf	5.5e-48
I	erhu-SY1027	K210_RS02350	core-erhu	acyl-phosphate glycerol 3-phosphate acyltransferase	ORTHOMCL289	K08591|	acyl phosphate:glycerol-3-phosphate acyltransferase [EC:2.3.1.275]|	G3P_acyltransf	9..189&G3P_acyltransf	8.1e-48
I	erhu-WH13013	BC346_RS04355	core-erhu	acyl-phosphate glycerol 3-phosphate acyltransferase	ORTHOMCL289	K08591|	acyl phosphate:glycerol-3-phosphate acyltransferase [EC:2.3.1.275]|	G3P_acyltransf	9..189&G3P_acyltransf	8.1e-48
I	espe-15TAL0474	EEI45_05485	core-strain2	glycerol-3-phosphate 1-O-acyltransferase	ORTHOMCL289	K08591|	acyl phosphate:glycerol-3-phosphate acyltransferase [EC:2.3.1.275]|	G3P_acyltransf	9..189&G3P_acyltransf	1.2e-48
I	espe-EsS2-6-Brazil	EPJ89_04190	core-strain2	glycerol-3-phosphate 1-O-acyltransferase	ORTHOMCL289	K08591|	acyl phosphate:glycerol-3-phosphate acyltransferase [EC:2.3.1.275]|	G3P_acyltransf	9..189&G3P_acyltransf	1.4e-48
I	espe-EsS2-7-Brazil	EPJ90_01000	core-strain2	glycerol-3-phosphate 1-O-acyltransferase	ORTHOMCL289	K08591|	acyl phosphate:glycerol-3-phosphate acyltransferase [EC:2.3.1.275]|	G3P_acyltransf	9..189&G3P_acyltransf	1.1e-48
I	erhu-ATCC19414	HMPREF0357_RS07160	core-erhu	cardiolipin synthase	ORTHOMCL174	K06131|	cardiolipin synthase A/B [EC:2.7.8.-]|	PLDc_N+PLDc_2+PLDc_2	47..87&PLDc_N,162..289&PLDc_2,350..464&PLDc_2	3.5e-11,7e-10,5.2e-23
I	erhu-Fujisawa	ERH_RS01700	core-erhu	cardiolipin synthase	ORTHOMCL174	K06131|	cardiolipin synthase A/B [EC:2.7.8.-]|	PLDc_N+PLDc_2+PLDc_2	47..87&PLDc_N,162..289&PLDc_2,350..464&PLDc_2	3.5e-11,7e-10,5.2e-23
I	erhu-GXBY1	A2I91_RS07880	core-erhu	cardiolipin synthase	ORTHOMCL174	K06131|	cardiolipin synthase A/B [EC:2.7.8.-]|	PLDc_N+PLDc_2+PLDc_2	47..87&PLDc_N,162..289&PLDc_2,350..464&PLDc_2	3.5e-11,7e-10,5.2e-23
I	erhu-KC-Sb-R1	EEY85_RS07130	core-erhu	cardiolipin synthase	ORTHOMCL174	K06131|	cardiolipin synthase A/B [EC:2.7.8.-]|	PLDc_N+PLDc_2+PLDc_2	47..87&PLDc_N,162..289&PLDc_2,350..464&PLDc_2	3.5e-11,7e-10,5.2e-23
I	erhu-ML101	DM789_RS01715	core-erhu	cardiolipin synthase	ORTHOMCL174	K06131|	cardiolipin synthase A/B [EC:2.7.8.-]|	PLDc_N+PLDc_2+PLDc_2	47..87&PLDc_N,162..289&PLDc_2,350..464&PLDc_2	3.5e-11,7e-10,5.2e-23
I	erhu-NCTC7999	DYB49_RS01325	core-erhu	cardiolipin synthase	ORTHOMCL174	K06131|	cardiolipin synthase A/B [EC:2.7.8.-]|	PLDc_N+PLDc_2+PLDc_2	47..87&PLDc_N,162..289&PLDc_2,350..464&PLDc_2	3.5e-11,7e-10,5.2e-23
I	erhu-NCTC8163	EL194_RS05090	core-erhu	cardiolipin synthase	ORTHOMCL174	K06131|	cardiolipin synthase A/B [EC:2.7.8.-]|	PLDc_N+PLDc_2+PLDc_2	47..87&PLDc_N,162..289&PLDc_2,350..464&PLDc_2	3.5e-11,7e-10,5.2e-23
I	erhu-RU	EF876_RS08030	core-erhu	cardiolipin synthase	ORTHOMCL174	K06131|	cardiolipin synthase A/B [EC:2.7.8.-]|	PLDc_N+PLDc_2+PLDc_2	47..87&PLDc_N,162..289&PLDc_2,350..464&PLDc_2	3.5e-11,7e-10,5.2e-23
I	erhu-SY1027	K210_RS08155	core-erhu	cardiolipin synthase	ORTHOMCL174	K06131|	cardiolipin synthase A/B [EC:2.7.8.-]|	PLDc_N+PLDc_2+PLDc_2	47..87&PLDc_N,162..289&PLDc_2,350..464&PLDc_2	3.5e-11,7e-10,5.2e-23
I	erhu-WH13013	BC346_RS07400	core-erhu	cardiolipin synthase	ORTHOMCL174	K06131|	cardiolipin synthase A/B [EC:2.7.8.-]|	PLDc_N+PLDc_2+PLDc_2	47..87&PLDc_N,162..289&PLDc_2,350..464&PLDc_2	3.5e-11,7e-10,5.2e-23
I	espe-15TAL0474	EEI45_03535	core-strain2	cardiolipin synthase	ORTHOMCL174	K06131|	cardiolipin synthase A/B [EC:2.7.8.-]|	PLDc_N+PLDc_2+PLDc_2	47..87&PLDc_N,162..289&PLDc_2,350..464&PLDc_2	3.5e-11,7e-10,3.4e-23
I	espe-EsS2-6-Brazil	EPJ89_05440	core-strain2	cardiolipin synthase	ORTHOMCL174	K06131|	cardiolipin synthase A/B [EC:2.7.8.-]|	PLDc_N+PLDc_2+PLDc_2	47..87&PLDc_N,162..289&PLDc_2,350..464&PLDc_2	3.5e-11,7e-10,5.2e-23
I	espe-EsS2-7-Brazil	EPJ90_02225	core-strain2	cardiolipin synthase	ORTHOMCL174	K06131|	cardiolipin synthase A/B [EC:2.7.8.-]|	PLDc_N+PLDc_2+PLDc_2	47..87&PLDc_N,162..289&PLDc_2,350..464&PLDc_2	3.5e-11,7e-10,5.2e-23
I	erhu-ATCC19414	HMPREF0357_RS01020	core-erhu	CDP-diacylglycerol--glycerol-3-phosphate 3-phosphatidyltransferase	ORTHOMCL452	K00995|	CDP-diacylglycerol---glycerol-3-phosphate 3-phosphatidyltransferase [EC:2.7.8.5]|	CDP-OH_P_transf	2..86&CDP-OH_P_transf	1e-15
I	erhu-Fujisawa	ERH_RS03380	core-erhu	CDP-diacylglycerol--glycerol-3-phosphate 3-phosphatidyltransferase	ORTHOMCL452	K00995|	CDP-diacylglycerol---glycerol-3-phosphate 3-phosphatidyltransferase [EC:2.7.8.5]|	CDP-OH_P_transf	2..86&CDP-OH_P_transf	1e-15
I	erhu-GXBY1	A2I91_RS06200	core-erhu	CDP-diacylglycerol--glycerol-3-phosphate 3-phosphatidyltransferase	ORTHOMCL452	K00995|	CDP-diacylglycerol---glycerol-3-phosphate 3-phosphatidyltransferase [EC:2.7.8.5]|	CDP-OH_P_transf	2..86&CDP-OH_P_transf	1e-15
I	erhu-KC-Sb-R1	EEY85_RS05650	core-erhu	CDP-diacylglycerol--glycerol-3-phosphate 3-phosphatidyltransferase	ORTHOMCL452	K00995|	CDP-diacylglycerol---glycerol-3-phosphate 3-phosphatidyltransferase [EC:2.7.8.5]|	CDP-OH_P_transf	2..86&CDP-OH_P_transf	1e-15
I	erhu-ML101	DM789_RS03395	core-erhu	CDP-diacylglycerol--glycerol-3-phosphate 3-phosphatidyltransferase	ORTHOMCL452	K00995|	CDP-diacylglycerol---glycerol-3-phosphate 3-phosphatidyltransferase [EC:2.7.8.5]|	CDP-OH_P_transf	2..86&CDP-OH_P_transf	1e-15
I	erhu-NCTC7999	DYB49_RS02990	core-erhu	CDP-diacylglycerol--glycerol-3-phosphate 3-phosphatidyltransferase	ORTHOMCL452	K00995|	CDP-diacylglycerol---glycerol-3-phosphate 3-phosphatidyltransferase [EC:2.7.8.5]|	CDP-OH_P_transf	2..86&CDP-OH_P_transf	1e-15
I	erhu-NCTC8163	EL194_RS06555	core-erhu	CDP-diacylglycerol--glycerol-3-phosphate 3-phosphatidyltransferase	ORTHOMCL452	K00995|	CDP-diacylglycerol---glycerol-3-phosphate 3-phosphatidyltransferase [EC:2.7.8.5]|	CDP-OH_P_transf	2..86&CDP-OH_P_transf	1e-15
I	erhu-RU	EF876_RS02585	core-erhu	CDP-diacylglycerol--glycerol-3-phosphate 3-phosphatidyltransferase	ORTHOMCL452	K00995|	CDP-diacylglycerol---glycerol-3-phosphate 3-phosphatidyltransferase [EC:2.7.8.5]|	CDP-OH_P_transf	2..86&CDP-OH_P_transf	1e-15
I	erhu-SY1027	K210_RS00990	core-erhu	CDP-diacylglycerol--glycerol-3-phosphate 3-phosphatidyltransferase	ORTHOMCL452	K00995|	CDP-diacylglycerol---glycerol-3-phosphate 3-phosphatidyltransferase [EC:2.7.8.5]|	CDP-OH_P_transf	2..86&CDP-OH_P_transf	1e-15
I	erhu-WH13013	BC346_RS05720	core-erhu	CDP-diacylglycerol--glycerol-3-phosphate 3-phosphatidyltransferase	ORTHOMCL452	K00995|	CDP-diacylglycerol---glycerol-3-phosphate 3-phosphatidyltransferase [EC:2.7.8.5]|	CDP-OH_P_transf	2..86&CDP-OH_P_transf	1e-15
I	espe-15TAL0474	EEI45_06710	core-strain2	CDP-diacylglycerol--glycerol-3-phosphate 3-phosphatidyltransferase	ORTHOMCL452	K00995|	CDP-diacylglycerol---glycerol-3-phosphate 3-phosphatidyltransferase [EC:2.7.8.5]|	CDP-OH_P_transf	2..86&CDP-OH_P_transf	1e-15
I	espe-EsS2-6-Brazil	EPJ89_00620	core-strain2	CDP-diacylglycerol--glycerol-3-phosphate 3-phosphatidyltransferase	ORTHOMCL452	K00995|	CDP-diacylglycerol---glycerol-3-phosphate 3-phosphatidyltransferase [EC:2.7.8.5]|	CDP-OH_P_transf	2..86&CDP-OH_P_transf	1e-15
I	espe-EsS2-7-Brazil	EPJ90_03795	core-strain2	CDP-diacylglycerol--glycerol-3-phosphate 3-phosphatidyltransferase	ORTHOMCL452	K00995|	CDP-diacylglycerol---glycerol-3-phosphate 3-phosphatidyltransferase [EC:2.7.8.5]|	CDP-OH_P_transf	2..86&CDP-OH_P_transf	1e-15
MI	erhu-ATCC19414	HMPREF0357_RS00105	core-erhu	CDP-glycerol--glycerophosphate glycerophosphotransferase	ORTHOMCL1351	K09809|	CDP-glycerol glycerophosphotransferase [EC:2.7.8.12]|	Glyphos_transf	36..380&Glyphos_transf	1.7e-87
MI	erhu-Fujisawa	ERH_RS02250	core-erhu	CDP-glycerol--glycerophosphate glycerophosphotransferase	ORTHOMCL1351	K09809|	CDP-glycerol glycerophosphotransferase [EC:2.7.8.12]|	Glyphos_transf	36..380&Glyphos_transf	2.6e-87
MI	erhu-GXBY1	A2I91_RS07330	core-erhu	CDP-glycerol--glycerophosphate glycerophosphotransferase	ORTHOMCL1351	K09809|	CDP-glycerol glycerophosphotransferase [EC:2.7.8.12]|	Glyphos_transf	36..380&Glyphos_transf	2.6e-87
MI	erhu-KC-Sb-R1	EEY85_RS06595	core-erhu	CDP-glycerol--glycerophosphate glycerophosphotransferase	ORTHOMCL1351	K09809|	CDP-glycerol glycerophosphotransferase [EC:2.7.8.12]|	Glyphos_transf	36..380&Glyphos_transf	7.8e-87
MI	erhu-ML101	DM789_RS02265	core-erhu	CDP-glycerol--glycerophosphate glycerophosphotransferase	ORTHOMCL1351	K09809|	CDP-glycerol glycerophosphotransferase [EC:2.7.8.12]|	Glyphos_transf	36..380&Glyphos_transf	2.6e-87
MI	erhu-NCTC7999	DYB49_RS01865	core-erhu	CDP-glycerol--glycerophosphate glycerophosphotransferase	ORTHOMCL1351	K09809|	CDP-glycerol glycerophosphotransferase [EC:2.7.8.12]|	Glyphos_transf	36..380&Glyphos_transf	7.6e-87
MI	erhu-NCTC8163	EL194_RS05630	core-erhu	CDP-glycerol--glycerophosphate glycerophosphotransferase	ORTHOMCL1351	K09809|	CDP-glycerol glycerophosphotransferase [EC:2.7.8.12]|	Glyphos_transf	36..380&Glyphos_transf	1.7e-87
MI	erhu-RU	EF876_RS08330	core-erhu	CDP-glycerol--glycerophosphate glycerophosphotransferase	ORTHOMCL1351	K09809|	CDP-glycerol glycerophosphotransferase [EC:2.7.8.12]|	Glyphos_transf	36..380&Glyphos_transf	7.7e-87
MI	erhu-SY1027	K210_RS00095	core-erhu	CDP-glycerol--glycerophosphate glycerophosphotransferase	ORTHOMCL1351	K09809|	CDP-glycerol glycerophosphotransferase [EC:2.7.8.12]|	Glyphos_transf	36..380&Glyphos_transf	2.6e-87
MI	erhu-WH13013	BC346_RS06850	core-erhu	CDP-glycerol--glycerophosphate glycerophosphotransferase	ORTHOMCL1351	K09809|	CDP-glycerol glycerophosphotransferase [EC:2.7.8.12]|	Glyphos_transf	36..380&Glyphos_transf	2.6e-87
MI	espe-15TAL0474	EEI45_07760	core-strain2	CDP-glycerol--glycerophosphate glycerophosphotransferase	ORTHOMCL1351	K09809|	CDP-glycerol glycerophosphotransferase [EC:2.7.8.12]|	Glyphos_transf	36..380&Glyphos_transf	2.2e-88
MI	espe-EsS2-6-Brazil	EPJ89_07280	core-strain2	CDP-glycerol--glycerophosphate glycerophosphotransferase	ORTHOMCL1351	K09809|	CDP-glycerol glycerophosphotransferase [EC:2.7.8.12]|	Glyphos_transf	36..380&Glyphos_transf	5.8e-88
MI	espe-EsS2-7-Brazil	EPJ90_05025	core-strain2	CDP-glycerol--glycerophosphate glycerophosphotransferase	ORTHOMCL1351	K09809|	CDP-glycerol glycerophosphotransferase [EC:2.7.8.12]|	Glyphos_transf	36..380&Glyphos_transf	2.2e-88
I	espe-15TAL0474	EEI45_05300	core-strain2	diacylglycerol kinase family protein	ORTHOMCL511	K00901|	diacylglycerol kinase (ATP) [EC:2.7.1.107]|	DAGK_prokar	17..117&DAGK_prokar	2.5e-27
I	espe-EsS2-6-Brazil	EPJ89_04010	core-strain2	diacylglycerol kinase family protein	ORTHOMCL511	K00901|	diacylglycerol kinase (ATP) [EC:2.7.1.107]|	DAGK_prokar	17..117&DAGK_prokar	2.5e-27
I	espe-EsS2-7-Brazil	EPJ90_06140	core-strain2	diacylglycerol kinase family protein	ORTHOMCL511	K00901|	diacylglycerol kinase (ATP) [EC:2.7.1.107]|	DAGK_prokar	17..117&DAGK_prokar	2.5e-27
IR	erhu-ATCC19414	HMPREF0357_RS04380	core-erhu	diacylglycerol kinase	ORTHOMCL584	K07029|	diacylglycerol kinase (ATP) [EC:2.7.1.107]|	DAGK_cat	4..121&DAGK_cat	2.4e-25
IR	erhu-Fujisawa	ERH_RS07710	core-erhu	diacylglycerol kinase	ORTHOMCL584	K07029|	diacylglycerol kinase (ATP) [EC:2.7.1.107]|	DAGK_cat	4..121&DAGK_cat	2.8e-25
IR	erhu-GXBY1	A2I91_RS01405	core-erhu	diacylglycerol kinase	ORTHOMCL584	K07029|	diacylglycerol kinase (ATP) [EC:2.7.1.107]|	DAGK_cat	4..121&DAGK_cat	2.4e-25
IR	erhu-KC-Sb-R1	EEY85_RS01320	core-erhu	diacylglycerol kinase family lipid kinase	ORTHOMCL584	K07029|	diacylglycerol kinase (ATP) [EC:2.7.1.107]|	DAGK_cat	4..121&DAGK_cat	3e-25
IR	erhu-ML101	DM789_RS08135	core-erhu	diacylglycerol kinase family lipid kinase	ORTHOMCL584	K07029|	diacylglycerol kinase (ATP) [EC:2.7.1.107]|	DAGK_cat	4..121&DAGK_cat	2.4e-25
IR	erhu-NCTC7999	DYB49_RS07315	core-erhu	diacylglycerol kinase family lipid kinase	ORTHOMCL584	K07029|	diacylglycerol kinase (ATP) [EC:2.7.1.107]|	DAGK_cat	4..121&DAGK_cat	2.4e-25
IR	erhu-NCTC8163	EL194_RS01430	core-erhu	diacylglycerol kinase family lipid kinase	ORTHOMCL584	K07029|	diacylglycerol kinase (ATP) [EC:2.7.1.107]|	DAGK_cat	4..121&DAGK_cat	2.4e-25
IR	erhu-RU	EF876_RS03130	core-erhu	diacylglycerol kinase family lipid kinase	ORTHOMCL584	K07029|	diacylglycerol kinase (ATP) [EC:2.7.1.107]|	DAGK_cat	4..121&DAGK_cat	3e-25
IR	erhu-SY1027	K210_RS05440	core-erhu	diacylglycerol kinase	ORTHOMCL584	K07029|	diacylglycerol kinase (ATP) [EC:2.7.1.107]|	DAGK_cat	4..121&DAGK_cat	2.4e-25
IR	erhu-WH13013	BC346_RS02315	core-erhu	diacylglycerol kinase	ORTHOMCL584	K07029|	diacylglycerol kinase (ATP) [EC:2.7.1.107]|	DAGK_cat	4..121&DAGK_cat	2.4e-25
IR	espe-15TAL0474	EEI45_00830	core-strain2	diacylglycerol kinase family lipid kinase	ORTHOMCL584	K07029|	diacylglycerol kinase (ATP) [EC:2.7.1.107]|	DAGK_cat	4..121&DAGK_cat	7.4e-25
IR	espe-EsS2-6-Brazil	EPJ89_02395	core-strain2	diacylglycerol kinase family lipid kinase	ORTHOMCL584	K07029|	diacylglycerol kinase (ATP) [EC:2.7.1.107]|	DAGK_cat	4..121&DAGK_cat	7.4e-25
IR	espe-EsS2-7-Brazil	EPJ90_02875	core-strain2	diacylglycerol kinase family lipid kinase	ORTHOMCL584	K07029|	diacylglycerol kinase (ATP) [EC:2.7.1.107]|	DAGK_cat	4..121&DAGK_cat	7.4e-25
I	erhu-ATCC19414	HMPREF0357_RS01725	core-erhu	DegV family protein	ORTHOMCL1042	NA	NA	NA	NA	NA
I	erhu-Fujisawa	ERH_RS04075	core-erhu	DegV family protein	ORTHOMCL1042	NA	NA	NA	NA	NA
I	erhu-GXBY1	A2I91_RS05500	core-erhu	DegV family protein	ORTHOMCL1042	NA	NA	NA	NA	NA
I	erhu-KC-Sb-R1	EEY85_RS04970	core-erhu	DegV family protein	ORTHOMCL1042	NA	NA	NA	NA	NA
I	erhu-ML101	DM789_RS04085	core-erhu	DegV family protein	ORTHOMCL1042	NA	NA	NA	NA	NA
I	erhu-NCTC7999	DYB49_RS03680	core-erhu	DegV family protein	ORTHOMCL1042	NA	NA	NA	NA	NA
I	erhu-NCTC8163	EL194_RS07255	core-erhu	DegV family protein	ORTHOMCL1042	NA	NA	NA	NA	NA
I	erhu-RU	EF876_RS06915	core-erhu	DegV family protein	ORTHOMCL1042	NA	NA	NA	NA	NA
I	erhu-SY1027	K210_RS01690	core-erhu	DegV family protein	ORTHOMCL1042	NA	NA	NA	NA	NA
I	erhu-WH13013	BC346_RS05020	core-erhu	DegV family protein	ORTHOMCL1042	NA	NA	NA	NA	NA
I	espe-15TAL0474	EEI45_06120	core-strain2	DegV family protein	ORTHOMCL1042	NA	NA	NA	NA	NA
I	espe-EsS2-6-Brazil	EPJ89_04395	core-strain2	DegV family EDD domain-containing protein	ORTHOMCL1042	NA	NA	NA	NA	NA
I	espe-EsS2-7-Brazil	EPJ90_00370	core-strain2	DegV family EDD domain-containing protein	ORTHOMCL1042	NA	NA	NA	NA	NA
I	erhu-ATCC19414	HMPREF0357_RS04765	core-erhu	alpha/beta hydrolase	ORTHOMCL1043	NA	NA	NA	NA	NA
I	erhu-Fujisawa	ERH_RS07345	core-erhu	lipase	ORTHOMCL1043	NA	NA	NA	NA	NA
I	erhu-GXBY1	A2I91_RS01770	core-erhu	lipase	ORTHOMCL1043	NA	NA	NA	NA	NA
I	erhu-KC-Sb-R1	EEY85_RS01680	core-erhu	lysophospholipase	ORTHOMCL1043	NA	NA	NA	NA	NA
I	erhu-ML101	DM789_RS07760	core-erhu	alpha/beta fold hydrolase	ORTHOMCL1043	NA	NA	NA	NA	NA
I	erhu-NCTC8163	EL194_RS01800	core-erhu	alpha/beta hydrolase	ORTHOMCL1043	NA	NA	NA	NA	NA
I	erhu-RU	EF876_RS02745	core-erhu	lysophospholipase	ORTHOMCL1043	NA	NA	NA	NA	NA
I	erhu-SY1027	K210_RS05060	core-erhu	lipase	ORTHOMCL1043	NA	NA	NA	NA	NA
I	erhu-WH13013	BC346_RS01950	core-erhu	lipase	ORTHOMCL1043	NA	NA	NA	NA	NA
I	espe-15TAL0474	EEI45_00110	core-strain2	lysophospholipase	ORTHOMCL1043	NA	NA	NA	NA	NA
I	espe-EsS2-6-Brazil	EPJ89_02050	core-strain2	alpha/beta hydrolase	ORTHOMCL1043	NA	NA	NA	NA	NA
I	espe-EsS2-7-Brazil	EPJ90_07535	core-strain2	alpha/beta hydrolase	ORTHOMCL1043	NA	NA	NA	NA	NA
I	erhu-ATCC19414	HMPREF0357_RS06860	core-erhu	phospholipase	ORTHOMCL1065	NA	NA	NA	NA	NA
I	erhu-Fujisawa	ERH_RS02005	core-erhu	phospholipase	ORTHOMCL1065	NA	NA	NA	NA	NA
I	erhu-GXBY1	A2I91_RS07575	core-erhu	phospholipase	ORTHOMCL1065	NA	NA	NA	NA	NA
I	erhu-KC-Sb-R1	EEY85_RS06835	core-erhu	NgoFVII family restriction endonuclease	ORTHOMCL1065	NA	NA	NA	NA	NA
I	erhu-ML101	DM789_RS02020	core-erhu	phospholipase	ORTHOMCL1065	NA	NA	NA	NA	NA
I	erhu-NCTC7999	DYB49_RS01625	core-erhu	phospholipase	ORTHOMCL1065	NA	NA	NA	NA	NA
I	erhu-NCTC8163	EL194_RS05390	core-erhu	phospholipase	ORTHOMCL1065	NA	NA	NA	NA	NA
I	erhu-RU	EF876_RS04625	core-erhu	phospholipase	ORTHOMCL1065	NA	NA	NA	NA	NA
I	erhu-SY1027	K210_RS08455	core-erhu	phospholipase	ORTHOMCL1065	NA	NA	NA	NA	NA
I	erhu-WH13013	BC346_RS07095	core-erhu	phospholipase	ORTHOMCL1065	NA	NA	NA	NA	NA
I	espe-15TAL0474	EEI45_08020	core-strain2	phospholipase	ORTHOMCL1065	NA	NA	NA	NA	NA
I	espe-EsS2-6-Brazil	EPJ89_08220	core-strain2	phospholipase	ORTHOMCL1065	NA	NA	NA	NA	NA
I	espe-EsS2-7-Brazil	EPJ90_02530	core-strain2	phospholipase	ORTHOMCL1065	NA	NA	NA	NA	NA
I	erhu-ATCC19414	HMPREF0357_RS08075	core-erhu	alpha/beta hydrolase	ORTHOMCL1111	NA	NA	NA	NA	NA
I	erhu-Fujisawa	ERH_RS00775	core-erhu	alpha/beta hydrolase	ORTHOMCL1111	NA	NA	NA	NA	NA
I	erhu-GXBY1	A2I91_RS08810	core-erhu	alpha/beta hydrolase	ORTHOMCL1111	NA	NA	NA	NA	NA
I	erhu-KC-Sb-R1	EEY85_RS08090	core-erhu	lysophospholipase	ORTHOMCL1111	NA	NA	NA	NA	NA
I	erhu-ML101	DM789_RS00775	core-erhu	alpha/beta hydrolase	ORTHOMCL1111	NA	NA	NA	NA	NA
I	erhu-NCTC7999	DYB49_RS00395	core-erhu	alpha/beta hydrolase	ORTHOMCL1111	NA	NA	NA	NA	NA
I	erhu-NCTC8163	EL194_RS04160	core-erhu	alpha/beta hydrolase	ORTHOMCL1111	NA	NA	NA	NA	NA
I	erhu-RU	EF876_RS03330	core-erhu	alpha/beta hydrolase	ORTHOMCL1111	NA	NA	NA	NA	NA
I	erhu-SY1027	K210_RS07230	core-erhu	alpha/beta hydrolase	ORTHOMCL1111	NA	NA	NA	NA	NA
I	erhu-WH13013	BC346_RS08330	core-erhu	alpha/beta hydrolase	ORTHOMCL1111	NA	NA	NA	NA	NA
I	espe-15TAL0474	EEI45_00490	core-strain2	lysophospholipase	ORTHOMCL1111	NA	NA	NA	NA	NA
I	espe-EsS2-6-Brazil	EPJ89_06050	core-strain2	alpha/beta hydrolase	ORTHOMCL1111	NA	NA	NA	NA	NA
I	espe-EsS2-7-Brazil	EPJ90_01505	core-strain2	alpha/beta hydrolase	ORTHOMCL1111	NA	NA	NA	NA	NA
I	erhu-ATCC19414	HMPREF0357_RS05825	core-erhu	alpha/beta hydrolase	ORTHOMCL361	NA	NA	NA	NA	NA
I	erhu-Fujisawa	ERH_RS06280	core-erhu	alpha/beta hydrolase	ORTHOMCL361	NA	NA	NA	NA	NA
I	erhu-GXBY1	A2I91_RS03225	core-erhu	alpha/beta hydrolase	ORTHOMCL361	NA	NA	NA	NA	NA
I	erhu-KC-Sb-R1	EEY85_RS02790	core-erhu	alpha/beta hydrolase	ORTHOMCL361	NA	NA	NA	NA	NA
I	erhu-ML101	DM789_RS06255	core-erhu	alpha/beta hydrolase	ORTHOMCL361	NA	NA	NA	NA	NA
I	erhu-NCTC7999	DYB49_RS05845	core-erhu	alpha/beta hydrolase	ORTHOMCL361	NA	NA	NA	NA	NA
I	erhu-NCTC8163	EL194_RS02875	core-erhu	alpha/beta hydrolase	ORTHOMCL361	NA	NA	NA	NA	NA
I	erhu-RU	EF876_RS01265	core-erhu	alpha/beta hydrolase	ORTHOMCL361	NA	NA	NA	NA	NA
I	erhu-SY1027	K210_RS03835	core-erhu	alpha/beta hydrolase	ORTHOMCL361	NA	NA	NA	NA	NA
I	erhu-WH13013	BC346_RS00880	core-erhu	alpha/beta hydrolase	ORTHOMCL361	NA	NA	NA	NA	NA
I	espe-15TAL0474	EEI45_07610	core-strain2	alpha/beta hydrolase	ORTHOMCL361	NA	NA	NA	NA	NA
I	espe-EsS2-6-Brazil	EPJ89_06890	core-strain2	alpha/beta hydrolase	ORTHOMCL361	NA	NA	NA	NA	NA
I	espe-EsS2-7-Brazil	EPJ90_05670	core-strain2	alpha/beta hydrolase	ORTHOMCL361	NA	NA	NA	NA	NA
I	erhu-ATCC19414	HMPREF0357_RS03225	core-erhu	DegV family protein	ORTHOMCL410	NA	NA	NA	NA	NA
I	erhu-Fujisawa	ERH_RS00140	core-erhu	DegV family protein	ORTHOMCL410	NA	NA	NA	NA	NA
I	erhu-GXBY1	A2I91_RS00240	core-erhu	DegV family protein	ORTHOMCL410	NA	NA	NA	NA	NA
I	erhu-KC-Sb-R1	EEY85_RS00155	core-erhu	DegV family protein	ORTHOMCL410	NA	NA	NA	NA	NA
I	erhu-ML101	DM789_RS00145	core-erhu	DegV family protein	ORTHOMCL410	NA	NA	NA	NA	NA
I	erhu-NCTC7999	DYB49_RS08480	core-erhu	DegV family protein	ORTHOMCL410	NA	NA	NA	NA	NA
I	erhu-NCTC8163	EL194_RS00265	core-erhu	DegV family protein	ORTHOMCL410	NA	NA	NA	NA	NA
I	erhu-RU	EF876_RS03780	core-erhu	DegV family protein	ORTHOMCL410	NA	NA	NA	NA	NA
I	erhu-SY1027	K210_RS06600	core-erhu	DegV family protein	ORTHOMCL410	NA	NA	NA	NA	NA
I	erhu-WH13013	BC346_RS03475	core-erhu	DegV family protein	ORTHOMCL410	NA	NA	NA	NA	NA
I	espe-15TAL0474	EEI45_01525	core-strain2	DegV family protein	ORTHOMCL410	NA	NA	NA	NA	NA
I	espe-EsS2-6-Brazil	EPJ89_03495	core-strain2	DegV family protein	ORTHOMCL410	NA	NA	NA	NA	NA
I	espe-EsS2-7-Brazil	EPJ90_05350	core-strain2	DegV family EDD domain-containing protein	ORTHOMCL410	NA	NA	NA	NA	NA
I	erhu-ATCC19414	HMPREF0357_RS02430	core-erhu	NADH oxidase	ORTHOMCL654	NA	NA	NA	NA	NA
I	erhu-Fujisawa	ERH_RS04790	core-erhu	NADH oxidase	ORTHOMCL654	NA	NA	NA	NA	NA
I	erhu-GXBY1	A2I91_RS04790	core-erhu	NADH oxidase	ORTHOMCL654	NA	NA	NA	NA	NA
I	erhu-KC-Sb-R1	EEY85_RS04265	core-erhu	NADH oxidase	ORTHOMCL654	NA	NA	NA	NA	NA
I	erhu-ML101	DM789_RS04795	core-erhu	NADH oxidase	ORTHOMCL654	NA	NA	NA	NA	NA
I	erhu-NCTC7999	DYB49_RS04390	core-erhu	NADH oxidase	ORTHOMCL654	NA	NA	NA	NA	NA
I	erhu-NCTC8163	EL194_RS07955	core-erhu	NADH oxidase	ORTHOMCL654	NA	NA	NA	NA	NA
I	erhu-RU	EF876_RS00520	core-erhu	NADH oxidase	ORTHOMCL654	NA	NA	NA	NA	NA
I	erhu-SY1027	K210_RS02395	core-erhu	pyridine nucleotide-disulfide oxidoreductase	ORTHOMCL654	NA	NA	NA	NA	NA
I	erhu-WH13013	BC346_RS04310	core-erhu	NADH oxidase	ORTHOMCL654	NA	NA	NA	NA	NA
I	espe-15TAL0474	EEI45_05435	core-strain2	NADH oxidase	ORTHOMCL654	NA	NA	NA	NA	NA
I	espe-EsS2-6-Brazil	EPJ89_04145	core-strain2	NADH oxidase	ORTHOMCL654	NA	NA	NA	NA	NA
I	espe-EsS2-7-Brazil	EPJ90_06005	core-strain2	NADH oxidase	ORTHOMCL654	NA	NA	NA	NA	NA
I	erhu-ATCC19414	HMPREF0357_RS04330	core-erhu	DegV family protein	ORTHOMCL79	NA	NA	NA	NA	NA
I	erhu-Fujisawa	ERH_RS07760	core-erhu	DegV family protein	ORTHOMCL79	NA	NA	NA	NA	NA
I	erhu-GXBY1	A2I91_RS01355	core-erhu	DegV family protein	ORTHOMCL79	NA	NA	NA	NA	NA
I	erhu-KC-Sb-R1	EEY85_RS01270	core-erhu	DegV family protein	ORTHOMCL79	NA	NA	NA	NA	NA
I	erhu-ML101	DM789_RS08185	core-erhu	DegV family protein	ORTHOMCL79	NA	NA	NA	NA	NA
I	erhu-NCTC7999	DYB49_RS07365	core-erhu	DegV family protein	ORTHOMCL79	NA	NA	NA	NA	NA
I	erhu-NCTC8163	EL194_RS01380	core-erhu	DegV family protein	ORTHOMCL79	NA	NA	NA	NA	NA
I	erhu-RU	EF876_RS03180	core-erhu	DegV family protein	ORTHOMCL79	NA	NA	NA	NA	NA
I	erhu-SY1027	K210_RS05490	core-erhu	DegV family protein	ORTHOMCL79	NA	NA	NA	NA	NA
I	erhu-WH13013	BC346_RS02365	core-erhu	DegV family protein	ORTHOMCL79	NA	NA	NA	NA	NA
I	espe-15TAL0474	EEI45_00880	core-strain2	DegV family protein	ORTHOMCL79	NA	NA	NA	NA	NA
I	espe-EsS2-6-Brazil	EPJ89_02445	core-strain2	DegV family protein	ORTHOMCL79	NA	NA	NA	NA	NA
I	espe-EsS2-7-Brazil	EPJ90_02925	core-strain2	DegV family EDD domain-containing protein	ORTHOMCL79	NA	NA	NA	NA	NA
I	erhu-ATCC19414	HMPREF0357_RS03230	core-erhu	DegV family protein	ORTHOMCL98	NA	NA	NA	NA	NA
I	erhu-Fujisawa	ERH_RS00135	core-erhu	DegV family protein	ORTHOMCL98	NA	NA	NA	NA	NA
I	erhu-GXBY1	A2I91_RS00245	core-erhu	DegV family protein	ORTHOMCL98	NA	NA	NA	NA	NA
I	erhu-KC-Sb-R1	EEY85_RS00160	core-erhu	DegV family protein	ORTHOMCL98	NA	NA	NA	NA	NA
I	erhu-ML101	DM789_RS00140	core-erhu	DegV family protein	ORTHOMCL98	NA	NA	NA	NA	NA
I	erhu-NCTC7999	DYB49_RS08475	core-erhu	DegV family protein	ORTHOMCL98	NA	NA	NA	NA	NA
I	erhu-NCTC8163	EL194_RS00270	core-erhu	DegV family protein	ORTHOMCL98	NA	NA	NA	NA	NA
I	erhu-RU	EF876_RS03775	core-erhu	DegV family protein	ORTHOMCL98	NA	NA	NA	NA	NA
I	erhu-SY1027	K210_RS06595	core-erhu	DegV family protein	ORTHOMCL98	NA	NA	NA	NA	NA
I	erhu-WH13013	BC346_RS03470	core-erhu	DegV family protein	ORTHOMCL98	NA	NA	NA	NA	NA
I	espe-15TAL0474	EEI45_01520	core-strain2	DegV family protein	ORTHOMCL98	NA	NA	NA	NA	NA
I	espe-EsS2-6-Brazil	EPJ89_03490	core-strain2	DegV family protein	ORTHOMCL98	NA	NA	NA	NA	NA
I	espe-EsS2-7-Brazil	EPJ90_05355	core-strain2	DegV family protein	ORTHOMCL98	NA	NA	NA	NA	NA
CIR	erhu-ATCC19414	HMPREF0357_RS04255	core-erhu	type 2 isopentenyl-diphosphate Delta-isomerase	ORTHOMCL527	K01823|	isopentenyl-diphosphate Delta-isomerase [EC:5.3.3.2]|	FMN_dh+FMN_dh	20..92&FMN_dh,162..318&FMN_dh	6.5e-06,2.2e-17
CIR	erhu-Fujisawa	ERH_RS07835	core-erhu	type 2 isopentenyl-diphosphate Delta-isomerase	ORTHOMCL527	K01823|	isopentenyl-diphosphate Delta-isomerase [EC:5.3.3.2]|	FMN_dh+FMN_dh	20..92&FMN_dh,164..318&FMN_dh	1.5e-05,1.9e-17
CIR	erhu-GXBY1	A2I91_RS01280	core-erhu	type 2 isopentenyl-diphosphate Delta-isomerase	ORTHOMCL527	K01823|	isopentenyl-diphosphate Delta-isomerase [EC:5.3.3.2]|	FMN_dh+FMN_dh	20..92&FMN_dh,164..318&FMN_dh	1.5e-05,1.9e-17
CIR	erhu-KC-Sb-R1	EEY85_RS01195	core-erhu	type 2 isopentenyl-diphosphate Delta-isomerase	ORTHOMCL527	K01823|	isopentenyl-diphosphate Delta-isomerase [EC:5.3.3.2]|	FMN_dh+FMN_dh	20..92&FMN_dh,162..318&FMN_dh	1.1e-05,4.4e-18
CIR	erhu-ML101	DM789_RS08260	core-erhu	type 2 isopentenyl-diphosphate Delta-isomerase	ORTHOMCL527	K01823|	isopentenyl-diphosphate Delta-isomerase [EC:5.3.3.2]|	FMN_dh+FMN_dh	20..92&FMN_dh,164..318&FMN_dh	1.5e-05,1.9e-17
CIR	erhu-NCTC7999	DYB49_RS07440	core-erhu	type 2 isopentenyl-diphosphate Delta-isomerase	ORTHOMCL527	K01823|	isopentenyl-diphosphate Delta-isomerase [EC:5.3.3.2]|	FMN_dh+FMN_dh	20..92&FMN_dh,164..318&FMN_dh	1.5e-05,1.9e-17
CIR	erhu-NCTC8163	EL194_RS01305	core-erhu	type 2 isopentenyl-diphosphate Delta-isomerase	ORTHOMCL527	K01823|	isopentenyl-diphosphate Delta-isomerase [EC:5.3.3.2]|	FMN_dh+FMN_dh	20..92&FMN_dh,162..318&FMN_dh	6.5e-06,2.2e-17
CIR	erhu-RU	EF876_RS07000	core-erhu	type 2 isopentenyl-diphosphate Delta-isomerase	ORTHOMCL527	K01823|	isopentenyl-diphosphate Delta-isomerase [EC:5.3.3.2]|	FMN_dh+FMN_dh	20..92&FMN_dh,162..318&FMN_dh	9.7e-06,2.1e-17
CIR	erhu-SY1027	K210_RS05565	core-erhu	type 2 isopentenyl-diphosphate Delta-isomerase	ORTHOMCL527	K01823|	isopentenyl-diphosphate Delta-isomerase [EC:5.3.3.2]|	FMN_dh+FMN_dh	20..92&FMN_dh,164..318&FMN_dh	1.5e-05,1.9e-17
CIR	erhu-WH13013	BC346_RS02440	core-erhu	type 2 isopentenyl-diphosphate Delta-isomerase	ORTHOMCL527	K01823|	isopentenyl-diphosphate Delta-isomerase [EC:5.3.3.2]|	FMN_dh+FMN_dh	20..92&FMN_dh,164..318&FMN_dh	1.5e-05,1.9e-17
CIR	espe-15TAL0474	EEI45_02565	core-strain2	type 2 isopentenyl-diphosphate Delta-isomerase	ORTHOMCL527	K01823|	isopentenyl-diphosphate Delta-isomerase [EC:5.3.3.2]|	FMN_dh+FMN_dh	20..92&FMN_dh,161..319&FMN_dh	1.9e-05,1.1e-17
CIR	espe-EsS2-6-Brazil	EPJ89_02520	core-strain2	type 2 isopentenyl-diphosphate Delta-isomerase	ORTHOMCL527	K01823|	isopentenyl-diphosphate Delta-isomerase [EC:5.3.3.2]|	FMN_dh+FMN_dh	20..92&FMN_dh,161..319&FMN_dh	1.9e-05,1.1e-17
CIR	espe-EsS2-7-Brazil	EPJ90_03000	core-strain2	type 2 isopentenyl-diphosphate Delta-isomerase	ORTHOMCL527	K01823|	isopentenyl-diphosphate Delta-isomerase [EC:5.3.3.2]|	FMN_dh+FMN_dh	20..92&FMN_dh,161..319&FMN_dh	1.9e-05,1.1e-17
I	erhu-ATCC19414	HMPREF0357_RS00940	core-erhu	phosphatidate cytidylyltransferase	ORTHOMCL363	K00981|	phosphatidate cytidylyltransferase [EC:2.7.7.41]|	CTP_transf_1	2..254&CTP_transf_1	1.3e-50
I	erhu-Fujisawa	ERH_RS03300	core-erhu	phosphatidate cytidylyltransferase	ORTHOMCL363	K00981|	phosphatidate cytidylyltransferase [EC:2.7.7.41]|	CTP_transf_1	2..254&CTP_transf_1	1.6e-50
I	erhu-GXBY1	A2I91_RS06285	core-erhu	phosphatidate cytidylyltransferase	ORTHOMCL363	K00981|	phosphatidate cytidylyltransferase [EC:2.7.7.41]|	CTP_transf_1	2..254&CTP_transf_1	1.6e-50
I	erhu-KC-Sb-R1	EEY85_RS05735	core-erhu	phosphatidate cytidylyltransferase	ORTHOMCL363	K00981|	phosphatidate cytidylyltransferase [EC:2.7.7.41]|	CTP_transf_1	2..254&CTP_transf_1	1.6e-50
I	erhu-ML101	DM789_RS03310	core-erhu	phosphatidate cytidylyltransferase	ORTHOMCL363	K00981|	phosphatidate cytidylyltransferase [EC:2.7.7.41]|	CTP_transf_1	2..254&CTP_transf_1	1.6e-50
I	erhu-NCTC7999	DYB49_RS02905	core-erhu	phosphatidate cytidylyltransferase	ORTHOMCL363	K00981|	phosphatidate cytidylyltransferase [EC:2.7.7.41]|	CTP_transf_1	2..254&CTP_transf_1	1.3e-50
I	erhu-NCTC8163	EL194_RS06470	core-erhu	hypothetical protein	ORTHOMCL363	K00981|	phosphatidate cytidylyltransferase [EC:2.7.7.41]|	CTP_transf_1	2..254&CTP_transf_1	1.3e-50
I	erhu-RU	EF876_RS02670	core-erhu	hypothetical protein	ORTHOMCL363	K00981|	phosphatidate cytidylyltransferase [EC:2.7.7.41]|	CTP_transf_1	2..254&CTP_transf_1	1.3e-50
I	erhu-SY1027	K210_RS00910	core-erhu	phosphatidate cytidylyltransferase	ORTHOMCL363	K00981|	phosphatidate cytidylyltransferase [EC:2.7.7.41]|	CTP_transf_1	2..254&CTP_transf_1	1.6e-50
I	erhu-WH13013	BC346_RS05805	core-erhu	phosphatidate cytidylyltransferase	ORTHOMCL363	K00981|	phosphatidate cytidylyltransferase [EC:2.7.7.41]|	CTP_transf_1	2..254&CTP_transf_1	1.6e-50
I	espe-15TAL0474	EEI45_06795	core-strain2	phosphatidate cytidylyltransferase	ORTHOMCL363	K00981|	phosphatidate cytidylyltransferase [EC:2.7.7.41]|	CTP_transf_1	2..254&CTP_transf_1	1.8e-50
I	espe-EsS2-6-Brazil	EPJ89_00705	core-strain2	phosphatidate cytidylyltransferase	ORTHOMCL363	K00981|	phosphatidate cytidylyltransferase [EC:2.7.7.41]|	CTP_transf_1	2..254&CTP_transf_1	1.8e-50
I	espe-EsS2-7-Brazil	EPJ90_03710	core-strain2	phosphatidate cytidylyltransferase	ORTHOMCL363	K00981|	phosphatidate cytidylyltransferase [EC:2.7.7.41]|	CTP_transf_1	2..254&CTP_transf_1	1.8e-50
I	erhu-ATCC19414	HMPREF0357_RS06675	core-erhu	phosphatidylglycerophosphatase A	ORTHOMCL555	K01095|	phosphatidylglycerophosphatase A [EC:3.1.3.27]|	PgpA	12..151&PgpA	8.9e-19
I	erhu-Fujisawa	ERH_RS05430	core-erhu	phosphatidylglycerophosphatase A	ORTHOMCL555	K01095|	phosphatidylglycerophosphatase A [EC:3.1.3.27]|	PgpA	12..151&PgpA	8.8e-19
I	erhu-GXBY1	A2I91_RS04085	core-erhu	phosphatidylglycerophosphatase A	ORTHOMCL555	K01095|	phosphatidylglycerophosphatase A [EC:3.1.3.27]|	PgpA	12..151&PgpA	8.8e-19
I	erhu-KC-Sb-R1	EEY85_RS03640	core-erhu	phosphatidylglycerophosphatase A	ORTHOMCL555	K01095|	phosphatidylglycerophosphatase A [EC:3.1.3.27]|	PgpA	10..151&PgpA	1.3e-18
I	erhu-ML101	DM789_RS05405	core-erhu	phosphatidylglycerophosphatase A	ORTHOMCL555	K01095|	phosphatidylglycerophosphatase A [EC:3.1.3.27]|	PgpA	17..156&PgpA	9.8e-19
I	erhu-NCTC7999	DYB49_RS04995	core-erhu	phosphatidylglycerophosphatase A	ORTHOMCL555	K01095|	phosphatidylglycerophosphatase A [EC:3.1.3.27]|	PgpA	12..151&PgpA	1.4e-18
I	erhu-NCTC8163	EL194_RS03720	core-erhu	phosphatidylglycerophosphatase A	ORTHOMCL555	K01095|	phosphatidylglycerophosphatase A [EC:3.1.3.27]|	PgpA	12..151&PgpA	8.9e-19
I	erhu-RU	EF876_RS06490	core-erhu	phosphatidylglycerophosphatase A	ORTHOMCL555	K01095|	phosphatidylglycerophosphatase A [EC:3.1.3.27]|	PgpA	12..151&PgpA	8.9e-19
I	erhu-SY1027	K210_RS02990	core-erhu	phosphatidylglycerophosphatase A	ORTHOMCL555	K01095|	phosphatidylglycerophosphatase A [EC:3.1.3.27]|	PgpA	12..151&PgpA	8.8e-19
I	erhu-WH13013	BC346_RS00020	core-erhu	phosphatidylglycerophosphatase A	ORTHOMCL555	K01095|	phosphatidylglycerophosphatase A [EC:3.1.3.27]|	PgpA	12..151&PgpA	8.8e-19
I	espe-15TAL0474	EEI45_04835	core-strain2	phosphatidylglycerophosphatase A	ORTHOMCL555	K01095|	phosphatidylglycerophosphatase A [EC:3.1.3.27]|	PgpA	14..151&PgpA	4.8e-18
I	espe-EsS2-6-Brazil	EPJ89_06920	core-strain2	phosphatidylglycerophosphatase A	ORTHOMCL555	K01095|	phosphatidylglycerophosphatase A [EC:3.1.3.27]|	PgpA	14..151&PgpA	1.3e-18
I	espe-EsS2-7-Brazil	EPJ90_08185	core-strain2	phosphatidylglycerophosphatase A	ORTHOMCL555	K01095|	phosphatidylglycerophosphatase A [EC:3.1.3.27]|	PgpA	14..151&PgpA	1.3e-18
I	erhu-NCTC7999	DYB49_RS06930	core-erhu	lysophospholipase	ORTHOMCL1043	K06889|	uncharacterized protein|	Hydrolase_4	22..264&Hydrolase_4	3.4e-58
I	erhu-ATCC19414	HMPREF0357_RS00935	core-erhu	isoprenyl transferase	ORTHOMCL493	K00806|	undecaprenyl diphosphate synthase [EC:2.5.1.31]|	Prenyltransf	10..224&Prenyltransf	9.6e-77
I	erhu-Fujisawa	ERH_RS03295	core-erhu	isoprenyl transferase	ORTHOMCL493	K00806|	undecaprenyl diphosphate synthase [EC:2.5.1.31]|	Prenyltransf	10..224&Prenyltransf	9.6e-77
I	erhu-GXBY1	A2I91_RS06290	core-erhu	isoprenyl transferase	ORTHOMCL493	K00806|	undecaprenyl diphosphate synthase [EC:2.5.1.31]|	Prenyltransf	10..224&Prenyltransf	9.6e-77
I	erhu-KC-Sb-R1	EEY85_RS05740	core-erhu	isoprenyl transferase	ORTHOMCL493	K00806|	undecaprenyl diphosphate synthase [EC:2.5.1.31]|	Prenyltransf	10..224&Prenyltransf	6.3e-77
I	erhu-ML101	DM789_RS03305	core-erhu	isoprenyl transferase	ORTHOMCL493	K00806|	undecaprenyl diphosphate synthase [EC:2.5.1.31]|	Prenyltransf	10..224&Prenyltransf	9.6e-77
I	erhu-NCTC7999	DYB49_RS02900	core-erhu	isoprenyl transferase	ORTHOMCL493	K00806|	undecaprenyl diphosphate synthase [EC:2.5.1.31]|	Prenyltransf	10..224&Prenyltransf	9.6e-77
I	erhu-NCTC8163	EL194_RS06465	core-erhu	isoprenyl transferase	ORTHOMCL493	K00806|	undecaprenyl diphosphate synthase [EC:2.5.1.31]|	Prenyltransf	10..224&Prenyltransf	9.6e-77
I	erhu-RU	EF876_RS02675	core-erhu	isoprenyl transferase	ORTHOMCL493	K00806|	undecaprenyl diphosphate synthase [EC:2.5.1.31]|	Prenyltransf	10..224&Prenyltransf	9.6e-77
I	erhu-SY1027	K210_RS00905	core-erhu	isoprenyl transferase	ORTHOMCL493	K00806|	undecaprenyl diphosphate synthase [EC:2.5.1.31]|	Prenyltransf	10..224&Prenyltransf	9.6e-77
I	erhu-WH13013	BC346_RS05810	core-erhu	isoprenyl transferase	ORTHOMCL493	K00806|	undecaprenyl diphosphate synthase [EC:2.5.1.31]|	Prenyltransf	10..224&Prenyltransf	9.6e-77
I	espe-15TAL0474	EEI45_06800	core-strain2	isoprenyl transferase	ORTHOMCL493	K00806|	undecaprenyl diphosphate synthase [EC:2.5.1.31]|	Prenyltransf	10..224&Prenyltransf	6.7e-77
I	espe-EsS2-6-Brazil	EPJ89_00710	core-strain2	isoprenyl transferase	ORTHOMCL493	K00806|	undecaprenyl diphosphate synthase [EC:2.5.1.31]|	Prenyltransf	10..224&Prenyltransf	6.7e-77
I	espe-EsS2-7-Brazil	EPJ90_03705	core-strain2	isoprenyl transferase	ORTHOMCL493	K00806|	undecaprenyl diphosphate synthase [EC:2.5.1.31]|	Prenyltransf	10..224&Prenyltransf	6.7e-77
I	erhu-ATCC19414	HMPREF0357_RS03140	core-erhu	phosphatase PAP2 family protein	ORTHOMCL163	K19302|	undecaprenyl-diphosphatase [EC:3.6.1.27]|	PAP2	57..162&PAP2	5.8e-25
I	erhu-Fujisawa	ERH_RS00240	core-erhu	phosphatase PAP2 family protein	ORTHOMCL163	K19302|	undecaprenyl-diphosphatase [EC:3.6.1.27]|	PAP2	57..162&PAP2	5.8e-25
I	erhu-GXBY1	A2I91_RS00140	core-erhu	phosphatase PAP2 family protein	ORTHOMCL163	K19302|	undecaprenyl-diphosphatase [EC:3.6.1.27]|	PAP2	57..162&PAP2	5.8e-25
I	erhu-KC-Sb-R1	EEY85_RS00065	core-erhu	phosphatase PAP2 family protein	ORTHOMCL163	K19302|	undecaprenyl-diphosphatase [EC:3.6.1.27]|	PAP2	57..161&PAP2	2.5e-24
I	erhu-ML101	DM789_RS00240	core-erhu	phosphatase PAP2 family protein	ORTHOMCL163	K19302|	undecaprenyl-diphosphatase [EC:3.6.1.27]|	PAP2	57..162&PAP2	5.8e-25
I	erhu-NCTC7999	DYB49_RS08575	core-erhu	phosphatase PAP2 family protein	ORTHOMCL163	K19302|	undecaprenyl-diphosphatase [EC:3.6.1.27]|	PAP2	57..162&PAP2	5.6e-25
I	erhu-NCTC8163	EL194_RS00175	core-erhu	phosphatase PAP2 family protein	ORTHOMCL163	K19302|	undecaprenyl-diphosphatase [EC:3.6.1.27]|	PAP2	57..162&PAP2	5.8e-25
I	erhu-RU	EF876_RS03870	core-erhu	phosphatase PAP2 family protein	ORTHOMCL163	K19302|	undecaprenyl-diphosphatase [EC:3.6.1.27]|	PAP2	56..162&PAP2	1.9e-24
I	erhu-SY1027	K210_RS06700	core-erhu	phosphatase PAP2 family protein	ORTHOMCL163	K19302|	undecaprenyl-diphosphatase [EC:3.6.1.27]|	PAP2	57..162&PAP2	6.1e-25
I	erhu-WH13013	BC346_RS03575	core-erhu	phosphatase PAP2 family protein	ORTHOMCL163	K19302|	undecaprenyl-diphosphatase [EC:3.6.1.27]|	PAP2	57..162&PAP2	5.8e-25
I	espe-15TAL0474	EEI45_01405	core-strain2	phosphatase PAP2 family protein	ORTHOMCL163	K19302|	undecaprenyl-diphosphatase [EC:3.6.1.27]|	PAP2	56..164&PAP2	5.6e-25
I	espe-EsS2-6-Brazil	EPJ89_03575	core-strain2	phosphatase PAP2 family protein	ORTHOMCL163	K19302|	undecaprenyl-diphosphatase [EC:3.6.1.27]|	PAP2	56..164&PAP2	4.8e-25
I	espe-EsS2-7-Brazil	EPJ90_05270	core-strain2	phosphatase PAP2 family protein	ORTHOMCL163	K19302|	undecaprenyl-diphosphatase [EC:3.6.1.27]|	PAP2	56..164&PAP2	4.8e-25
I	erhu-ATCC19414	HMPREF0357_RS07475	core-erhu	undecaprenyl-diphosphate phosphatase	ORTHOMCL486	K06153|	undecaprenyl-diphosphatase [EC:3.6.1.27]|	BacA	8..269&BacA	4.6e-88
I	erhu-Fujisawa	ERH_RS01375	core-erhu	undecaprenyl-diphosphate phosphatase	ORTHOMCL486	K06153|	undecaprenyl-diphosphatase [EC:3.6.1.27]|	BacA	8..269&BacA	4.6e-88
I	erhu-GXBY1	A2I91_RS08205	core-erhu	undecaprenyl-diphosphate phosphatase	ORTHOMCL486	K06153|	undecaprenyl-diphosphatase [EC:3.6.1.27]|	BacA	8..269&BacA	4.6e-88
I	erhu-KC-Sb-R1	EEY85_RS07465	core-erhu	undecaprenyl-diphosphate phosphatase	ORTHOMCL486	K06153|	undecaprenyl-diphosphatase [EC:3.6.1.27]|	BacA	8..269&BacA	5.2e-88
I	erhu-ML101	DM789_RS01385	core-erhu	undecaprenyl-diphosphate phosphatase	ORTHOMCL486	K06153|	undecaprenyl-diphosphatase [EC:3.6.1.27]|	BacA	8..269&BacA	4.6e-88
I	erhu-NCTC7999	DYB49_RS00995	core-erhu	undecaprenyl-diphosphate phosphatase	ORTHOMCL486	K06153|	undecaprenyl-diphosphatase [EC:3.6.1.27]|	BacA	8..269&BacA	4.6e-88
I	erhu-NCTC8163	EL194_RS04770	core-erhu	undecaprenyl-diphosphate phosphatase	ORTHOMCL486	K06153|	undecaprenyl-diphosphatase [EC:3.6.1.27]|	BacA	8..269&BacA	4.6e-88
I	erhu-RU	EF876_RS04785	core-erhu	undecaprenyl-diphosphate phosphatase	ORTHOMCL486	K06153|	undecaprenyl-diphosphatase [EC:3.6.1.27]|	BacA	8..269&BacA	4.6e-88
I	erhu-SY1027	K210_RS07830	core-erhu	undecaprenyl-diphosphate phosphatase	ORTHOMCL486	K06153|	undecaprenyl-diphosphatase [EC:3.6.1.27]|	BacA	8..269&BacA	4.6e-88
I	erhu-WH13013	BC346_RS07725	core-erhu	undecaprenyl-diphosphate phosphatase	ORTHOMCL486	K06153|	undecaprenyl-diphosphatase [EC:3.6.1.27]|	BacA	8..269&BacA	4.6e-88
I	espe-15TAL0474	EEI45_03245	core-strain2	undecaprenyl-diphosphate phosphatase	ORTHOMCL486	K06153|	undecaprenyl-diphosphatase [EC:3.6.1.27]|	BacA	8..269&BacA	1e-86
I	espe-EsS2-6-Brazil	EPJ89_08485	core-strain2	undecaprenyl-diphosphate phosphatase	ORTHOMCL486	K06153|	undecaprenyl-diphosphatase [EC:3.6.1.27]|	BacA	8..269&BacA	1e-87
I	espe-EsS2-7-Brazil	EPJ90_01920	core-strain2	undecaprenyl-diphosphate phosphatase	ORTHOMCL486	K06153|	undecaprenyl-diphosphatase [EC:3.6.1.27]|	BacA	8..269&BacA	1e-87
I	erhu-ATCC19414	HMPREF0357_RS07970	accessory-erhu	glycerophosphodiester phosphodiesterase	ORTHOMCL1289	K01126|	glycerophosphoryl diester phosphodiesterase [EC:3.1.4.46]|	GPDPase_memb+GDPD+GDPD	10..322&GPDPase_memb,346..457&GDPD,521..563&GDPD	1.5e-35,4.9e-22,5.2e-06
I	erhu-Fujisawa	ERH_RS00880	accessory-erhu	glycerophosphodiester phosphodiesterase	ORTHOMCL1289	K01126|	glycerophosphoryl diester phosphodiesterase [EC:3.1.4.46]|	GPDPase_memb+GDPD+GDPD	10..322&GPDPase_memb,346..457&GDPD,521..563&GDPD	1.5e-35,4.9e-22,5.2e-06
I	erhu-GXBY1	A2I91_RS08705	accessory-erhu	glycerophosphodiester phosphodiesterase	ORTHOMCL1289	K01126|	glycerophosphoryl diester phosphodiesterase [EC:3.1.4.46]|	GPDPase_memb+GDPD+GDPD	10..322&GPDPase_memb,346..457&GDPD,521..563&GDPD	1.5e-35,4.9e-22,5.2e-06
I	erhu-KC-Sb-R1	EEY85_RS07940	accessory-erhu	glycerophosphodiester phosphodiesterase	ORTHOMCL1289	K01126|	glycerophosphoryl diester phosphodiesterase [EC:3.1.4.46]|	GPDPase_memb+GDPD+GDPD	10..322&GPDPase_memb,346..457&GDPD,521..563&GDPD	1.6e-36,3e-22,5.2e-06
I	erhu-ML101	DM789_RS00880	accessory-erhu	glycerophosphodiester phosphodiesterase	ORTHOMCL1289	K01126|	glycerophosphoryl diester phosphodiesterase [EC:3.1.4.46]|	GPDPase_memb+GDPD+GDPD	10..322&GPDPase_memb,346..457&GDPD,521..563&GDPD	1.5e-35,4.9e-22,5.2e-06
I	erhu-NCTC7999	DYB49_RS00500	accessory-erhu	glycerophosphodiester phosphodiesterase	ORTHOMCL1289	K01126|	glycerophosphoryl diester phosphodiesterase [EC:3.1.4.46]|	GPDPase_memb+GDPD+GDPD	10..322&GPDPase_memb,346..457&GDPD,521..563&GDPD	1.5e-35,4.9e-22,5.2e-06
I	erhu-NCTC8163	EL194_RS04265	accessory-erhu	hypothetical protein	ORTHOMCL1289	K01126|	glycerophosphoryl diester phosphodiesterase [EC:3.1.4.46]|	GPDPase_memb+GDPD+GDPD	10..322&GPDPase_memb,346..457&GDPD,521..563&GDPD	1.5e-35,4.9e-22,5.2e-06
I	erhu-RU	EF876_RS05410	accessory-erhu	glycerophosphodiester phosphodiesterase	ORTHOMCL1289	K01126|	glycerophosphoryl diester phosphodiesterase [EC:3.1.4.46]|	GPDPase_memb+GDPD+GDPD	10..322&GPDPase_memb,346..457&GDPD,521..563&GDPD	2e-35,4.9e-22,5.2e-06
I	erhu-WH13013	BC346_RS08225	accessory-erhu	glycerophosphodiester phosphodiesterase	ORTHOMCL1289	K01126|	glycerophosphoryl diester phosphodiesterase [EC:3.1.4.46]|	GPDPase_memb+GDPD+GDPD	10..322&GPDPase_memb,346..457&GDPD,521..563&GDPD	1.5e-35,4.9e-22,5.2e-06
I	espe-15TAL0474	EEI45_08375	core-strain2	glycerophosphodiester phosphodiesterase	ORTHOMCL1289	K01126|	glycerophosphoryl diester phosphodiesterase [EC:3.1.4.46]|	GPDPase_memb+GDPD	10..326&GPDPase_memb,346..563&GDPD	1.3e-36,9.4e-28
I	espe-EsS2-6-Brazil	EPJ89_07455	core-strain2	glycerophosphodiester phosphodiesterase	ORTHOMCL1289	K01126|	glycerophosphoryl diester phosphodiesterase [EC:3.1.4.46]|	GPDPase_memb+GDPD	10..324&GPDPase_memb,346..563&GDPD	2.1e-36,7e-27
I	espe-EsS2-7-Brazil	EPJ90_01375	core-strain2	glycerophosphodiester phosphodiesterase	ORTHOMCL1289	K01126|	glycerophosphoryl diester phosphodiesterase [EC:3.1.4.46]|	GPDPase_memb+GDPD	10..324&GPDPase_memb,346..563&GDPD	2.1e-36,7e-27
I	erhu-ATCC19414	HMPREF0357_RS06455	accessory-erhu	alpha/beta hydrolase	ORTHOMCL1399	NA	NA	NA	NA	NA
I	erhu-Fujisawa	ERH_RS05655	accessory-erhu	alpha/beta hydrolase	ORTHOMCL1399	NA	NA	NA	NA	NA
I	erhu-GXBY1	A2I91_RS03860	accessory-erhu	alpha/beta hydrolase	ORTHOMCL1399	NA	NA	NA	NA	NA
I	erhu-KC-Sb-R1	EEY85_RS03420	accessory-erhu	alpha/beta hydrolase	ORTHOMCL1399	NA	NA	NA	NA	NA
I	erhu-ML101	DM789_RS05630	accessory-erhu	alpha/beta hydrolase	ORTHOMCL1399	NA	NA	NA	NA	NA
I	erhu-NCTC7999	DYB49_RS05220	accessory-erhu	alpha/beta hydrolase	ORTHOMCL1399	NA	NA	NA	NA	NA
I	erhu-NCTC8163	EL194_RS03500	accessory-erhu	alpha/beta hydrolase	ORTHOMCL1399	NA	NA	NA	NA	NA
I	erhu-WH13013	BC346_RS00245	accessory-erhu	alpha/beta hydrolase	ORTHOMCL1399	NA	NA	NA	NA	NA
I	espe-EsS2-6-Brazil	EPJ89_07140	accessory-strain2	alpha/beta hydrolase	ORTHOMCL1399	NA	NA	NA	NA	NA
I	espe-EsS2-7-Brazil	EPJ90_07785	accessory-strain2	alpha/beta hydrolase	ORTHOMCL1399	NA	NA	NA	NA	NA
MI	erhu-Fujisawa	ERH_RS07380	accessory-erhu	CDP-glycerol--poly(glycerophosphate) glycerophosphotransferase	ORTHOMCL1621	NA	NA	NA	NA	NA
MI	erhu-GXBY1	A2I91_RS01735	accessory-erhu	CDP-glycerol--poly(glycerophosphate) glycerophosphotransferase	ORTHOMCL1621	NA	NA	NA	NA	NA
MI	erhu-ML101	DM789_RS07795	accessory-erhu	CDP-glycerol--poly(glycerophosphate) glycerophosphotransferase	ORTHOMCL1621	NA	NA	NA	NA	NA
MI	erhu-NCTC7999	DYB49_RS06960	accessory-erhu	hypothetical protein	ORTHOMCL1621	NA	NA	NA	NA	NA
MI	erhu-RU	EF876_RS02780	accessory-erhu	hypothetical protein	ORTHOMCL1621	NA	NA	NA	NA	NA
MI	erhu-SY1027	K210_RS05100	accessory-erhu	CDP-glycerol--poly(glycerophosphate) glycerophosphotransferase	ORTHOMCL1621	NA	NA	NA	NA	NA
MI	erhu-WH13013	BC346_RS01985	accessory-erhu	CDP-glycerol--poly(glycerophosphate) glycerophosphotransferase	ORTHOMCL1621	NA	NA	NA	NA	NA
MI	espe-15TAL0474	EEI45_00575	core-strain2	hypothetical protein	ORTHOMCL1763	K09809|	CDP-glycerol glycerophosphotransferase [EC:2.7.8.12]|	Glyphos_transf	15..369&Glyphos_transf	3.7e-75
MI	espe-EsS2-6-Brazil	EPJ89_02095	core-strain2	hypothetical protein	ORTHOMCL1763	K09809|	CDP-glycerol glycerophosphotransferase [EC:2.7.8.12]|	Glyphos_transf	15..369&Glyphos_transf	1.1e-76
MI	espe-EsS2-7-Brazil	EPJ90_07580	core-strain2	hypothetical protein	ORTHOMCL1763	K09809|	CDP-glycerol glycerophosphotransferase [EC:2.7.8.12]|	Glyphos_transf	15..369&Glyphos_transf	3.9e-76
IQR	erhu-ATCC19414	HMPREF0357_RS05770	core-erhu	KR domain-containing protein	ORTHOMCL680	K00046|	gluconate 5-dehydrogenase [EC:1.1.1.69]|	adh_short_C2	20..255&adh_short_C2	6.3e-66
IQR	erhu-Fujisawa	ERH_RS06335	core-erhu	KR domain-containing protein	ORTHOMCL680	K00046|	gluconate 5-dehydrogenase [EC:1.1.1.69]|	adh_short_C2	20..255&adh_short_C2	6.3e-66
IQR	erhu-GXBY1	A2I91_RS03170	core-erhu	gluconate 5-dehydrogenase	ORTHOMCL680	K00046|	gluconate 5-dehydrogenase [EC:1.1.1.69]|	adh_short_C2	20..255&adh_short_C2	6.3e-66
IQR	erhu-KC-Sb-R1	EEY85_RS02735	core-erhu	gluconate 5-dehydrogenase	ORTHOMCL680	K00046|	gluconate 5-dehydrogenase [EC:1.1.1.69]|	adh_short_C2	20..255&adh_short_C2	6.3e-66
IQR	erhu-ML101	DM789_RS06310	core-erhu	gluconate 5-dehydrogenase	ORTHOMCL680	K00046|	gluconate 5-dehydrogenase [EC:1.1.1.69]|	adh_short_C2	20..255&adh_short_C2	6.3e-66
IQR	erhu-NCTC7999	DYB49_RS05900	core-erhu	gluconate 5-dehydrogenase	ORTHOMCL680	K00046|	gluconate 5-dehydrogenase [EC:1.1.1.69]|	adh_short_C2	20..255&adh_short_C2	6.3e-66
IQR	erhu-NCTC8163	EL194_RS02820	core-erhu	gluconate 5-dehydrogenase	ORTHOMCL680	K00046|	gluconate 5-dehydrogenase [EC:1.1.1.69]|	adh_short_C2	20..255&adh_short_C2	6.3e-66
IQR	erhu-RU	EF876_RS01320	core-erhu	gluconate 5-dehydrogenase	ORTHOMCL680	K00046|	gluconate 5-dehydrogenase [EC:1.1.1.69]|	adh_short_C2	20..255&adh_short_C2	6.3e-66
IQR	erhu-SY1027	K210_RS03890	core-erhu	KR domain-containing protein	ORTHOMCL680	K00046|	gluconate 5-dehydrogenase [EC:1.1.1.69]|	adh_short_C2	20..255&adh_short_C2	6.3e-66
IQR	erhu-WH13013	BC346_RS00935	core-erhu	KR domain-containing protein	ORTHOMCL680	K00046|	gluconate 5-dehydrogenase [EC:1.1.1.69]|	adh_short_C2	20..255&adh_short_C2	6.3e-66
IQR	espe-EsS2-6-Brazil	EPJ89_06835	accessory-strain2	gluconate 5-dehydrogenase	ORTHOMCL680	K00046|	gluconate 5-dehydrogenase [EC:1.1.1.69]|	adh_short_C2	20..255&adh_short_C2	6.3e-66
IQR	espe-EsS2-7-Brazil	EPJ90_05725	accessory-strain2	gluconate 5-dehydrogenase	ORTHOMCL680	K00046|	gluconate 5-dehydrogenase [EC:1.1.1.69]|	adh_short_C2	20..255&adh_short_C2	6.3e-66
I	erhu-ATCC19414	HMPREF0357_RS03685	accessory-erhu	hydroxymethylglutaryl-CoA synthase	ORTHOMCL721	K01641|	hydroxymethylglutaryl-CoA synthase [EC:2.3.3.10]|	HMG_CoA_synt_N+HMG_CoA_synt_C+HMG_CoA_synt_C	2..164&HMG_CoA_synt_N,178..245&HMG_CoA_synt_C,258..359&HMG_CoA_synt_C	7.8e-17,3.4e-08,3.6e-13
I	erhu-Fujisawa	ERH_RS08410	accessory-erhu	hydroxymethylglutaryl-CoA synthase	ORTHOMCL721	K01641|	hydroxymethylglutaryl-CoA synthase [EC:2.3.3.10]|	HMG_CoA_synt_N+HMG_CoA_synt_C+HMG_CoA_synt_C	2..164&HMG_CoA_synt_N,178..245&HMG_CoA_synt_C,258..359&HMG_CoA_synt_C	6.3e-17,3.4e-08,3.6e-13
I	erhu-GXBY1	A2I91_RS00705	accessory-erhu	hydroxymethylglutaryl-CoA synthase	ORTHOMCL721	K01641|	hydroxymethylglutaryl-CoA synthase [EC:2.3.3.10]|	HMG_CoA_synt_N+HMG_CoA_synt_C+HMG_CoA_synt_C	2..164&HMG_CoA_synt_N,178..245&HMG_CoA_synt_C,258..359&HMG_CoA_synt_C	6.3e-17,3.4e-08,3.6e-13
I	erhu-KC-Sb-R1	EEY85_RS00620	accessory-erhu	hydroxymethylglutaryl-CoA synthase	ORTHOMCL721	K01641|	hydroxymethylglutaryl-CoA synthase [EC:2.3.3.10]|	HMG_CoA_synt_N+HMG_CoA_synt_C+HMG_CoA_synt_C	2..164&HMG_CoA_synt_N,173..245&HMG_CoA_synt_C,258..361&HMG_CoA_synt_C	7.4e-17,1e-08,7.5e-13
I	erhu-ML101	DM789_RS08840	accessory-erhu	hydroxymethylglutaryl-CoA synthase	ORTHOMCL721	K01641|	hydroxymethylglutaryl-CoA synthase [EC:2.3.3.10]|	HMG_CoA_synt_N+HMG_CoA_synt_C+HMG_CoA_synt_C	2..164&HMG_CoA_synt_N,178..245&HMG_CoA_synt_C,258..359&HMG_CoA_synt_C	6.3e-17,3.4e-08,3.6e-13
I	erhu-NCTC7999	DYB49_RS08015	accessory-erhu	hydroxymethylglutaryl-CoA synthase	ORTHOMCL721	K01641|	hydroxymethylglutaryl-CoA synthase [EC:2.3.3.10]|	HMG_CoA_synt_N+HMG_CoA_synt_C+HMG_CoA_synt_C	2..164&HMG_CoA_synt_N,178..245&HMG_CoA_synt_C,258..359&HMG_CoA_synt_C	6.3e-17,3.4e-08,3.6e-13
I	erhu-NCTC8163	EL194_RS00730	accessory-erhu	hydroxymethylglutaryl-CoA synthase	ORTHOMCL721	K01641|	hydroxymethylglutaryl-CoA synthase [EC:2.3.3.10]|	HMG_CoA_synt_N+HMG_CoA_synt_C+HMG_CoA_synt_C	2..164&HMG_CoA_synt_N,178..245&HMG_CoA_synt_C,258..359&HMG_CoA_synt_C	7.8e-17,3.4e-08,3.6e-13
I	erhu-SY1027	K210_RS06145	accessory-erhu	hydroxymethylglutaryl-CoA synthase	ORTHOMCL721	K01641|	hydroxymethylglutaryl-CoA synthase [EC:2.3.3.10]|	HMG_CoA_synt_N+HMG_CoA_synt_C+HMG_CoA_synt_C	2..164&HMG_CoA_synt_N,178..245&HMG_CoA_synt_C,258..359&HMG_CoA_synt_C	6.3e-17,3.4e-08,3.6e-13
I	erhu-WH13013	BC346_RS03015	accessory-erhu	hydroxymethylglutaryl-CoA synthase	ORTHOMCL721	K01641|	hydroxymethylglutaryl-CoA synthase [EC:2.3.3.10]|	HMG_CoA_synt_N+HMG_CoA_synt_C+HMG_CoA_synt_C	2..164&HMG_CoA_synt_N,178..245&HMG_CoA_synt_C,258..359&HMG_CoA_synt_C	6.3e-17,3.4e-08,3.6e-13
I	espe-15TAL0474	EEI45_01985	core-strain2	hydroxymethylglutaryl-CoA synthase	ORTHOMCL721	K01641|	hydroxymethylglutaryl-CoA synthase [EC:2.3.3.10]|	HMG_CoA_synt_N+HMG_CoA_synt_C+HMG_CoA_synt_C	2..163&HMG_CoA_synt_N,178..244&HMG_CoA_synt_C,252..355&HMG_CoA_synt_C	9.8e-16,1.3e-07,9.6e-14
I	espe-EsS2-6-Brazil	EPJ89_03035	core-strain2	hydroxymethylglutaryl-CoA synthase	ORTHOMCL721	K01641|	hydroxymethylglutaryl-CoA synthase [EC:2.3.3.10]|	HMG_CoA_synt_N+HMG_CoA_synt_C+HMG_CoA_synt_C	2..163&HMG_CoA_synt_N,178..244&HMG_CoA_synt_C,252..355&HMG_CoA_synt_C	9.8e-16,1.4e-07,9.6e-14
I	espe-EsS2-7-Brazil	EPJ90_07010	core-strain2	hydroxymethylglutaryl-CoA synthase	ORTHOMCL721	K01641|	hydroxymethylglutaryl-CoA synthase [EC:2.3.3.10]|	HMG_CoA_synt_N+HMG_CoA_synt_C+HMG_CoA_synt_C	2..163&HMG_CoA_synt_N,178..244&HMG_CoA_synt_C,252..355&HMG_CoA_synt_C	9.8e-16,1.4e-07,9.6e-14
P-I	erhu-ATCC19414	HMPREF0357_RS07295	accessory-erhu	pyridine nucleotide-disulfide oxidoreductase	ORTHOMCL871	NA	NA	NA	NA	NA
P-I	erhu-Fujisawa	ERH_RS01565	accessory-erhu	pyridine nucleotide-disulfide oxidoreductase	ORTHOMCL871	NA	NA	NA	NA	NA
P-I	erhu-GXBY1	A2I91_RS08015	accessory-erhu	pyridine nucleotide-disulfide oxidoreductase	ORTHOMCL871	NA	NA	NA	NA	NA
I-P	erhu-KC-Sb-R1	EEY85_RS07265	accessory-erhu	pyridine nucleotide-disulfide oxidoreductase	ORTHOMCL871	NA	NA	NA	NA	NA
I-P	erhu-ML101	DM789_RS01580	accessory-erhu	pyridine nucleotide-disulfide oxidoreductase	ORTHOMCL871	NA	NA	NA	NA	NA
P-I	erhu-NCTC7999	DYB49_RS01190	accessory-erhu	pyridine nucleotide-disulfide oxidoreductase	ORTHOMCL871	NA	NA	NA	NA	NA
P-I	erhu-NCTC8163	EL194_RS04955	accessory-erhu	pyridine nucleotide-disulfide oxidoreductase	ORTHOMCL871	NA	NA	NA	NA	NA
P-I	erhu-SY1027	K210_RS08020	accessory-erhu	pyridine nucleotide-disulfide oxidoreductase	ORTHOMCL871	NA	NA	NA	NA	NA
P-I	erhu-WH13013	BC346_RS07535	accessory-erhu	pyridine nucleotide-disulfide oxidoreductase	ORTHOMCL871	NA	NA	NA	NA	NA
I-P	espe-15TAL0474	EEI45_03415	core-strain2	pyridine nucleotide-disulfide oxidoreductase	ORTHOMCL871	NA	NA	NA	NA	NA
P-I	espe-EsS2-6-Brazil	EPJ89_05305	core-strain2	pyridine nucleotide-disulfide oxidoreductase	ORTHOMCL871	NA	NA	NA	NA	NA
P-I	espe-EsS2-7-Brazil	EPJ90_02090	core-strain2	pyridine nucleotide-disulfide oxidoreductase	ORTHOMCL871	NA	NA	NA	NA	NA
P	erhu-ATCC19414	HMPREF0357_RS07695	core-erhu	Na/Pi cotransporter family protein	ORTHOMCL1	K03324|	phosphate:Na+ symporter|	Na_Pi_cotrans+Na_Pi_cotrans+PhoU+PhoU	24..157&Na_Pi_cotrans,168..264&Na_Pi_cotrans,354..438&PhoU,459..544&PhoU	2.9e-40,2e-15,4.8e-12,9.8e-09
P	erhu-ATCC19414	HMPREF0357_RS06335	core-erhu	Na/Pi cotransporter family protein	ORTHOMCL1	K03324|	phosphate:Na+ symporter|	Na_Pi_cotrans+Na_Pi_cotrans+PhoU+PhoU	25..160&Na_Pi_cotrans,172..285&Na_Pi_cotrans,357..442&PhoU,462..547&PhoU	1.5e-42,4.4e-13,1.2e-11,1.2e-10
P	erhu-ATCC19414	HMPREF0357_RS06340	core-erhu	Na/Pi cotransporter family protein	ORTHOMCL1	K03324|	phosphate:Na+ symporter|	Na_Pi_cotrans+Na_Pi_cotrans+PhoU+PhoU	27..162&Na_Pi_cotrans,175..270&Na_Pi_cotrans,359..444&PhoU,464..549&PhoU	1e-44,1.1e-14,7.4e-09,7.7e-12
P	erhu-Fujisawa	ERH_RS01160	core-erhu	Na/Pi cotransporter family protein	ORTHOMCL1	K03324|	phosphate:Na+ symporter|	Na_Pi_cotrans+Na_Pi_cotrans+PhoU+PhoU	24..157&Na_Pi_cotrans,168..264&Na_Pi_cotrans,354..438&PhoU,459..544&PhoU	2.9e-40,2e-15,4.8e-12,3.5e-08
P	erhu-Fujisawa	ERH_RS05770	core-erhu	Na/Pi cotransporter family protein	ORTHOMCL1	K03324|	phosphate:Na+ symporter|	Na_Pi_cotrans+Na_Pi_cotrans+PhoU+PhoU	27..162&Na_Pi_cotrans,175..270&Na_Pi_cotrans,359..444&PhoU,464..549&PhoU	1e-44,1.1e-14,7.4e-09,7.7e-12
P	erhu-Fujisawa	ERH_RS05775	core-erhu	Na/Pi cotransporter family protein	ORTHOMCL1	K03324|	phosphate:Na+ symporter|	Na_Pi_cotrans+Na_Pi_cotrans+PhoU+PhoU	25..160&Na_Pi_cotrans,172..285&Na_Pi_cotrans,357..442&PhoU,462..547&PhoU	1.5e-42,4.4e-13,1.2e-11,1.2e-10
P	erhu-GXBY1	A2I91_RS03740	core-erhu	Na/Pi cotransporter family protein	ORTHOMCL1	K03324|	phosphate:Na+ symporter|	Na_Pi_cotrans+Na_Pi_cotrans+PhoU+PhoU	25..160&Na_Pi_cotrans,172..285&Na_Pi_cotrans,357..442&PhoU,462..547&PhoU	1.5e-42,4.4e-13,1.2e-11,1.2e-10
P	erhu-GXBY1	A2I91_RS03745	core-erhu	Na/Pi cotransporter family protein	ORTHOMCL1	K03324|	phosphate:Na+ symporter|	Na_Pi_cotrans+Na_Pi_cotrans+PhoU+PhoU	27..162&Na_Pi_cotrans,175..270&Na_Pi_cotrans,359..444&PhoU,464..549&PhoU	1e-44,1.1e-14,7.4e-09,7.7e-12
P	erhu-GXBY1	A2I91_RS08425	core-erhu	Na/Pi cotransporter family protein	ORTHOMCL1	K03324|	phosphate:Na+ symporter|	Na_Pi_cotrans+Na_Pi_cotrans+PhoU+PhoU	24..157&Na_Pi_cotrans,168..264&Na_Pi_cotrans,354..438&PhoU,459..544&PhoU	2.9e-40,2e-15,4.8e-12,3.5e-08
P	erhu-KC-Sb-R1	EEY85_RS03300	core-erhu	Na/Pi cotransporter family protein	ORTHOMCL1	K03324|	phosphate:Na+ symporter|	Na_Pi_cotrans+Na_Pi_cotrans+PhoU+PhoU	25..160&Na_Pi_cotrans,172..289&Na_Pi_cotrans,357..442&PhoU,462..547&PhoU	1.5e-42,4e-13,1.2e-11,1.2e-10
P	erhu-KC-Sb-R1	EEY85_RS03305	core-erhu	Na/Pi cotransporter family protein	ORTHOMCL1	K03324|	phosphate:Na+ symporter|	Na_Pi_cotrans+Na_Pi_cotrans+PhoU+PhoU	27..162&Na_Pi_cotrans,175..270&Na_Pi_cotrans,359..444&PhoU,464..549&PhoU	1e-44,1.1e-14,7.4e-09,7.7e-12
P	erhu-KC-Sb-R1	EEY85_RS07660	core-erhu	Na/Pi cotransporter family protein	ORTHOMCL1	K03324|	phosphate:Na+ symporter|	Na_Pi_cotrans+Na_Pi_cotrans+PhoU+PhoU	24..157&Na_Pi_cotrans,168..264&Na_Pi_cotrans,354..438&PhoU,459..544&PhoU	2.9e-40,2e-15,4.8e-12,9.8e-09
P	erhu-ML101	DM789_RS01160	core-erhu	Na/Pi cotransporter family protein	ORTHOMCL1	K03324|	phosphate:Na+ symporter|	Na_Pi_cotrans+Na_Pi_cotrans+PhoU+PhoU	24..157&Na_Pi_cotrans,168..264&Na_Pi_cotrans,354..438&PhoU,459..544&PhoU	2.9e-40,2e-15,4.8e-12,3.5e-08
P	erhu-ML101	DM789_RS05745	core-erhu	Na/Pi cotransporter family protein	ORTHOMCL1	K03324|	phosphate:Na+ symporter|	Na_Pi_cotrans+Na_Pi_cotrans+PhoU+PhoU	27..162&Na_Pi_cotrans,175..270&Na_Pi_cotrans,359..444&PhoU,464..549&PhoU	1e-44,1.1e-14,7.4e-09,7.7e-12
P	erhu-ML101	DM789_RS05750	core-erhu	Na/Pi cotransporter family protein	ORTHOMCL1	K03324|	phosphate:Na+ symporter|	Na_Pi_cotrans+Na_Pi_cotrans+PhoU+PhoU	25..160&Na_Pi_cotrans,172..285&Na_Pi_cotrans,357..442&PhoU,462..547&PhoU	1.5e-42,4.4e-13,1.2e-11,1.2e-10
P	erhu-NCTC7999	DYB49_RS00775	core-erhu	Na/Pi cotransporter family protein	ORTHOMCL1	K03324|	phosphate:Na+ symporter|	Na_Pi_cotrans+Na_Pi_cotrans+PhoU+PhoU	24..157&Na_Pi_cotrans,168..264&Na_Pi_cotrans,354..438&PhoU,459..544&PhoU	2.9e-40,2e-15,4.8e-12,3.5e-08
P	erhu-NCTC7999	DYB49_RS05335	core-erhu	Na/Pi cotransporter family protein	ORTHOMCL1	K03324|	phosphate:Na+ symporter|	Na_Pi_cotrans+Na_Pi_cotrans+PhoU+PhoU	27..162&Na_Pi_cotrans,175..270&Na_Pi_cotrans,359..444&PhoU,464..549&PhoU	1e-44,1.1e-14,7.4e-09,7.7e-12
P	erhu-NCTC7999	DYB49_RS05340	core-erhu	Na/Pi cotransporter family protein	ORTHOMCL1	K03324|	phosphate:Na+ symporter|	Na_Pi_cotrans+Na_Pi_cotrans+PhoU+PhoU	25..160&Na_Pi_cotrans,172..285&Na_Pi_cotrans,357..442&PhoU,462..547&PhoU	1.5e-42,4.4e-13,1.2e-11,1.2e-10
P	erhu-NCTC8163	EL194_RS03380	core-erhu	Na/Pi cotransporter family protein	ORTHOMCL1	K03324|	phosphate:Na+ symporter|	Na_Pi_cotrans+Na_Pi_cotrans+PhoU+PhoU	25..160&Na_Pi_cotrans,172..285&Na_Pi_cotrans,357..442&PhoU,462..547&PhoU	1.5e-42,4.4e-13,1.2e-11,1.2e-10
P	erhu-NCTC8163	EL194_RS03385	core-erhu	Na/Pi cotransporter family protein	ORTHOMCL1	K03324|	phosphate:Na+ symporter|	Na_Pi_cotrans+Na_Pi_cotrans+PhoU+PhoU	27..162&Na_Pi_cotrans,175..270&Na_Pi_cotrans,359..444&PhoU,464..549&PhoU	1e-44,1.1e-14,7.4e-09,7.7e-12
P	erhu-NCTC8163	EL194_RS04540	core-erhu	Na/Pi cotransporter family protein	ORTHOMCL1	K03324|	phosphate:Na+ symporter|	Na_Pi_cotrans+Na_Pi_cotrans+PhoU+PhoU	24..157&Na_Pi_cotrans,168..264&Na_Pi_cotrans,354..438&PhoU,459..544&PhoU	2.9e-40,2e-15,4.8e-12,9.8e-09
P	erhu-RU	EF876_RS05135	core-erhu	Na/Pi cotransporter family protein	ORTHOMCL1	K03324|	phosphate:Na+ symporter|	Na_Pi_cotrans+Na_Pi_cotrans+PhoU+PhoU	24..157&Na_Pi_cotrans,168..264&Na_Pi_cotrans,354..438&PhoU,459..544&PhoU	2.9e-40,2e-15,4.8e-12,1.5e-08
P	erhu-RU	EF876_RS06155	core-erhu	Na/Pi cotransporter family protein	ORTHOMCL1	K03324|	phosphate:Na+ symporter|	Na_Pi_cotrans+Na_Pi_cotrans+PhoU+PhoU	27..162&Na_Pi_cotrans,175..270&Na_Pi_cotrans,359..444&PhoU,464..549&PhoU	1e-44,1.1e-14,7.4e-09,7.7e-12
P	erhu-RU	EF876_RS06160	core-erhu	Na/Pi cotransporter family protein	ORTHOMCL1	K03324|	phosphate:Na+ symporter|	Na_Pi_cotrans+Na_Pi_cotrans+PhoU+PhoU	25..160&Na_Pi_cotrans,172..285&Na_Pi_cotrans,357..442&PhoU,462..547&PhoU	1.5e-42,4.4e-13,1.2e-11,1.2e-10
P	erhu-SY1027	K210_RS03330	core-erhu	Na/Pi cotransporter family protein	ORTHOMCL1	K03324|	phosphate:Na+ symporter|	Na_Pi_cotrans+Na_Pi_cotrans+PhoU+PhoU	27..162&Na_Pi_cotrans,175..270&Na_Pi_cotrans,359..444&PhoU,464..549&PhoU	1e-44,1.1e-14,7.4e-09,7.7e-12
P	erhu-SY1027	K210_RS03335	core-erhu	Na/Pi cotransporter family protein	ORTHOMCL1	K03324|	phosphate:Na+ symporter|	Na_Pi_cotrans+Na_Pi_cotrans+PhoU+PhoU	25..160&Na_Pi_cotrans,172..285&Na_Pi_cotrans,357..442&PhoU,462..547&PhoU	1.5e-42,4.4e-13,1.2e-11,1.2e-10
P	erhu-WH13013	BC346_RS00360	core-erhu	Na/Pi cotransporter family protein	ORTHOMCL1	K03324|	phosphate:Na+ symporter|	Na_Pi_cotrans+Na_Pi_cotrans+PhoU+PhoU	27..162&Na_Pi_cotrans,175..270&Na_Pi_cotrans,359..444&PhoU,464..549&PhoU	1e-44,1.1e-14,7.4e-09,7.7e-12
P	erhu-WH13013	BC346_RS00365	core-erhu	Na/Pi cotransporter family protein	ORTHOMCL1	K03324|	phosphate:Na+ symporter|	Na_Pi_cotrans+Na_Pi_cotrans+PhoU+PhoU	25..160&Na_Pi_cotrans,172..285&Na_Pi_cotrans,357..442&PhoU,462..547&PhoU	1.5e-42,4.4e-13,1.2e-11,1.2e-10
P	erhu-WH13013	BC346_RS07945	core-erhu	Na/Pi cotransporter family protein	ORTHOMCL1	K03324|	phosphate:Na+ symporter|	Na_Pi_cotrans+Na_Pi_cotrans+PhoU+PhoU	24..157&Na_Pi_cotrans,168..264&Na_Pi_cotrans,354..438&PhoU,459..544&PhoU	2.9e-40,2e-15,4.8e-12,3.5e-08
P	espe-15TAL0474	EEI45_03050	core-strain2	Na/Pi cotransporter family protein	ORTHOMCL1	K03324|	phosphate:Na+ symporter|	Na_Pi_cotrans+Na_Pi_cotrans+PhoU+PhoU	24..157&Na_Pi_cotrans,168..265&Na_Pi_cotrans,354..439&PhoU,459..544&PhoU	2.9e-39,2.9e-15,1.3e-12,6.3e-09
P	espe-15TAL0474	EEI45_04490	core-strain2	Na/Pi cotransporter family protein	ORTHOMCL1	K03324|	phosphate:Na+ symporter|	Na_Pi_cotrans+Na_Pi_cotrans+PhoU+PhoU	25..160&Na_Pi_cotrans,172..289&Na_Pi_cotrans,357..442&PhoU,462..545&PhoU	4.3e-42,4e-13,2.5e-11,7.3e-10
P	espe-EsS2-6-Brazil	EPJ89_05100	core-strain2	Na/Pi cotransporter family protein	ORTHOMCL1	K03324|	phosphate:Na+ symporter|	Na_Pi_cotrans+Na_Pi_cotrans+PhoU+PhoU	24..157&Na_Pi_cotrans,168..265&Na_Pi_cotrans,354..439&PhoU,459..544&PhoU	3.7e-40,2.9e-15,1.3e-12,6.3e-09
P	espe-EsS2-6-Brazil	EPJ89_06155	core-strain2	Na/Pi cotransporter family protein	ORTHOMCL1	K03324|	phosphate:Na+ symporter|	Na_Pi_cotrans+Na_Pi_cotrans+PhoU+PhoU	27..162&Na_Pi_cotrans,175..270&Na_Pi_cotrans,360..444&PhoU,464..549&PhoU	1e-44,7.8e-15,7.7e-09,4e-12
P	espe-EsS2-6-Brazil	EPJ89_06160	core-strain2	Na/Pi cotransporter family protein	ORTHOMCL1	K03324|	phosphate:Na+ symporter|	Na_Pi_cotrans+Na_Pi_cotrans+PhoU+PhoU	25..160&Na_Pi_cotrans,172..289&Na_Pi_cotrans,357..442&PhoU,462..547&PhoU	1.5e-42,4e-13,2.5e-11,2.2e-10
P	espe-EsS2-7-Brazil	EPJ90_01095	core-strain2	Na/Pi cotransporter family protein	ORTHOMCL1	K03324|	phosphate:Na+ symporter|	Na_Pi_cotrans+Na_Pi_cotrans+PhoU+PhoU	24..157&Na_Pi_cotrans,168..265&Na_Pi_cotrans,354..439&PhoU,459..544&PhoU	3.7e-40,2.9e-15,1.3e-12,6.3e-09
P	espe-EsS2-7-Brazil	EPJ90_04830	core-strain2	Na/Pi cotransporter family protein	ORTHOMCL1	K03324|	phosphate:Na+ symporter|	Na_Pi_cotrans+Na_Pi_cotrans+PhoU+PhoU	25..160&Na_Pi_cotrans,172..289&Na_Pi_cotrans,357..442&PhoU,462..547&PhoU	1.5e-42,4e-13,2.5e-11,2.2e-10
P	espe-EsS2-7-Brazil	EPJ90_04835	core-strain2	Na/Pi cotransporter family protein	ORTHOMCL1	K03324|	phosphate:Na+ symporter|	Na_Pi_cotrans+Na_Pi_cotrans+PhoU+PhoU	27..162&Na_Pi_cotrans,175..270&Na_Pi_cotrans,360..444&PhoU,464..549&PhoU	1e-44,7.8e-15,7.7e-09,4e-12
P	erhu-ATCC19414	HMPREF0357_RS03900	core-erhu	chromate transporter	ORTHOMCL1054	K07240|	chromate transporter|	Chromate_transp	6..174&Chromate_transp	4.7e-34
P	erhu-Fujisawa	ERH_RS08195	core-erhu	chromate transporter	ORTHOMCL1054	K07240|	chromate transporter|	Chromate_transp	6..174&Chromate_transp	4.7e-34
P	erhu-GXBY1	A2I91_RS00920	core-erhu	chromate transporter	ORTHOMCL1054	K07240|	chromate transporter|	Chromate_transp	6..174&Chromate_transp	4.7e-34
P	erhu-ML101	DM789_RS08625	core-erhu	chromate transporter	ORTHOMCL1054	K07240|	chromate transporter|	Chromate_transp	6..174&Chromate_transp	4.7e-34
P	erhu-NCTC7999	DYB49_RS07800	core-erhu	chromate transporter	ORTHOMCL1054	K07240|	chromate transporter|	Chromate_transp	6..174&Chromate_transp	1.5e-33
P	erhu-NCTC8163	EL194_RS00945	core-erhu	chromate transporter	ORTHOMCL1054	K07240|	chromate transporter|	Chromate_transp	6..174&Chromate_transp	4.7e-34
P	erhu-RU	EF876_RS07785	core-erhu	chromate transporter	ORTHOMCL1054	K07240|	chromate transporter|	Chromate_transp	6..174&Chromate_transp	4.7e-34
P	erhu-SY1027	K210_RS05930	core-erhu	chromate transporter	ORTHOMCL1054	K07240|	chromate transporter|	Chromate_transp	6..174&Chromate_transp	4.7e-34
P	erhu-WH13013	BC346_RS02800	core-erhu	chromate transporter	ORTHOMCL1054	K07240|	chromate transporter|	Chromate_transp	6..174&Chromate_transp	4.7e-34
P	erhu-ATCC19414	HMPREF0357_RS07340	core-erhu	nitrate ABC transporter substrate-binding protein	ORTHOMCL1055	K02051|	NitT/TauT family transport system substrate-binding protein|	NMT1	35..250&NMT1	2.6e-66
P	erhu-Fujisawa	ERH_RS01520	core-erhu	nitrate ABC transporter substrate-binding protein	ORTHOMCL1055	K02051|	NitT/TauT family transport system substrate-binding protein|	NMT1	35..250&NMT1	1.6e-66
P	erhu-GXBY1	A2I91_RS08060	core-erhu	nitrate ABC transporter substrate-binding protein	ORTHOMCL1055	K02051|	NitT/TauT family transport system substrate-binding protein|	NMT1	35..250&NMT1	1.6e-66
P	erhu-KC-Sb-R1	EEY85_RS07310	core-erhu	ABC transporter substrate-binding protein	ORTHOMCL1055	K02051|	NitT/TauT family transport system substrate-binding protein|	NMT1	35..250&NMT1	2.7e-66
P	erhu-ML101	DM789_RS01535	core-erhu	ABC transporter substrate-binding protein	ORTHOMCL1055	K02051|	NitT/TauT family transport system substrate-binding protein|	NMT1	35..250&NMT1	1.6e-66
P	erhu-NCTC7999	DYB49_RS01145	core-erhu	ABC transporter substrate-binding protein	ORTHOMCL1055	K02051|	NitT/TauT family transport system substrate-binding protein|	NMT1	35..250&NMT1	1.6e-66
P	erhu-NCTC8163	EL194_RS04910	core-erhu	ABC transporter substrate-binding protein	ORTHOMCL1055	K02051|	NitT/TauT family transport system substrate-binding protein|	NMT1	35..250&NMT1	2.6e-66
P	erhu-RU	EF876_RS04915	core-erhu	ABC transporter substrate-binding protein	ORTHOMCL1055	K02051|	NitT/TauT family transport system substrate-binding protein|	NMT1	35..250&NMT1	3.2e-66
P	erhu-SY1027	K210_RS07975	core-erhu	nitrate ABC transporter substrate-binding protein	ORTHOMCL1055	K02051|	NitT/TauT family transport system substrate-binding protein|	NMT1	35..250&NMT1	1.6e-66
P	erhu-WH13013	BC346_RS07580	core-erhu	nitrate ABC transporter substrate-binding protein	ORTHOMCL1055	K02051|	NitT/TauT family transport system substrate-binding protein|	NMT1	35..250&NMT1	1.6e-66
P	espe-15TAL0474	EEI45_03370	core-strain2	ABC transporter substrate-binding protein	ORTHOMCL1055	K02051|	NitT/TauT family transport system substrate-binding protein|	NMT1	35..250&NMT1	4.7e-66
P	espe-EsS2-6-Brazil	EPJ89_08045	core-strain2	ABC transporter substrate-binding protein	ORTHOMCL1055	K02051|	NitT/TauT family transport system substrate-binding protein|	NMT1	35..250&NMT1	7.4e-67
P	espe-EsS2-7-Brazil	EPJ90_02045	core-strain2	ABC transporter substrate-binding protein	ORTHOMCL1055	K02051|	NitT/TauT family transport system substrate-binding protein|	NMT1	35..250&NMT1	7.4e-67
P	erhu-ATCC19414	HMPREF0357_RS08025	core-erhu	chromate transporter	ORTHOMCL1057	K07240|	chromate transporter|	Chromate_transp	8..174&Chromate_transp	8.6e-42
P	erhu-Fujisawa	ERH_RS00825	core-erhu	chromate transporter	ORTHOMCL1057	K07240|	chromate transporter|	Chromate_transp	8..174&Chromate_transp	8.6e-42
P	erhu-GXBY1	A2I91_RS08760	core-erhu	chromate transporter	ORTHOMCL1057	K07240|	chromate transporter|	Chromate_transp	8..174&Chromate_transp	8.6e-42
P	erhu-KC-Sb-R1	EEY85_RS08035	core-erhu	chromate transporter	ORTHOMCL1057	K07240|	chromate transporter|	Chromate_transp	8..174&Chromate_transp	5.7e-42
P	erhu-ML101	DM789_RS00825	core-erhu	chromate transporter	ORTHOMCL1057	K07240|	chromate transporter|	Chromate_transp	8..174&Chromate_transp	8.6e-42
P	erhu-NCTC7999	DYB49_RS00445	core-erhu	chromate transporter	ORTHOMCL1057	K07240|	chromate transporter|	Chromate_transp	8..174&Chromate_transp	8.6e-42
P	erhu-NCTC8163	EL194_RS04210	core-erhu	chromate transporter	ORTHOMCL1057	K07240|	chromate transporter|	Chromate_transp	8..174&Chromate_transp	8.6e-42
P	erhu-RU	EF876_RS03280	core-erhu	chromate transporter	ORTHOMCL1057	K07240|	chromate transporter|	Chromate_transp	8..174&Chromate_transp	8.6e-42
P	erhu-SY1027	K210_RS07285	core-erhu	chromate transporter	ORTHOMCL1057	K07240|	chromate transporter|	Chromate_transp	8..174&Chromate_transp	8.6e-42
P	erhu-WH13013	BC346_RS08280	core-erhu	chromate transporter	ORTHOMCL1057	K07240|	chromate transporter|	Chromate_transp	8..174&Chromate_transp	8.6e-42
P	espe-15TAL0474	EEI45_08475	core-strain2	chromate transporter	ORTHOMCL1057	K07240|	chromate transporter|	Chromate_transp	8..174&Chromate_transp	3.9e-42
P	espe-EsS2-6-Brazil	EPJ89_07400	core-strain2	chromate transporter	ORTHOMCL1057	K07240|	chromate transporter|	Chromate_transp	8..174&Chromate_transp	3.9e-42
P	espe-EsS2-7-Brazil	EPJ90_01460	core-strain2	chromate transporter	ORTHOMCL1057	K07240|	chromate transporter|	Chromate_transp	8..174&Chromate_transp	3.9e-42
P	erhu-ATCC19414	HMPREF0357_RS02630	core-erhu	amino acid ABC transporter permease	ORTHOMCL1123	K02069|	putative ABC transport system permease protein|	UPF0014	11..249&UPF0014	1.4e-69
P	erhu-Fujisawa	ERH_RS04990	core-erhu	amino acid ABC transporter permease	ORTHOMCL1123	K02069|	putative ABC transport system permease protein|	UPF0014	11..249&UPF0014	1.4e-69
P	erhu-GXBY1	A2I91_RS04585	core-erhu	amino acid ABC transporter permease	ORTHOMCL1123	K02069|	putative ABC transport system permease protein|	UPF0014	11..249&UPF0014	1.4e-69
P	erhu-KC-Sb-R1	EEY85_RS04065	core-erhu	ABC transporter permease	ORTHOMCL1123	K02069|	putative ABC transport system permease protein|	UPF0014	11..249&UPF0014	1.4e-69
P	erhu-ML101	DM789_RS05000	core-erhu	ABC transporter permease	ORTHOMCL1123	K02069|	putative ABC transport system permease protein|	UPF0014	11..249&UPF0014	1.4e-69
P	erhu-NCTC7999	DYB49_RS04590	core-erhu	ABC transporter permease	ORTHOMCL1123	K02069|	putative ABC transport system permease protein|	UPF0014	11..249&UPF0014	1.4e-69
P	erhu-NCTC8163	EL194_RS08155	core-erhu	ABC transporter permease	ORTHOMCL1123	K02069|	putative ABC transport system permease protein|	UPF0014	11..249&UPF0014	1.4e-69
P	erhu-RU	EF876_RS00715	core-erhu	ABC transporter permease	ORTHOMCL1123	K02069|	putative ABC transport system permease protein|	UPF0014	11..249&UPF0014	1.1e-69
P	erhu-SY1027	K210_RS02595	core-erhu	amino acid ABC transporter permease	ORTHOMCL1123	K02069|	putative ABC transport system permease protein|	UPF0014	11..249&UPF0014	1.4e-69
P	erhu-WH13013	BC346_RS04105	core-erhu	amino acid ABC transporter permease	ORTHOMCL1123	K02069|	putative ABC transport system permease protein|	UPF0014	11..249&UPF0014	1.4e-69
P	espe-15TAL0474	EEI45_05235	core-strain2	ABC transporter permease	ORTHOMCL1123	K02069|	putative ABC transport system permease protein|	UPF0014	11..249&UPF0014	1.1e-69
P	espe-EsS2-6-Brazil	EPJ89_03945	core-strain2	ABC transporter permease	ORTHOMCL1123	K02069|	putative ABC transport system permease protein|	UPF0014	11..249&UPF0014	4.5e-70
P	espe-EsS2-7-Brazil	EPJ90_06205	core-strain2	ABC transporter permease	ORTHOMCL1123	K02069|	putative ABC transport system permease protein|	UPF0014	11..249&UPF0014	8.2e-70
P	erhu-ATCC19414	HMPREF0357_RS01930	core-erhu	carbonate dehydratase	ORTHOMCL1136	K01673|	carbonic anhydrase [EC:4.2.1.1]|	Pro_CA	45..176&Pro_CA	1.1e-30
P	erhu-Fujisawa	ERH_RS04280	core-erhu	carbonate dehydratase	ORTHOMCL1136	K01673|	carbonic anhydrase [EC:4.2.1.1]|	Pro_CA	45..176&Pro_CA	1.1e-30
P	erhu-GXBY1	A2I91_RS05295	core-erhu	carbonate dehydratase	ORTHOMCL1136	K01673|	carbonic anhydrase [EC:4.2.1.1]|	Pro_CA	45..176&Pro_CA	1.1e-30
P	erhu-KC-Sb-R1	EEY85_RS04770	core-erhu	carbonate dehydratase	ORTHOMCL1136	K01673|	carbonic anhydrase [EC:4.2.1.1]|	Pro_CA	45..152&Pro_CA	2.1e-30
P	erhu-ML101	DM789_RS04290	core-erhu	carbonate dehydratase	ORTHOMCL1136	K01673|	carbonic anhydrase [EC:4.2.1.1]|	Pro_CA	45..176&Pro_CA	1.1e-30
P	erhu-NCTC7999	DYB49_RS03890	core-erhu	carbonate dehydratase	ORTHOMCL1136	K01673|	carbonic anhydrase [EC:4.2.1.1]|	Pro_CA	45..176&Pro_CA	1.1e-30
P	erhu-NCTC8163	EL194_RS07460	core-erhu	hypothetical protein	ORTHOMCL1136	K01673|	carbonic anhydrase [EC:4.2.1.1]|	Pro_CA	45..176&Pro_CA	1.1e-30
P	erhu-RU	EF876_RS00025	core-erhu	carbonate dehydratase	ORTHOMCL1136	K01673|	carbonic anhydrase [EC:4.2.1.1]|	Pro_CA	45..173&Pro_CA	4.9e-30
P	erhu-SY1027	K210_RS01890	core-erhu	carbonate dehydratase	ORTHOMCL1136	K01673|	carbonic anhydrase [EC:4.2.1.1]|	Pro_CA	45..176&Pro_CA	1.1e-30
P	erhu-WH13013	BC346_RS04815	core-erhu	carbonate dehydratase	ORTHOMCL1136	K01673|	carbonic anhydrase [EC:4.2.1.1]|	Pro_CA	45..176&Pro_CA	1.1e-30
P	espe-15TAL0474	EEI45_05910	core-strain2	carbonate dehydratase	ORTHOMCL1136	K01673|	carbonic anhydrase [EC:4.2.1.1]|	Pro_CA	45..176&Pro_CA	3.6e-31
P	espe-EsS2-6-Brazil	EPJ89_04595	core-strain2	carbonate dehydratase	ORTHOMCL1136	K01673|	carbonic anhydrase [EC:4.2.1.1]|	Pro_CA	45..176&Pro_CA	3.6e-31
P	espe-EsS2-7-Brazil	EPJ90_00570	core-strain2	carbonate dehydratase	ORTHOMCL1136	K01673|	carbonic anhydrase [EC:4.2.1.1]|	Pro_CA	45..176&Pro_CA	3.6e-31
CP-T	erhu-ATCC19414	HMPREF0357_RS00215	core-erhu	CBS domain-containing protein	ORTHOMCL120	K15986|	manganese-dependent inorganic pyrophosphatase [EC:3.6.1.1]|	DHH+DHHA2	8..380&DHH,419..540&DHHA2	6.4e-30,9.7e-15
CP-T	erhu-Fujisawa	ERH_RS02360	core-erhu	CBS domain-containing protein	ORTHOMCL120	K15986|	manganese-dependent inorganic pyrophosphatase [EC:3.6.1.1]|	DHH+DHHA2	8..380&DHH,419..540&DHHA2	6.4e-30,1.1e-14
CP-T	erhu-GXBY1	A2I91_RS07220	core-erhu	manganese-dependent inorganic pyrophosphatase	ORTHOMCL120	K15986|	manganese-dependent inorganic pyrophosphatase [EC:3.6.1.1]|	DHH+DHHA2	8..380&DHH,419..540&DHHA2	6.4e-30,1.1e-14
CP-T	erhu-KC-Sb-R1	EEY85_RS06470	core-erhu	putative manganese-dependent inorganic diphosphatase	ORTHOMCL120	K15986|	manganese-dependent inorganic pyrophosphatase [EC:3.6.1.1]|	DHH+DHHA2	8..380&DHH,419..540&DHHA2	6.4e-30,1.1e-14
CP-T	erhu-ML101	DM789_RS02375	core-erhu	putative manganese-dependent inorganic diphosphatase	ORTHOMCL120	K15986|	manganese-dependent inorganic pyrophosphatase [EC:3.6.1.1]|	DHH+DHHA2	8..380&DHH,419..540&DHHA2	6.4e-30,1.1e-14
T-CP	erhu-NCTC7999	DYB49_RS01975	core-erhu	putative manganese-dependent inorganic diphosphatase	ORTHOMCL120	K15986|	manganese-dependent inorganic pyrophosphatase [EC:3.6.1.1]|	DHH+DHHA2	8..380&DHH,419..540&DHHA2	6.4e-30,1.1e-14
T-CP	erhu-NCTC8163	EL194_RS05740	core-erhu	putative manganese-dependent inorganic diphosphatase	ORTHOMCL120	K15986|	manganese-dependent inorganic pyrophosphatase [EC:3.6.1.1]|	DHH+DHHA2	8..380&DHH,419..540&DHHA2	6.4e-30,9.7e-15
T-CP	erhu-RU	EF876_RS07685	core-erhu	putative manganese-dependent inorganic diphosphatase	ORTHOMCL120	K15986|	manganese-dependent inorganic pyrophosphatase [EC:3.6.1.1]|	DHH+DHHA2	8..380&DHH,419..540&DHHA2	6.4e-30,9.7e-15
CP-T	erhu-SY1027	K210_RS00205	core-erhu	CBS domain-containing protein	ORTHOMCL120	K15986|	manganese-dependent inorganic pyrophosphatase [EC:3.6.1.1]|	DHH+DHHA2	8..380&DHH,419..540&DHHA2	6.4e-30,1.1e-14
T-CP	erhu-WH13013	BC346_RS06740	core-erhu	CBS domain-containing protein	ORTHOMCL120	K15986|	manganese-dependent inorganic pyrophosphatase [EC:3.6.1.1]|	DHH+DHHA2	8..380&DHH,419..540&DHHA2	6.4e-30,1.1e-14
T-CP	espe-15TAL0474	EEI45_07655	core-strain2	putative manganese-dependent inorganic diphosphatase	ORTHOMCL120	K15986|	manganese-dependent inorganic pyrophosphatase [EC:3.6.1.1]|	DHH+DHHA2	8..380&DHH,419..540&DHHA2	7.2e-30,4.5e-14
T-CP	espe-EsS2-6-Brazil	EPJ89_07170	core-strain2	putative manganese-dependent inorganic diphosphatase	ORTHOMCL120	K15986|	manganese-dependent inorganic pyrophosphatase [EC:3.6.1.1]|	DHH+DHHA2	8..380&DHH,419..540&DHHA2	7.2e-30,4.3e-14
CP-T	espe-EsS2-7-Brazil	EPJ90_05135	core-strain2	putative manganese-dependent inorganic diphosphatase	ORTHOMCL120	K15986|	manganese-dependent inorganic pyrophosphatase [EC:3.6.1.1]|	DHH+DHHA2	8..380&DHH,419..540&DHHA2	7.2e-30,4.3e-14
P	erhu-ATCC19414	HMPREF0357_RS03730	core-erhu	formate/nitrite transporter family protein	ORTHOMCL123	K21993|	formate transporter|	Form_Nir_trans	6..240&Form_Nir_trans	7.1e-64
P	erhu-Fujisawa	ERH_RS08365	core-erhu	formate/nitrite transporter family protein	ORTHOMCL123	K21993|	formate transporter|	Form_Nir_trans	6..240&Form_Nir_trans	7.1e-64
P	erhu-GXBY1	A2I91_RS00750	core-erhu	formate/nitrite transporter	ORTHOMCL123	K21993|	formate transporter|	Form_Nir_trans	6..240&Form_Nir_trans	7.1e-64
P	erhu-KC-Sb-R1	EEY85_RS00665	core-erhu	formate/nitrite transporter family protein	ORTHOMCL123	K21993|	formate transporter|	Form_Nir_trans	6..239&Form_Nir_trans	2.7e-64
P	erhu-ML101	DM789_RS08795	core-erhu	formate/nitrite transporter family protein	ORTHOMCL123	K21993|	formate transporter|	Form_Nir_trans	6..240&Form_Nir_trans	7.1e-64
P	erhu-NCTC7999	DYB49_RS07970	core-erhu	formate/nitrite transporter family protein	ORTHOMCL123	K21993|	formate transporter|	Form_Nir_trans	6..240&Form_Nir_trans	7.1e-64
P	erhu-NCTC8163	EL194_RS00775	core-erhu	formate/nitrite transporter family protein	ORTHOMCL123	K21993|	formate transporter|	Form_Nir_trans	6..240&Form_Nir_trans	7.1e-64
P	erhu-RU	EF876_RS04080	core-erhu	formate/nitrite transporter family protein	ORTHOMCL123	K21993|	formate transporter|	Form_Nir_trans	6..240&Form_Nir_trans	7.1e-64
P	erhu-SY1027	K210_RS06100	core-erhu	formate/nitrite transporter family protein	ORTHOMCL123	K21993|	formate transporter|	Form_Nir_trans	6..240&Form_Nir_trans	7.1e-64
P	erhu-WH13013	BC346_RS02970	core-erhu	formate/nitrite transporter family protein	ORTHOMCL123	K21993|	formate transporter|	Form_Nir_trans	6..240&Form_Nir_trans	7.1e-64
P	espe-15TAL0474	EEI45_02030	core-strain2	formate/nitrite transporter family protein	ORTHOMCL123	K21993|	formate transporter|	Form_Nir_trans	6..239&Form_Nir_trans	1.7e-65
P	espe-EsS2-6-Brazil	EPJ89_02990	core-strain2	formate/nitrite transporter family protein	ORTHOMCL123	K21993|	formate transporter|	Form_Nir_trans	6..239&Form_Nir_trans	1.7e-65
P	espe-EsS2-7-Brazil	EPJ90_06965	core-strain2	formate/nitrite transporter family protein	ORTHOMCL123	K21993|	formate transporter|	Form_Nir_trans	6..239&Form_Nir_trans	1.7e-65
P	erhu-ATCC19414	HMPREF0357_RS04025	core-erhu	ArsC family transcriptional regulator	ORTHOMCL147	K00537|	arsenate reductase (glutaredoxin) [EC:1.20.4.1]|	Glutaredoxin+ArsC	9..53&Glutaredoxin,56..115&ArsC	7.3e-06,4.7e-10
P	erhu-Fujisawa	ERH_RS08070	core-erhu	ArsC family transcriptional regulator	ORTHOMCL147	K00537|	arsenate reductase (glutaredoxin) [EC:1.20.4.1]|	Glutaredoxin+ArsC	9..53&Glutaredoxin,56..115&ArsC	7.3e-06,4.7e-10
P	erhu-GXBY1	A2I91_RS01045	core-erhu	ArsC family transcriptional regulator	ORTHOMCL147	K00537|	arsenate reductase (glutaredoxin) [EC:1.20.4.1]|	Glutaredoxin+ArsC	9..53&Glutaredoxin,56..115&ArsC	7.3e-06,4.7e-10
P	erhu-KC-Sb-R1	EEY85_RS00960	core-erhu	arsenate reductase family protein	ORTHOMCL147	K00537|	arsenate reductase (glutaredoxin) [EC:1.20.4.1]|	Glutaredoxin+ArsC	9..53&Glutaredoxin,56..115&ArsC	7.3e-06,4.7e-10
P	erhu-ML101	DM789_RS08500	core-erhu	arsenate reductase family protein	ORTHOMCL147	K00537|	arsenate reductase (glutaredoxin) [EC:1.20.4.1]|	Glutaredoxin+ArsC	9..53&Glutaredoxin,56..115&ArsC	7.3e-06,4.7e-10
P	erhu-NCTC7999	DYB49_RS07675	core-erhu	arsenate reductase family protein	ORTHOMCL147	K00537|	arsenate reductase (glutaredoxin) [EC:1.20.4.1]|	Glutaredoxin+ArsC	9..53&Glutaredoxin,56..115&ArsC	7.3e-06,4.7e-10
P	erhu-NCTC8163	EL194_RS01070	core-erhu	arsenate reductase family protein	ORTHOMCL147	K00537|	arsenate reductase (glutaredoxin) [EC:1.20.4.1]|	Glutaredoxin+ArsC	9..53&Glutaredoxin,56..115&ArsC	7.3e-06,4.7e-10
P	erhu-RU	EF876_RS08240	core-erhu	arsenate reductase family protein	ORTHOMCL147	K00537|	arsenate reductase (glutaredoxin) [EC:1.20.4.1]|	Glutaredoxin+ArsC	9..53&Glutaredoxin,56..115&ArsC	7.3e-06,1e-09
P	erhu-SY1027	K210_RS05805	core-erhu	ArsC family transcriptional regulator	ORTHOMCL147	K00537|	arsenate reductase (glutaredoxin) [EC:1.20.4.1]|	Glutaredoxin+ArsC	9..53&Glutaredoxin,56..115&ArsC	7.3e-06,4.7e-10
P	erhu-WH13013	BC346_RS02675	core-erhu	ArsC family transcriptional regulator	ORTHOMCL147	K00537|	arsenate reductase (glutaredoxin) [EC:1.20.4.1]|	Glutaredoxin+ArsC	9..53&Glutaredoxin,56..115&ArsC	7.3e-06,4.7e-10
P	espe-15TAL0474	EEI45_02330	core-strain2	arsenate reductase family protein	ORTHOMCL147	K00537|	arsenate reductase (glutaredoxin) [EC:1.20.4.1]|	Glutaredoxin+ArsC	9..53&Glutaredoxin,56..115&ArsC	7.3e-06,1.1e-10
P	espe-EsS2-6-Brazil	EPJ89_08565	core-strain2	Spx/MgsR family RNA polymerase-binding regulatory protein	ORTHOMCL147	K00537|	arsenate reductase (glutaredoxin) [EC:1.20.4.1]|	Glutaredoxin+ArsC	9..53&Glutaredoxin,56..115&ArsC	7.3e-06,1.1e-10
P	espe-EsS2-7-Brazil	EPJ90_03235	core-strain2	Spx/MgsR family RNA polymerase-binding regulatory protein	ORTHOMCL147	K00537|	arsenate reductase (glutaredoxin) [EC:1.20.4.1]|	Glutaredoxin+ArsC	9..53&Glutaredoxin,56..115&ArsC	7.3e-06,1.1e-10
P	erhu-ATCC19414	HMPREF0357_RS05295	core-erhu	copper chaperone	ORTHOMCL155	NA	NA	NA	NA	NA
P	erhu-Fujisawa	ERH_RS06860	core-erhu	copper chaperone	ORTHOMCL155	NA	NA	NA	NA	NA
P	erhu-GXBY1	A2I91_RS02255	core-erhu	copper chaperone	ORTHOMCL155	NA	NA	NA	NA	NA
P	erhu-KC-Sb-R1	EEY85_RS02205	core-erhu	copper chaperone	ORTHOMCL155	NA	NA	NA	NA	NA
P	erhu-ML101	DM789_RS07275	core-erhu	copper chaperone	ORTHOMCL155	NA	NA	NA	NA	NA
P	erhu-NCTC7999	DYB49_RS06430	core-erhu	copper chaperone	ORTHOMCL155	NA	NA	NA	NA	NA
P	erhu-NCTC8163	EL194_RS02340	core-erhu	copper chaperone	ORTHOMCL155	NA	NA	NA	NA	NA
P	erhu-RU	EF876_RS01750	core-erhu	copper chaperone	ORTHOMCL155	NA	NA	NA	NA	NA
P	erhu-SY1027	K210_RS04575	core-erhu	copper chaperone	ORTHOMCL155	NA	NA	NA	NA	NA
P	erhu-WH13013	BC346_RS01460	core-erhu	copper chaperone	ORTHOMCL155	NA	NA	NA	NA	NA
P	espe-15TAL0474	EEI45_00395	core-strain2	copper chaperone	ORTHOMCL155	NA	NA	NA	NA	NA
P	espe-EsS2-6-Brazil	EPJ89_07550	core-strain2	copper chaperone	ORTHOMCL155	NA	NA	NA	NA	NA
P	espe-EsS2-7-Brazil	EPJ90_07240	core-strain2	copper chaperone	ORTHOMCL155	NA	NA	NA	NA	NA
P	erhu-ATCC19414	HMPREF0357_RS04985	core-erhu	calcium-translocating P-type ATPase, PMCA-type	ORTHOMCL16	K01537|	P-type Ca2+ transporter type 2C [EC:7.2.2.10]|	Cation_ATPase_N+E1-E2_ATPase+Hydrolase+Cation_ATPase_C	6..72&Cation_ATPase_N,112..303&E1-E2_ATPase,323..611&Hydrolase,682..854&Cation_ATPase_C	3e-19,5.2e-54,1.2e-22,5.8e-47
P	erhu-Fujisawa	ERH_RS07180	core-erhu	calcium-translocating P-type ATPase	ORTHOMCL16	K01537|	P-type Ca2+ transporter type 2C [EC:7.2.2.10]|	Cation_ATPase_N+E1-E2_ATPase+Hydrolase+Cation_ATPase_C	6..72&Cation_ATPase_N,112..303&E1-E2_ATPase,323..611&Hydrolase,682..854&Cation_ATPase_C	1.1e-19,5.2e-54,1.2e-22,5.8e-47
P	erhu-GXBY1	A2I91_RS01935	core-erhu	calcium-translocating P-type ATPase	ORTHOMCL16	K01537|	P-type Ca2+ transporter type 2C [EC:7.2.2.10]|	Cation_ATPase_N+E1-E2_ATPase+Hydrolase+Cation_ATPase_C	6..72&Cation_ATPase_N,112..303&E1-E2_ATPase,323..611&Hydrolase,682..854&Cation_ATPase_C	1.1e-19,5.2e-54,1.2e-22,5.8e-47
P	erhu-KC-Sb-R1	EEY85_RS01915	core-erhu	calcium-translocating P-type ATPase	ORTHOMCL16	K01537|	P-type Ca2+ transporter type 2C [EC:7.2.2.10]|	Cation_ATPase_N+E1-E2_ATPase+Hydrolase+Cation_ATPase_C	6..72&Cation_ATPase_N,112..303&E1-E2_ATPase,323..611&Hydrolase,682..854&Cation_ATPase_C	1.1e-19,5e-54,5.5e-23,3.4e-46
P	erhu-ML101	DM789_RS07595	core-erhu	calcium-translocating P-type ATPase, PMCA-type	ORTHOMCL16	K01537|	P-type Ca2+ transporter type 2C [EC:7.2.2.10]|	Cation_ATPase_N+E1-E2_ATPase+Hydrolase+Cation_ATPase_C	6..72&Cation_ATPase_N,112..303&E1-E2_ATPase,323..611&Hydrolase,682..854&Cation_ATPase_C	1.1e-19,5.2e-54,1.2e-22,5.8e-47
P	erhu-NCTC7999	DYB49_RS06750	core-erhu	calcium-translocating P-type ATPase, PMCA-type	ORTHOMCL16	K01537|	P-type Ca2+ transporter type 2C [EC:7.2.2.10]|	Cation_ATPase_N+E1-E2_ATPase+Hydrolase+Cation_ATPase_C	6..72&Cation_ATPase_N,112..303&E1-E2_ATPase,323..611&Hydrolase,682..854&Cation_ATPase_C	1.1e-19,5.2e-54,1.2e-22,5.8e-47
P	erhu-NCTC8163	EL194_RS02025	core-erhu	calcium-translocating P-type ATPase, PMCA-type	ORTHOMCL16	K01537|	P-type Ca2+ transporter type 2C [EC:7.2.2.10]|	Cation_ATPase_N+E1-E2_ATPase+Hydrolase+Cation_ATPase_C	6..72&Cation_ATPase_N,112..303&E1-E2_ATPase,323..611&Hydrolase,682..854&Cation_ATPase_C	3e-19,5.2e-54,1.2e-22,5.8e-47
P	erhu-RU	EF876_RS02065	core-erhu	calcium-translocating P-type ATPase, PMCA-type	ORTHOMCL16	K01537|	P-type Ca2+ transporter type 2C [EC:7.2.2.10]|	Cation_ATPase_N+E1-E2_ATPase+Hydrolase+Cation_ATPase_C	6..72&Cation_ATPase_N,112..303&E1-E2_ATPase,323..611&Hydrolase,682..854&Cation_ATPase_C	1.1e-19,5.2e-54,1.2e-22,5.8e-47
P	erhu-SY1027	K210_RS04895	core-erhu	calcium-translocating P-type ATPase, PMCA-type	ORTHOMCL16	K01537|	P-type Ca2+ transporter type 2C [EC:7.2.2.10]|	Cation_ATPase_N+E1-E2_ATPase+Hydrolase+Cation_ATPase_C	6..72&Cation_ATPase_N,112..303&E1-E2_ATPase,323..611&Hydrolase,682..854&Cation_ATPase_C	1.1e-19,5.2e-54,1.2e-22,5.8e-47
P	erhu-WH13013	BC346_RS01785	core-erhu	calcium-translocating P-type ATPase, PMCA-type	ORTHOMCL16	K01537|	P-type Ca2+ transporter type 2C [EC:7.2.2.10]|	Cation_ATPase_N+E1-E2_ATPase+Hydrolase+Cation_ATPase_C	6..72&Cation_ATPase_N,112..303&E1-E2_ATPase,323..611&Hydrolase,682..854&Cation_ATPase_C	1.1e-19,5.2e-54,1.2e-22,5.8e-47
P	espe-15TAL0474	EEI45_02855	core-strain2	calcium-translocating P-type ATPase, PMCA-type	ORTHOMCL16	K01537|	P-type Ca2+ transporter type 2C [EC:7.2.2.10]|	Cation_ATPase_N+E1-E2_ATPase+Hydrolase+Cation_ATPase_C	6..70&Cation_ATPase_N,111..302&E1-E2_ATPase,322..610&Hydrolase,681..853&Cation_ATPase_C	1.4e-17,3.5e-54,1.2e-22,1e-45
P	espe-EsS2-6-Brazil	EPJ89_01815	core-strain2	calcium-translocating P-type ATPase, PMCA-type	ORTHOMCL16	K01537|	P-type Ca2+ transporter type 2C [EC:7.2.2.10]|	Cation_ATPase_N+E1-E2_ATPase+Hydrolase+Cation_ATPase_C	6..72&Cation_ATPase_N,112..303&E1-E2_ATPase,323..611&Hydrolase,682..854&Cation_ATPase_C	1.1e-19,5e-54,5.5e-23,9.6e-47
P	espe-EsS2-7-Brazil	EPJ90_06775	core-strain2	calcium-translocating P-type ATPase, PMCA-type	ORTHOMCL16	K01537|	P-type Ca2+ transporter type 2C [EC:7.2.2.10]|	Cation_ATPase_N+E1-E2_ATPase+Hydrolase+Cation_ATPase_C	6..72&Cation_ATPase_N,112..303&E1-E2_ATPase,323..611&Hydrolase,682..854&Cation_ATPase_C	2.3e-20,4e-54,1.4e-22,5.4e-46
P	erhu-ATCC19414	HMPREF0357_RS03965	core-erhu	MBL fold hydrolase	ORTHOMCL188	NA	NA	NA	NA	NA
P	erhu-Fujisawa	ERH_RS08130	core-erhu	MBL fold hydrolase	ORTHOMCL188	NA	NA	NA	NA	NA
P	erhu-GXBY1	A2I91_RS00985	core-erhu	MBL fold hydrolase	ORTHOMCL188	NA	NA	NA	NA	NA
P	erhu-KC-Sb-R1	EEY85_RS00900	core-erhu	MBL fold metallo-hydrolase	ORTHOMCL188	NA	NA	NA	NA	NA
P	erhu-ML101	DM789_RS08560	core-erhu	MBL fold metallo-hydrolase	ORTHOMCL188	NA	NA	NA	NA	NA
P	erhu-NCTC7999	DYB49_RS07735	core-erhu	MBL fold metallo-hydrolase	ORTHOMCL188	NA	NA	NA	NA	NA
P	erhu-NCTC8163	EL194_RS01010	core-erhu	MBL fold metallo-hydrolase	ORTHOMCL188	NA	NA	NA	NA	NA
P	erhu-RU	EF876_RS07850	core-erhu	MBL fold metallo-hydrolase	ORTHOMCL188	NA	NA	NA	NA	NA
P	erhu-SY1027	K210_RS05865	core-erhu	MBL fold hydrolase	ORTHOMCL188	NA	NA	NA	NA	NA
P	erhu-WH13013	BC346_RS02735	core-erhu	MBL fold hydrolase	ORTHOMCL188	NA	NA	NA	NA	NA
P	espe-15TAL0474	EEI45_02270	core-strain2	MBL fold metallo-hydrolase	ORTHOMCL188	NA	NA	NA	NA	NA
P	espe-EsS2-6-Brazil	EPJ89_02755	core-strain2	MBL fold metallo-hydrolase	ORTHOMCL188	NA	NA	NA	NA	NA
P	espe-EsS2-7-Brazil	EPJ90_03295	core-strain2	MBL fold metallo-hydrolase	ORTHOMCL188	NA	NA	NA	NA	NA
P	erhu-ATCC19414	HMPREF0357_RS05895	core-erhu	hydrolase	ORTHOMCL192	K12952|	cation-transporting P-type ATPase E [EC:7.2.2.-]|	E1-E2_ATPase+Hydrolase	96..271&E1-E2_ATPase,292..539&Hydrolase	3.6e-36,4.3e-20
P	erhu-Fujisawa	ERH_RS06210	core-erhu	hydrolase	ORTHOMCL192	K12952|	cation-transporting P-type ATPase E [EC:7.2.2.-]|	E1-E2_ATPase+Hydrolase	96..271&E1-E2_ATPase,292..539&Hydrolase	1.2e-36,8.8e-20
P	erhu-GXBY1	A2I91_RS03295	core-erhu	hydrolase	ORTHOMCL192	K12952|	cation-transporting P-type ATPase E [EC:7.2.2.-]|	E1-E2_ATPase+Hydrolase	96..271&E1-E2_ATPase,292..539&Hydrolase	1.2e-36,8.8e-20
P	erhu-KC-Sb-R1	EEY85_RS02860	core-erhu	HAD family hydrolase	ORTHOMCL192	K12952|	cation-transporting P-type ATPase E [EC:7.2.2.-]|	E1-E2_ATPase+Hydrolase	96..271&E1-E2_ATPase,292..539&Hydrolase	3.8e-36,2.1e-20
P	erhu-ML101	DM789_RS06185	core-erhu	HAD family hydrolase	ORTHOMCL192	K12952|	cation-transporting P-type ATPase E [EC:7.2.2.-]|	E1-E2_ATPase+Hydrolase	96..271&E1-E2_ATPase,292..539&Hydrolase	1.2e-36,8.8e-20
P	erhu-NCTC7999	DYB49_RS05775	core-erhu	HAD family hydrolase	ORTHOMCL192	K12952|	cation-transporting P-type ATPase E [EC:7.2.2.-]|	E1-E2_ATPase+Hydrolase	96..271&E1-E2_ATPase,292..539&Hydrolase	3.6e-36,4.3e-20
P	erhu-NCTC8163	EL194_RS02945	core-erhu	HAD family hydrolase	ORTHOMCL192	K12952|	cation-transporting P-type ATPase E [EC:7.2.2.-]|	E1-E2_ATPase+Hydrolase	96..271&E1-E2_ATPase,292..539&Hydrolase	3.6e-36,4.3e-20
P	erhu-RU	EF876_RS01195	core-erhu	HAD family hydrolase	ORTHOMCL192	K12952|	cation-transporting P-type ATPase E [EC:7.2.2.-]|	E1-E2_ATPase+Hydrolase	96..271&E1-E2_ATPase,292..539&Hydrolase	1.2e-36,4.8e-20
P	erhu-SY1027	K210_RS03760	core-erhu	hydrolase	ORTHOMCL192	K12952|	cation-transporting P-type ATPase E [EC:7.2.2.-]|	E1-E2_ATPase+Hydrolase	96..271&E1-E2_ATPase,292..539&Hydrolase	1.2e-36,8.8e-20
P	erhu-WH13013	BC346_RS00810	core-erhu	hydrolase	ORTHOMCL192	K12952|	cation-transporting P-type ATPase E [EC:7.2.2.-]|	E1-E2_ATPase+Hydrolase	96..271&E1-E2_ATPase,292..539&Hydrolase	1.2e-36,8.8e-20
P	espe-15TAL0474	EEI45_07540	core-strain2	HAD family hydrolase	ORTHOMCL192	K12952|	cation-transporting P-type ATPase E [EC:7.2.2.-]|	E1-E2_ATPase+Hydrolase	96..271&E1-E2_ATPase,292..539&Hydrolase	2.3e-36,6.4e-20
P	espe-EsS2-6-Brazil	EPJ89_08330	core-strain2	HAD family hydrolase	ORTHOMCL192	K12952|	cation-transporting P-type ATPase E [EC:7.2.2.-]|	E1-E2_ATPase+Hydrolase	96..271&E1-E2_ATPase,292..539&Hydrolase	2.1e-36,6.4e-20
P	espe-EsS2-7-Brazil	EPJ90_04380	core-strain2	HAD family hydrolase	ORTHOMCL192	K12952|	cation-transporting P-type ATPase E [EC:7.2.2.-]|	E1-E2_ATPase+Hydrolase	96..271&E1-E2_ATPase,292..539&Hydrolase	2.1e-36,6.4e-20
P	erhu-ATCC19414	HMPREF0357_RS02420	core-erhu	metal ABC transporter permease	ORTHOMCL196	K09816|	zinc transport system permease protein|	ABC-3	3..257&ABC-3	8.5e-59
P	erhu-Fujisawa	ERH_RS04780	core-erhu	metal ABC transporter permease	ORTHOMCL196	K09816|	zinc transport system permease protein|	ABC-3	3..257&ABC-3	7.4e-59
P	erhu-GXBY1	A2I91_RS04800	core-erhu	metal ABC transporter permease	ORTHOMCL196	K09816|	zinc transport system permease protein|	ABC-3	3..257&ABC-3	7.4e-59
P	erhu-KC-Sb-R1	EEY85_RS04275	core-erhu	metal ABC transporter permease	ORTHOMCL196	K09816|	zinc transport system permease protein|	ABC-3	3..258&ABC-3	1.3e-58
P	erhu-ML101	DM789_RS04785	core-erhu	metal ABC transporter permease	ORTHOMCL196	K09816|	zinc transport system permease protein|	ABC-3	3..257&ABC-3	7.4e-59
P	erhu-NCTC7999	DYB49_RS04380	core-erhu	metal ABC transporter permease	ORTHOMCL196	K09816|	zinc transport system permease protein|	ABC-3	3..257&ABC-3	8.3e-59
P	erhu-NCTC8163	EL194_RS07945	core-erhu	metal ABC transporter permease	ORTHOMCL196	K09816|	zinc transport system permease protein|	ABC-3	3..257&ABC-3	8.5e-59
P	erhu-RU	EF876_RS00510	core-erhu	metal ABC transporter permease	ORTHOMCL196	K09816|	zinc transport system permease protein|	ABC-3	3..257&ABC-3	8.3e-59
P	erhu-SY1027	K210_RS02385	core-erhu	metal ABC transporter permease	ORTHOMCL196	K09816|	zinc transport system permease protein|	ABC-3	3..257&ABC-3	7.4e-59
P	erhu-WH13013	BC346_RS04320	core-erhu	metal ABC transporter permease	ORTHOMCL196	K09816|	zinc transport system permease protein|	ABC-3	3..257&ABC-3	7.4e-59
P	espe-15TAL0474	EEI45_05445	core-strain2	metal ABC transporter permease	ORTHOMCL196	K09816|	zinc transport system permease protein|	ABC-3	3..257&ABC-3	7.1e-60
P	espe-EsS2-6-Brazil	EPJ89_04155	core-strain2	metal ABC transporter permease	ORTHOMCL196	K09816|	zinc transport system permease protein|	ABC-3	3..257&ABC-3	1.9e-59
P	espe-EsS2-7-Brazil	EPJ90_05995	core-strain2	metal ABC transporter permease	ORTHOMCL196	K09816|	zinc transport system permease protein|	ABC-3	3..257&ABC-3	1.9e-59
P	erhu-ATCC19414	HMPREF0357_RS02580	core-erhu	phosphate ABC transporter ATP-binding protein	ORTHOMCL215	K02036|	phosphate transport system ATP-binding protein [EC:7.3.2.1]|	ABC_tran	19..175&ABC_tran	1.9e-29
P	erhu-Fujisawa	ERH_RS04940	core-erhu	phosphate ABC transporter ATP-binding protein	ORTHOMCL215	K02036|	phosphate transport system ATP-binding protein [EC:7.3.2.1]|	ABC_tran	19..175&ABC_tran	1.9e-29
P	erhu-GXBY1	A2I91_RS04635	core-erhu	phosphate ABC transporter ATP-binding protein	ORTHOMCL215	K02036|	phosphate transport system ATP-binding protein [EC:7.3.2.1]|	ABC_tran	19..175&ABC_tran	1.9e-29
P	erhu-KC-Sb-R1	EEY85_RS04115	core-erhu	phosphate ABC transporter ATP-binding protein	ORTHOMCL215	K02036|	phosphate transport system ATP-binding protein [EC:7.3.2.1]|	ABC_tran	19..175&ABC_tran	1.9e-29
P	erhu-ML101	DM789_RS04950	core-erhu	phosphate ABC transporter ATP-binding protein	ORTHOMCL215	K02036|	phosphate transport system ATP-binding protein [EC:7.3.2.1]|	ABC_tran	19..175&ABC_tran	1.9e-29
P	erhu-NCTC7999	DYB49_RS04540	core-erhu	phosphate ABC transporter ATP-binding protein	ORTHOMCL215	K02036|	phosphate transport system ATP-binding protein [EC:7.3.2.1]|	ABC_tran	19..175&ABC_tran	1.9e-29
P	erhu-NCTC8163	EL194_RS08105	core-erhu	phosphate ABC transporter ATP-binding protein	ORTHOMCL215	K02036|	phosphate transport system ATP-binding protein [EC:7.3.2.1]|	ABC_tran	19..175&ABC_tran	1.9e-29
P	erhu-RU	EF876_RS00665	core-erhu	phosphate ABC transporter ATP-binding protein	ORTHOMCL215	K02036|	phosphate transport system ATP-binding protein [EC:7.3.2.1]|	ABC_tran	19..175&ABC_tran	1.9e-29
P	erhu-SY1027	K210_RS02545	core-erhu	phosphate ABC transporter ATP-binding protein	ORTHOMCL215	K02036|	phosphate transport system ATP-binding protein [EC:7.3.2.1]|	ABC_tran	19..175&ABC_tran	1.9e-29
P	erhu-WH13013	BC346_RS04155	core-erhu	phosphate ABC transporter ATP-binding protein	ORTHOMCL215	K02036|	phosphate transport system ATP-binding protein [EC:7.3.2.1]|	ABC_tran	19..175&ABC_tran	1.9e-29
P	espe-15TAL0474	EEI45_05285	core-strain2	phosphate ABC transporter ATP-binding protein	ORTHOMCL215	K02036|	phosphate transport system ATP-binding protein [EC:7.3.2.1]|	ABC_tran	19..175&ABC_tran	2.1e-29
P	espe-EsS2-6-Brazil	EPJ89_03995	core-strain2	phosphate ABC transporter ATP-binding protein	ORTHOMCL215	K02036|	phosphate transport system ATP-binding protein [EC:7.3.2.1]|	ABC_tran	19..173&ABC_tran	1.5e-30
P	espe-EsS2-7-Brazil	EPJ90_06155	core-strain2	phosphate ABC transporter ATP-binding protein	ORTHOMCL215	K02036|	phosphate transport system ATP-binding protein [EC:7.3.2.1]|	ABC_tran	19..175&ABC_tran	2.1e-29
PR	erhu-ATCC19414	HMPREF0357_RS06265	core-erhu	energy-coupling factor transporter ATPase	ORTHOMCL237	K16787|	energy-coupling factor transport system ATP-binding protein [EC:3.6.3.-]|	ABC_tran	23..174&ABC_tran	4.4e-32
PR	erhu-Fujisawa	ERH_RS05845	core-erhu	energy-coupling factor transporter ATPase	ORTHOMCL237	K16787|	energy-coupling factor transport system ATP-binding protein [EC:3.6.3.-]|	ABC_tran	23..174&ABC_tran	4.4e-32
PR	erhu-GXBY1	A2I91_RS03670	core-erhu	energy-coupling factor transporter ATPase	ORTHOMCL237	K16787|	energy-coupling factor transport system ATP-binding protein [EC:3.6.3.-]|	ABC_tran	23..174&ABC_tran	4.4e-32
PR	erhu-KC-Sb-R1	EEY85_RS03230	core-erhu	energy-coupling factor transporter ATPase	ORTHOMCL237	K16787|	energy-coupling factor transport system ATP-binding protein [EC:3.6.3.-]|	ABC_tran	23..174&ABC_tran	1e-32
PR	erhu-ML101	DM789_RS05820	core-erhu	energy-coupling factor transporter ATPase	ORTHOMCL237	K16787|	energy-coupling factor transport system ATP-binding protein [EC:3.6.3.-]|	ABC_tran	23..174&ABC_tran	4.4e-32
PR	erhu-NCTC7999	DYB49_RS05410	core-erhu	energy-coupling factor transporter ATPase	ORTHOMCL237	K16787|	energy-coupling factor transport system ATP-binding protein [EC:3.6.3.-]|	ABC_tran	23..174&ABC_tran	4.4e-32
PR	erhu-NCTC8163	EL194_RS03310	core-erhu	energy-coupling factor transporter ATPase	ORTHOMCL237	K16787|	energy-coupling factor transport system ATP-binding protein [EC:3.6.3.-]|	ABC_tran	23..174&ABC_tran	4.4e-32
PR	erhu-RU	EF876_RS06230	core-erhu	energy-coupling factor transporter ATPase	ORTHOMCL237	K16787|	energy-coupling factor transport system ATP-binding protein [EC:3.6.3.-]|	ABC_tran	23..174&ABC_tran	5.4e-32
PR	erhu-SY1027	K210_RS03405	core-erhu	energy-coupling factor transporter ATPase	ORTHOMCL237	K16787|	energy-coupling factor transport system ATP-binding protein [EC:3.6.3.-]|	ABC_tran	23..174&ABC_tran	4.4e-32
PR	erhu-WH13013	BC346_RS00435	core-erhu	energy-coupling factor transporter ATPase	ORTHOMCL237	K16787|	energy-coupling factor transport system ATP-binding protein [EC:3.6.3.-]|	ABC_tran	23..174&ABC_tran	4.4e-32
PR	espe-15TAL0474	EEI45_04420	core-strain2	energy-coupling factor transporter ATPase	ORTHOMCL237	K16787|	energy-coupling factor transport system ATP-binding protein [EC:3.6.3.-]|	ABC_tran	23..174&ABC_tran	3.8e-32
PR	espe-EsS2-6-Brazil	EPJ89_06230	core-strain2	energy-coupling factor transporter ATPase	ORTHOMCL237	K16787|	energy-coupling factor transport system ATP-binding protein [EC:3.6.3.-]|	ABC_tran	23..174&ABC_tran	4.4e-32
PR	espe-EsS2-7-Brazil	EPJ90_04760	core-strain2	energy-coupling factor transporter ATPase	ORTHOMCL237	K16787|	energy-coupling factor transport system ATP-binding protein [EC:3.6.3.-]|	ABC_tran	23..174&ABC_tran	4.4e-32
P	erhu-ATCC19414	HMPREF0357_RS06665	core-erhu	superoxide dismutase	ORTHOMCL284	K04564|	superoxide dismutase, Fe-Mn family [EC:1.15.1.1]|	Sod_Fe_N+Sod_Fe_C	2..90&Sod_Fe_N,97..197&Sod_Fe_C	1.4e-29,2.1e-41
P	erhu-Fujisawa	ERH_RS05440	core-erhu	superoxide dismutase	ORTHOMCL284	K04564|	superoxide dismutase, Fe-Mn family [EC:1.15.1.1]|	Sod_Fe_N+Sod_Fe_C	2..90&Sod_Fe_N,97..197&Sod_Fe_C	1.4e-29,2.1e-41
P	erhu-GXBY1	A2I91_RS04075	core-erhu	superoxide dismutase	ORTHOMCL284	K04564|	superoxide dismutase, Fe-Mn family [EC:1.15.1.1]|	Sod_Fe_N+Sod_Fe_C	2..90&Sod_Fe_N,97..197&Sod_Fe_C	1.4e-29,2.1e-41
P	erhu-KC-Sb-R1	EEY85_RS03630	core-erhu	superoxide dismutase	ORTHOMCL284	K04564|	superoxide dismutase, Fe-Mn family [EC:1.15.1.1]|	Sod_Fe_N+Sod_Fe_C	2..90&Sod_Fe_N,97..197&Sod_Fe_C	1.4e-29,5.4e-42
P	erhu-ML101	DM789_RS05415	core-erhu	superoxide dismutase	ORTHOMCL284	K04564|	superoxide dismutase, Fe-Mn family [EC:1.15.1.1]|	Sod_Fe_N+Sod_Fe_C	2..90&Sod_Fe_N,97..197&Sod_Fe_C	1.4e-29,2.1e-41
P	erhu-NCTC7999	DYB49_RS05005	core-erhu	superoxide dismutase	ORTHOMCL284	K04564|	superoxide dismutase, Fe-Mn family [EC:1.15.1.1]|	Sod_Fe_N+Sod_Fe_C	2..90&Sod_Fe_N,97..197&Sod_Fe_C	1.4e-29,2.1e-41
P	erhu-NCTC8163	EL194_RS03710	core-erhu	superoxide dismutase	ORTHOMCL284	K04564|	superoxide dismutase, Fe-Mn family [EC:1.15.1.1]|	Sod_Fe_N+Sod_Fe_C	2..90&Sod_Fe_N,97..197&Sod_Fe_C	1.4e-29,2.1e-41
P	erhu-RU	EF876_RS06500	core-erhu	superoxide dismutase	ORTHOMCL284	K04564|	superoxide dismutase, Fe-Mn family [EC:1.15.1.1]|	Sod_Fe_N+Sod_Fe_C	2..90&Sod_Fe_N,97..197&Sod_Fe_C	1.4e-29,3.2e-41
P	erhu-SY1027	K210_RS03000	core-erhu	superoxide dismutase	ORTHOMCL284	K04564|	superoxide dismutase, Fe-Mn family [EC:1.15.1.1]|	Sod_Fe_N+Sod_Fe_C	2..90&Sod_Fe_N,97..197&Sod_Fe_C	1.4e-29,2.1e-41
P	erhu-WH13013	BC346_RS00030	core-erhu	superoxide dismutase	ORTHOMCL284	K04564|	superoxide dismutase, Fe-Mn family [EC:1.15.1.1]|	Sod_Fe_N+Sod_Fe_C	2..90&Sod_Fe_N,97..197&Sod_Fe_C	1.4e-29,2.1e-41
P	espe-15TAL0474	EEI45_04825	core-strain2	superoxide dismutase	ORTHOMCL284	K04564|	superoxide dismutase, Fe-Mn family [EC:1.15.1.1]|	Sod_Fe_N+Sod_Fe_C	2..90&Sod_Fe_N,97..197&Sod_Fe_C	1.8e-29,2.5e-42
P	espe-EsS2-6-Brazil	EPJ89_06930	core-strain2	superoxide dismutase	ORTHOMCL284	K04564|	superoxide dismutase, Fe-Mn family [EC:1.15.1.1]|	Sod_Fe_N+Sod_Fe_C	2..90&Sod_Fe_N,97..197&Sod_Fe_C	2.6e-29,2.5e-42
P	espe-EsS2-7-Brazil	EPJ90_08195	core-strain2	superoxide dismutase	ORTHOMCL284	K04564|	superoxide dismutase, Fe-Mn family [EC:1.15.1.1]|	Sod_Fe_N+Sod_Fe_C	2..90&Sod_Fe_N,97..197&Sod_Fe_C	2.6e-29,2.5e-42
P	erhu-ATCC19414	HMPREF0357_RS02590	core-erhu	phosphate ABC transporter permease subunit PstC	ORTHOMCL332	K02037|	phosphate transport system permease protein|	BPD_transp_1	112..311&BPD_transp_1	3.7e-18
P	erhu-Fujisawa	ERH_RS04950	core-erhu	phosphate ABC transporter permease subunit PstC	ORTHOMCL332	K02037|	phosphate transport system permease protein|	BPD_transp_1	112..311&BPD_transp_1	3.7e-18
P	erhu-GXBY1	A2I91_RS04625	core-erhu	phosphate ABC transporter permease subunit PstC	ORTHOMCL332	K02037|	phosphate transport system permease protein|	BPD_transp_1	112..311&BPD_transp_1	3.7e-18
P	erhu-KC-Sb-R1	EEY85_RS04105	core-erhu	phosphate ABC transporter permease subunit PstC	ORTHOMCL332	K02037|	phosphate transport system permease protein|	BPD_transp_1	112..311&BPD_transp_1	3.7e-18
P	erhu-ML101	DM789_RS04960	core-erhu	phosphate ABC transporter permease subunit PstC	ORTHOMCL332	K02037|	phosphate transport system permease protein|	BPD_transp_1	112..311&BPD_transp_1	3.7e-18
P	erhu-NCTC7999	DYB49_RS04550	core-erhu	phosphate ABC transporter permease subunit PstC	ORTHOMCL332	K02037|	phosphate transport system permease protein|	BPD_transp_1	112..311&BPD_transp_1	3.7e-18
P	erhu-NCTC8163	EL194_RS08115	core-erhu	phosphate ABC transporter permease subunit PstC	ORTHOMCL332	K02037|	phosphate transport system permease protein|	BPD_transp_1	112..311&BPD_transp_1	3.7e-18
P	erhu-RU	EF876_RS00675	core-erhu	phosphate ABC transporter permease subunit PstC	ORTHOMCL332	K02037|	phosphate transport system permease protein|	BPD_transp_1	112..311&BPD_transp_1	3.7e-18
P	erhu-SY1027	K210_RS02555	core-erhu	phosphate ABC transporter permease subunit PstC	ORTHOMCL332	K02037|	phosphate transport system permease protein|	BPD_transp_1	112..311&BPD_transp_1	1.6e-18
P	erhu-WH13013	BC346_RS04145	core-erhu	phosphate ABC transporter permease subunit PstC	ORTHOMCL332	K02037|	phosphate transport system permease protein|	BPD_transp_1	112..311&BPD_transp_1	3.7e-18
P	espe-15TAL0474	EEI45_05275	core-strain2	phosphate ABC transporter permease subunit PstC	ORTHOMCL332	K02037|	phosphate transport system permease protein|	BPD_transp_1	122..314&BPD_transp_1	9.9e-18
P	espe-EsS2-6-Brazil	EPJ89_03985	core-strain2	phosphate ABC transporter permease subunit PstC	ORTHOMCL332	K02037|	phosphate transport system permease protein|	BPD_transp_1	114..314&BPD_transp_1	7.9e-19
P	espe-EsS2-7-Brazil	EPJ90_06165	core-strain2	phosphate ABC transporter permease subunit PstC	ORTHOMCL332	K02037|	phosphate transport system permease protein|	BPD_transp_1	114..314&BPD_transp_1	1.3e-18
P	erhu-ATCC19414	HMPREF0357_RS03145	core-erhu	metal ABC transporter permease	ORTHOMCL337	K11709|	manganese/zinc/iron transport system permease protein|	ABC-3	9..274&ABC-3	1.3e-38
P	erhu-Fujisawa	ERH_RS00235	core-erhu	metal ABC transporter permease	ORTHOMCL337	K11709|	manganese/zinc/iron transport system permease protein|	ABC-3	9..274&ABC-3	4.1e-39
P	erhu-GXBY1	A2I91_RS00145	core-erhu	metal ABC transporter permease	ORTHOMCL337	K11709|	manganese/zinc/iron transport system permease protein|	ABC-3	9..274&ABC-3	4.1e-39
P	erhu-KC-Sb-R1	EEY85_RS00070	core-erhu	metal ABC transporter permease	ORTHOMCL337	K11709|	manganese/zinc/iron transport system permease protein|	ABC-3	9..274&ABC-3	6.1e-39
P	erhu-ML101	DM789_RS00235	core-erhu	metal ABC transporter permease	ORTHOMCL337	K11709|	manganese/zinc/iron transport system permease protein|	ABC-3	9..274&ABC-3	4.1e-39
P	erhu-NCTC7999	DYB49_RS08570	core-erhu	metal ABC transporter permease	ORTHOMCL337	K11709|	manganese/zinc/iron transport system permease protein|	ABC-3	9..274&ABC-3	4.1e-39
P	erhu-NCTC8163	EL194_RS00180	core-erhu	metal ABC transporter permease	ORTHOMCL337	K11709|	manganese/zinc/iron transport system permease protein|	ABC-3	9..274&ABC-3	1.3e-38
P	erhu-RU	EF876_RS03865	core-erhu	metal ABC transporter permease	ORTHOMCL337	K11709|	manganese/zinc/iron transport system permease protein|	ABC-3	9..274&ABC-3	4.1e-39
P	erhu-SY1027	K210_RS06695	core-erhu	metal ABC transporter permease	ORTHOMCL337	K11709|	manganese/zinc/iron transport system permease protein|	ABC-3	9..274&ABC-3	4.1e-39
P	erhu-WH13013	BC346_RS03570	core-erhu	metal ABC transporter permease	ORTHOMCL337	K11709|	manganese/zinc/iron transport system permease protein|	ABC-3	9..274&ABC-3	4.1e-39
P	espe-15TAL0474	EEI45_01410	core-strain2	metal ABC transporter permease	ORTHOMCL337	K11709|	manganese/zinc/iron transport system permease protein|	ABC-3	9..274&ABC-3	2.5e-38
P	espe-EsS2-6-Brazil	EPJ89_03570	core-strain2	metal ABC transporter permease	ORTHOMCL337	K11709|	manganese/zinc/iron transport system permease protein|	ABC-3	9..274&ABC-3	7.9e-39
P	espe-EsS2-7-Brazil	EPJ90_05275	core-strain2	metal ABC transporter permease	ORTHOMCL337	K11709|	manganese/zinc/iron transport system permease protein|	ABC-3	9..274&ABC-3	7.9e-39
P	erhu-ATCC19414	HMPREF0357_RS03440	core-erhu	transcriptional repressor	ORTHOMCL341	K09825|	Fur family transcriptional regulator, peroxide stress response regulator|	FUR	2..117&FUR	1.1e-26
P	erhu-Fujisawa	ERH_RS08655	core-erhu	transcriptional repressor	ORTHOMCL341	K09825|	Fur family transcriptional regulator, peroxide stress response regulator|	FUR	2..117&FUR	1.1e-26
P	erhu-GXBY1	A2I91_RS00460	core-erhu	transcriptional repressor	ORTHOMCL341	K09825|	Fur family transcriptional regulator, peroxide stress response regulator|	FUR	2..117&FUR	1.1e-26
P	erhu-KC-Sb-R1	EEY85_RS00375	core-erhu	transcriptional repressor	ORTHOMCL341	K09825|	Fur family transcriptional regulator, peroxide stress response regulator|	FUR	2..117&FUR	9.5e-27
P	erhu-ML101	DM789_RS09085	core-erhu	transcriptional repressor	ORTHOMCL341	K09825|	Fur family transcriptional regulator, peroxide stress response regulator|	FUR	6..121&FUR	1.3e-26
P	erhu-NCTC7999	DYB49_RS08260	core-erhu	transcriptional repressor	ORTHOMCL341	K09825|	Fur family transcriptional regulator, peroxide stress response regulator|	FUR	6..121&FUR	1.3e-26
P	erhu-NCTC8163	EL194_RS00485	core-erhu	transcriptional repressor	ORTHOMCL341	K09825|	Fur family transcriptional regulator, peroxide stress response regulator|	FUR	2..117&FUR	1.1e-26
P	erhu-RU	EF876_RS04370	core-erhu	transcriptional repressor	ORTHOMCL341	K09825|	Fur family transcriptional regulator, peroxide stress response regulator|	FUR	2..117&FUR	1.1e-26
P	erhu-SY1027	K210_RS06390	core-erhu	transcriptional repressor	ORTHOMCL341	K09825|	Fur family transcriptional regulator, peroxide stress response regulator|	FUR	2..117&FUR	1.1e-26
P	erhu-WH13013	BC346_RS03260	core-erhu	transcriptional repressor	ORTHOMCL341	K09825|	Fur family transcriptional regulator, peroxide stress response regulator|	FUR	2..117&FUR	1.1e-26
P	espe-15TAL0474	EEI45_01735	core-strain2	transcriptional repressor	ORTHOMCL341	K09825|	Fur family transcriptional regulator, peroxide stress response regulator|	FUR	2..116&FUR	6e-26
P	espe-EsS2-6-Brazil	EPJ89_03275	core-strain2	transcriptional repressor	ORTHOMCL341	K09825|	Fur family transcriptional regulator, peroxide stress response regulator|	FUR	2..117&FUR	1.2e-26
P	espe-EsS2-7-Brazil	EPJ90_05570	core-strain2	transcriptional repressor	ORTHOMCL341	K09825|	Fur family transcriptional regulator, peroxide stress response regulator|	FUR	2..117&FUR	1.2e-26
EP	erhu-ATCC19414	HMPREF0357_RS00175	core-erhu	ABC transporter ATP-binding protein	ORTHOMCL42	K02031|	peptide/nickel transport system ATP-binding protein|	ABC_tran+oligo_HPY	24..181&ABC_tran,233..265&oligo_HPY	1.4e-29,3.8e-05
EP	erhu-Fujisawa	ERH_RS02320	core-erhu	ABC transporter ATP-binding protein	ORTHOMCL42	K02031|	peptide/nickel transport system ATP-binding protein|	ABC_tran+oligo_HPY	24..181&ABC_tran,233..265&oligo_HPY	1.4e-29,3.8e-05
EP	erhu-GXBY1	A2I91_RS07260	core-erhu	ABC transporter ATP-binding protein	ORTHOMCL42	K02031|	peptide/nickel transport system ATP-binding protein|	ABC_tran+oligo_HPY	24..181&ABC_tran,233..265&oligo_HPY	1.4e-29,3.8e-05
EP	erhu-KC-Sb-R1	EEY85_RS06510	core-erhu	ABC transporter ATP-binding protein	ORTHOMCL42	K02031|	peptide/nickel transport system ATP-binding protein|	ABC_tran+oligo_HPY	24..181&ABC_tran,233..265&oligo_HPY	1.4e-29,3.8e-05
EP	erhu-ML101	DM789_RS02335	core-erhu	ABC transporter ATP-binding protein	ORTHOMCL42	K02031|	peptide/nickel transport system ATP-binding protein|	ABC_tran+oligo_HPY	24..181&ABC_tran,233..265&oligo_HPY	1.4e-29,3.8e-05
EP	erhu-NCTC7999	DYB49_RS01935	core-erhu	ABC transporter ATP-binding protein	ORTHOMCL42	K02031|	peptide/nickel transport system ATP-binding protein|	ABC_tran+oligo_HPY	24..181&ABC_tran,233..265&oligo_HPY	1.4e-29,3.8e-05
EP	erhu-NCTC8163	EL194_RS05700	core-erhu	ABC transporter ATP-binding protein	ORTHOMCL42	K02031|	peptide/nickel transport system ATP-binding protein|	ABC_tran+oligo_HPY	24..181&ABC_tran,233..265&oligo_HPY	1.4e-29,3.8e-05
EP	erhu-RU	EF876_RS07720	core-erhu	ABC transporter ATP-binding protein	ORTHOMCL42	K02031|	peptide/nickel transport system ATP-binding protein|	ABC_tran+oligo_HPY	24..181&ABC_tran,233..265&oligo_HPY	1.4e-29,3.8e-05
EP	erhu-SY1027	K210_RS00165	core-erhu	ABC transporter ATP-binding protein	ORTHOMCL42	K02031|	peptide/nickel transport system ATP-binding protein|	ABC_tran+oligo_HPY	24..181&ABC_tran,233..265&oligo_HPY	1.4e-29,3.8e-05
EP	erhu-WH13013	BC346_RS06780	core-erhu	ABC transporter ATP-binding protein	ORTHOMCL42	K02031|	peptide/nickel transport system ATP-binding protein|	ABC_tran+oligo_HPY	24..181&ABC_tran,233..265&oligo_HPY	1.4e-29,3.8e-05
EP	espe-15TAL0474	EEI45_07695	core-strain2	ABC transporter ATP-binding protein	ORTHOMCL42	K02031|	peptide/nickel transport system ATP-binding protein|	ABC_tran+oligo_HPY	24..181&ABC_tran,233..265&oligo_HPY	1.5e-29,3.1e-05
EP	espe-EsS2-6-Brazil	EPJ89_07210	core-strain2	ABC transporter ATP-binding protein	ORTHOMCL42	K02031|	peptide/nickel transport system ATP-binding protein|	ABC_tran+oligo_HPY	24..181&ABC_tran,233..265&oligo_HPY	1.5e-29,3.4e-05
EP	espe-EsS2-7-Brazil	EPJ90_05095	core-strain2	ABC transporter ATP-binding protein	ORTHOMCL42	K02031|	peptide/nickel transport system ATP-binding protein|	ABC_tran+oligo_HPY	24..181&ABC_tran,233..265&oligo_HPY	1.5e-29,3.4e-05
P	erhu-ATCC19414	HMPREF0357_RS01080	core-erhu	transcriptional regulator Spx	ORTHOMCL437	K16509|	regulatory protein spx|	Glutaredoxin+ArsC	2..45&Glutaredoxin,35..113&ArsC	6.8e-06,3.6e-17
P	erhu-Fujisawa	ERH_RS03440	core-erhu	transcriptional regulator Spx	ORTHOMCL437	K16509|	regulatory protein spx|	Glutaredoxin+ArsC	2..45&Glutaredoxin,35..113&ArsC	6.8e-06,3.6e-17
P	erhu-GXBY1	A2I91_RS06130	core-erhu	hypothetical protein	ORTHOMCL437	K16509|	regulatory protein spx|	Glutaredoxin+ArsC	2..45&Glutaredoxin,35..113&ArsC	6.8e-06,3.6e-17
P	erhu-KC-Sb-R1	EEY85_RS05585	core-erhu	Spx/MgsR family RNA polymerase-binding regulatory protein	ORTHOMCL437	K16509|	regulatory protein spx|	Glutaredoxin+ArsC	2..45&Glutaredoxin,35..113&ArsC	6.8e-06,3.6e-17
P	erhu-ML101	DM789_RS03460	core-erhu	Spx/MgsR family RNA polymerase-binding regulatory protein	ORTHOMCL437	K16509|	regulatory protein spx|	Glutaredoxin+ArsC	2..45&Glutaredoxin,35..113&ArsC	6.8e-06,3.6e-17
P	erhu-NCTC7999	DYB49_RS03055	core-erhu	transcriptional regulator Spx	ORTHOMCL437	K16509|	regulatory protein spx|	Glutaredoxin+ArsC	2..45&Glutaredoxin,35..113&ArsC	6.8e-06,3.6e-17
P	erhu-NCTC8163	EL194_RS06620	core-erhu	Spx/MgsR family RNA polymerase-binding regulatory protein	ORTHOMCL437	K16509|	regulatory protein spx|	Glutaredoxin+ArsC	2..45&Glutaredoxin,35..113&ArsC	6.8e-06,3.6e-17
P	erhu-RU	EF876_RS02520	core-erhu	Spx/MgsR family RNA polymerase-binding regulatory protein	ORTHOMCL437	K16509|	regulatory protein spx|	Glutaredoxin+ArsC	2..45&Glutaredoxin,35..113&ArsC	6.8e-06,3.6e-17
P	erhu-SY1027	K210_RS01050	core-erhu	transcriptional regulator Spx	ORTHOMCL437	K16509|	regulatory protein spx|	Glutaredoxin+ArsC	2..45&Glutaredoxin,35..113&ArsC	6.8e-06,3.6e-17
P	erhu-WH13013	BC346_RS05650	core-erhu	transcriptional regulator Spx	ORTHOMCL437	K16509|	regulatory protein spx|	Glutaredoxin+ArsC	2..45&Glutaredoxin,35..113&ArsC	6.8e-06,3.6e-17
P	espe-15TAL0474	EEI45_06635	core-strain2	Spx/MgsR family RNA polymerase-binding regulatory protein	ORTHOMCL437	K16509|	regulatory protein spx|	Glutaredoxin+ArsC	2..45&Glutaredoxin,35..113&ArsC	6.8e-06,3.6e-17
P	espe-EsS2-6-Brazil	EPJ89_00555	core-strain2	Spx/MgsR family RNA polymerase-binding regulatory protein	ORTHOMCL437	K16509|	regulatory protein spx|	Glutaredoxin+ArsC	2..45&Glutaredoxin,35..113&ArsC	6.8e-06,3.6e-17
P	espe-EsS2-7-Brazil	EPJ90_03860	core-strain2	Spx/MgsR family RNA polymerase-binding regulatory protein	ORTHOMCL437	K16509|	regulatory protein spx|	Glutaredoxin+ArsC	2..45&Glutaredoxin,35..113&ArsC	6.8e-06,3.6e-17
P	erhu-ATCC19414	HMPREF0357_RS06930	core-erhu	Trk family potassium uptake protein	ORTHOMCL454	K03498|	trk system potassium uptake protein|	TrkH	37..425&TrkH	8.2e-54
P	erhu-Fujisawa	ERH_RS01930	core-erhu	Trk family potassium uptake protein	ORTHOMCL454	K03498|	trk system potassium uptake protein|	TrkH	37..425&TrkH	8.2e-54
P	erhu-GXBY1	A2I91_RS07650	core-erhu	Trk family potassium uptake protein	ORTHOMCL454	K03498|	trk system potassium uptake protein|	TrkH	37..425&TrkH	8.2e-54
P	erhu-KC-Sb-R1	EEY85_RS06905	core-erhu	Trk family potassium uptake protein	ORTHOMCL454	K03498|	trk system potassium uptake protein|	TrkH	37..425&TrkH	3.1e-54
P	erhu-ML101	DM789_RS01945	core-erhu	Trk family potassium uptake protein	ORTHOMCL454	K03498|	trk system potassium uptake protein|	TrkH	37..425&TrkH	8.2e-54
P	erhu-NCTC7999	DYB49_RS01555	core-erhu	Trk family potassium uptake protein	ORTHOMCL454	K03498|	trk system potassium uptake protein|	TrkH	37..425&TrkH	8.2e-54
P	erhu-NCTC8163	EL194_RS05320	core-erhu	Trk family potassium uptake protein	ORTHOMCL454	K03498|	trk system potassium uptake protein|	TrkH	37..425&TrkH	8.2e-54
P	erhu-RU	EF876_RS04555	core-erhu	Trk family potassium uptake protein	ORTHOMCL454	K03498|	trk system potassium uptake protein|	TrkH	37..425&TrkH	8.2e-54
P	erhu-SY1027	K210_RS08385	core-erhu	Trk family potassium uptake protein	ORTHOMCL454	K03498|	trk system potassium uptake protein|	TrkH	37..425&TrkH	8.2e-54
P	erhu-WH13013	BC346_RS07170	core-erhu	Trk family potassium uptake protein	ORTHOMCL454	K03498|	trk system potassium uptake protein|	TrkH	37..425&TrkH	8.2e-54
P	espe-15TAL0474	EEI45_03780	core-strain2	Trk family potassium uptake protein	ORTHOMCL454	K03498|	trk system potassium uptake protein|	TrkH	37..425&TrkH	6.2e-54
P	espe-EsS2-6-Brazil	EPJ89_05675	core-strain2	Trk family potassium uptake protein	ORTHOMCL454	K03498|	trk system potassium uptake protein|	TrkH	37..425&TrkH	6e-54
P	espe-EsS2-7-Brazil	EPJ90_02460	core-strain2	Trk family potassium uptake protein	ORTHOMCL454	K03498|	trk system potassium uptake protein|	TrkH	37..425&TrkH	6.1e-54
P	erhu-ATCC19414	HMPREF0357_RS02585	core-erhu	phosphate ABC transporter, permease protein PstA	ORTHOMCL464	K02038|	phosphate transport system permease protein|	BPD_transp_1	202..405&BPD_transp_1	9.1e-17
P	erhu-Fujisawa	ERH_RS04945	core-erhu	phosphate ABC transporter	ORTHOMCL464	K02038|	phosphate transport system permease protein|	BPD_transp_1	202..405&BPD_transp_1	1.6e-16
P	erhu-KC-Sb-R1	EEY85_RS04110	core-erhu	phosphate ABC transporter permease PstA	ORTHOMCL464	K02038|	phosphate transport system permease protein|	BPD_transp_1	202..405&BPD_transp_1	1.9e-16
P	erhu-ML101	DM789_RS04955	core-erhu	phosphate ABC transporter permease PstA	ORTHOMCL464	K02038|	phosphate transport system permease protein|	BPD_transp_1	202..405&BPD_transp_1	1.6e-16
P	erhu-NCTC7999	DYB49_RS04545	core-erhu	phosphate ABC transporter permease PstA	ORTHOMCL464	K02038|	phosphate transport system permease protein|	BPD_transp_1	202..405&BPD_transp_1	9.1e-17
P	erhu-NCTC8163	EL194_RS08110	core-erhu	phosphate ABC transporter permease PstA	ORTHOMCL464	K02038|	phosphate transport system permease protein|	BPD_transp_1	202..405&BPD_transp_1	9.1e-17
P	erhu-RU	EF876_RS00670	core-erhu	phosphate ABC transporter permease PstA	ORTHOMCL464	K02038|	phosphate transport system permease protein|	BPD_transp_1	202..405&BPD_transp_1	9.1e-17
P	erhu-SY1027	K210_RS02550	core-erhu	phosphate ABC transporter, permease protein PstA	ORTHOMCL464	K02038|	phosphate transport system permease protein|	BPD_transp_1	202..405&BPD_transp_1	1.6e-16
P	erhu-WH13013	BC346_RS04150	core-erhu	phosphate ABC transporter, permease protein PstA	ORTHOMCL464	K02038|	phosphate transport system permease protein|	BPD_transp_1	202..405&BPD_transp_1	1.6e-16
P	espe-15TAL0474	EEI45_05280	core-strain2	phosphate ABC transporter permease PstA	ORTHOMCL464	K02038|	phosphate transport system permease protein|	BPD_transp_1	202..405&BPD_transp_1	2.8e-18
P	espe-EsS2-6-Brazil	EPJ89_03990	core-strain2	phosphate ABC transporter permease PstA	ORTHOMCL464	K02038|	phosphate transport system permease protein|	BPD_transp_1	202..405&BPD_transp_1	2.8e-18
P	espe-EsS2-7-Brazil	EPJ90_06160	core-strain2	phosphate ABC transporter permease PstA	ORTHOMCL464	K02038|	phosphate transport system permease protein|	BPD_transp_1	202..405&BPD_transp_1	2.8e-18
P	erhu-ATCC19414	HMPREF0357_RS03155	core-erhu	ABC transporter ATP-binding protein	ORTHOMCL470	K02013|K11710|	iron complex transport system ATP-binding protein [EC:7.2.2.-]|manganese/zinc/iron transport system ATP- binding protein [EC:7.2.2.5]|	ABC_tran	25..168&ABC_tran	1.3e-32
P	erhu-Fujisawa	ERH_RS00225	core-erhu	ABC transporter ATP-binding protein	ORTHOMCL470	K02013|K11710|	iron complex transport system ATP-binding protein [EC:7.2.2.-]|manganese/zinc/iron transport system ATP- binding protein [EC:7.2.2.5]|	ABC_tran	25..168&ABC_tran	1.3e-32
P	erhu-GXBY1	A2I91_RS00155	core-erhu	ABC transporter ATP-binding protein	ORTHOMCL470	K02013|K11710|	iron complex transport system ATP-binding protein [EC:7.2.2.-]|manganese/zinc/iron transport system ATP- binding protein [EC:7.2.2.5]|	ABC_tran	25..168&ABC_tran	1.3e-32
P	erhu-KC-Sb-R1	EEY85_RS00080	core-erhu	ABC transporter ATP-binding protein	ORTHOMCL470	K11710|	manganese/zinc/iron transport system ATP- binding protein [EC:7.2.2.5]|	ABC_tran	25..168&ABC_tran	3.2e-32
P	erhu-ML101	DM789_RS00225	core-erhu	ABC transporter ATP-binding protein	ORTHOMCL470	K02013|K11710|	iron complex transport system ATP-binding protein [EC:7.2.2.-]|manganese/zinc/iron transport system ATP- binding protein [EC:7.2.2.5]|	ABC_tran	25..168&ABC_tran	1.3e-32
P	erhu-NCTC7999	DYB49_RS08560	core-erhu	ABC transporter ATP-binding protein	ORTHOMCL470	K02013|K11710|	iron complex transport system ATP-binding protein [EC:7.2.2.-]|manganese/zinc/iron transport system ATP- binding protein [EC:7.2.2.5]|	ABC_tran	25..168&ABC_tran	1.3e-32
P	erhu-NCTC8163	EL194_RS00190	core-erhu	ABC transporter ATP-binding protein	ORTHOMCL470	K02013|K11710|	iron complex transport system ATP-binding protein [EC:7.2.2.-]|manganese/zinc/iron transport system ATP- binding protein [EC:7.2.2.5]|	ABC_tran	25..168&ABC_tran	1.3e-32
P	erhu-RU	EF876_RS03855	core-erhu	ABC transporter ATP-binding protein	ORTHOMCL470	K02013|K11710|	iron complex transport system ATP-binding protein [EC:7.2.2.-]|manganese/zinc/iron transport system ATP- binding protein [EC:7.2.2.5]|	ABC_tran	25..168&ABC_tran	1.3e-32
P	erhu-SY1027	K210_RS06685	core-erhu	ABC transporter ATP-binding protein	ORTHOMCL470	K02013|K11710|	iron complex transport system ATP-binding protein [EC:7.2.2.-]|manganese/zinc/iron transport system ATP- binding protein [EC:7.2.2.5]|	ABC_tran	25..168&ABC_tran	1.3e-32
P	erhu-WH13013	BC346_RS03560	core-erhu	ABC transporter ATP-binding protein	ORTHOMCL470	K02013|K11710|	iron complex transport system ATP-binding protein [EC:7.2.2.-]|manganese/zinc/iron transport system ATP- binding protein [EC:7.2.2.5]|	ABC_tran	25..168&ABC_tran	1.3e-32
P	espe-15TAL0474	EEI45_01420	core-strain2	ABC transporter ATP-binding protein	ORTHOMCL470	K02013|K11710|	iron complex transport system ATP-binding protein [EC:7.2.2.-]|manganese/zinc/iron transport system ATP- binding protein [EC:7.2.2.5]|	ABC_tran	25..168&ABC_tran	1.3e-32
P	espe-EsS2-6-Brazil	EPJ89_03560	core-strain2	ABC transporter ATP-binding protein	ORTHOMCL470	K02013|K11710|	iron complex transport system ATP-binding protein [EC:7.2.2.-]|manganese/zinc/iron transport system ATP- binding protein [EC:7.2.2.5]|	ABC_tran	25..168&ABC_tran	1.3e-32
P	espe-EsS2-7-Brazil	EPJ90_05285	core-strain2	ATP-binding cassette domain-containing protein	ORTHOMCL470	K02013|K11710|	iron complex transport system ATP-binding protein [EC:7.2.2.-]|manganese/zinc/iron transport system ATP- binding protein [EC:7.2.2.5]|	ABC_tran	25..168&ABC_tran	1.3e-32
P	erhu-ATCC19414	HMPREF0357_RS03205	core-erhu	cation transporter	ORTHOMCL476	NA	NA	NA	NA	NA
P	erhu-Fujisawa	ERH_RS00160	core-erhu	cation transporter	ORTHOMCL476	NA	NA	NA	NA	NA
P	erhu-GXBY1	A2I91_RS00220	core-erhu	cation transporter	ORTHOMCL476	NA	NA	NA	NA	NA
P	erhu-KC-Sb-R1	EEY85_RS00135	core-erhu	cation transporter	ORTHOMCL476	NA	NA	NA	NA	NA
P	erhu-ML101	DM789_RS00165	core-erhu	cation transporter	ORTHOMCL476	NA	NA	NA	NA	NA
P	erhu-NCTC7999	DYB49_RS08500	core-erhu	cation transporter	ORTHOMCL476	NA	NA	NA	NA	NA
P	erhu-NCTC8163	EL194_RS00245	core-erhu	cation transporter	ORTHOMCL476	NA	NA	NA	NA	NA
P	erhu-RU	EF876_RS03800	core-erhu	cation transporter	ORTHOMCL476	NA	NA	NA	NA	NA
P	erhu-SY1027	K210_RS06620	core-erhu	cation transporter	ORTHOMCL476	NA	NA	NA	NA	NA
P	erhu-WH13013	BC346_RS03495	core-erhu	cation transporter	ORTHOMCL476	NA	NA	NA	NA	NA
P	espe-15TAL0474	EEI45_01545	core-strain2	cation transporter	ORTHOMCL476	NA	NA	NA	NA	NA
P	espe-EsS2-6-Brazil	EPJ89_03515	core-strain2	cation transporter	ORTHOMCL476	NA	NA	NA	NA	NA
P	espe-EsS2-7-Brazil	EPJ90_05330	core-strain2	cation transporter	ORTHOMCL476	NA	NA	NA	NA	NA
P	erhu-ATCC19414	HMPREF0357_RS03850	core-erhu	copper homeostasis protein CutC	ORTHOMCL478	K06201|	copper homeostasis protein|	CutC	1..203&CutC	1.5e-62
P	erhu-Fujisawa	ERH_RS08245	core-erhu	copper homeostasis protein CutC	ORTHOMCL478	K06201|	copper homeostasis protein|	CutC	1..203&CutC	1.5e-62
P	erhu-GXBY1	A2I91_RS00870	core-erhu	copper homeostasis protein CutC	ORTHOMCL478	K06201|	copper homeostasis protein|	CutC	1..203&CutC	1.5e-62
P	erhu-KC-Sb-R1	EEY85_RS00785	core-erhu	copper homeostasis protein CutC	ORTHOMCL478	K06201|	copper homeostasis protein|	CutC	1..203&CutC	9.4e-62
P	erhu-ML101	DM789_RS08675	core-erhu	copper homeostasis protein CutC	ORTHOMCL478	K06201|	copper homeostasis protein|	CutC	1..203&CutC	1.5e-62
P	erhu-NCTC7999	DYB49_RS07850	core-erhu	copper homeostasis protein CutC	ORTHOMCL478	K06201|	copper homeostasis protein|	CutC	1..203&CutC	1.5e-62
P	erhu-NCTC8163	EL194_RS00895	core-erhu	hypothetical protein	ORTHOMCL478	K06201|	copper homeostasis protein|	CutC	1..203&CutC	1.5e-62
P	erhu-RU	EF876_RS08100	core-erhu	copper homeostasis protein CutC	ORTHOMCL478	K06201|	copper homeostasis protein|	CutC	1..203&CutC	2.5e-61
P	erhu-SY1027	K210_RS05980	core-erhu	copper homeostasis protein CutC	ORTHOMCL478	K06201|	copper homeostasis protein|	CutC	1..203&CutC	1.5e-62
P	erhu-WH13013	BC346_RS02850	core-erhu	copper homeostasis protein CutC	ORTHOMCL478	K06201|	copper homeostasis protein|	CutC	1..203&CutC	1.5e-62
P	espe-15TAL0474	EEI45_02155	core-strain2	copper homeostasis protein CutC	ORTHOMCL478	K06201|	copper homeostasis protein|	CutC	1..203&CutC	1.8e-59
P	espe-EsS2-6-Brazil	EPJ89_02870	core-strain2	copper homeostasis protein CutC	ORTHOMCL478	K06201|	copper homeostasis protein|	CutC	1..203&CutC	1.1e-59
P	espe-EsS2-7-Brazil	EPJ90_06845	core-strain2	copper homeostasis protein CutC	ORTHOMCL478	K06201|	copper homeostasis protein|	CutC	1..203&CutC	1.1e-59
EP	erhu-ATCC19414	HMPREF0357_RS00160	core-erhu	ABC transporter permease	ORTHOMCL521	K02033|	peptide/nickel transport system permease protein|	BPD_transp_1	119..321&BPD_transp_1	2.2e-40
EP	erhu-Fujisawa	ERH_RS02305	core-erhu	ABC transporter permease	ORTHOMCL521	K02033|	peptide/nickel transport system permease protein|	BPD_transp_1	119..321&BPD_transp_1	2.2e-40
EP	erhu-GXBY1	A2I91_RS07275	core-erhu	ABC transporter permease	ORTHOMCL521	K02033|	peptide/nickel transport system permease protein|	BPD_transp_1	119..321&BPD_transp_1	2.2e-40
EP	erhu-KC-Sb-R1	EEY85_RS06525	core-erhu	ABC transporter permease	ORTHOMCL521	K02033|	peptide/nickel transport system permease protein|	BPD_transp_1	119..321&BPD_transp_1	2.2e-40
EP	erhu-ML101	DM789_RS02320	core-erhu	ABC transporter permease	ORTHOMCL521	K02033|	peptide/nickel transport system permease protein|	BPD_transp_1	119..321&BPD_transp_1	2.2e-40
EP	erhu-NCTC7999	DYB49_RS01920	core-erhu	ABC transporter permease	ORTHOMCL521	K02033|	peptide/nickel transport system permease protein|	BPD_transp_1	119..321&BPD_transp_1	2.2e-40
EP	erhu-NCTC8163	EL194_RS05685	core-erhu	ABC transporter permease	ORTHOMCL521	K02033|	peptide/nickel transport system permease protein|	BPD_transp_1	119..321&BPD_transp_1	2.2e-40
EP	erhu-RU	EF876_RS07735	core-erhu	ABC transporter permease	ORTHOMCL521	K02033|	peptide/nickel transport system permease protein|	BPD_transp_1	119..321&BPD_transp_1	2.2e-40
EP	erhu-SY1027	K210_RS00150	core-erhu	ABC transporter permease	ORTHOMCL521	K02033|	peptide/nickel transport system permease protein|	BPD_transp_1	119..321&BPD_transp_1	2.2e-40
EP	erhu-WH13013	BC346_RS06795	core-erhu	ABC transporter permease	ORTHOMCL521	K02033|	peptide/nickel transport system permease protein|	BPD_transp_1	119..321&BPD_transp_1	2.2e-40
EP	espe-15TAL0474	EEI45_07710	core-strain2	ABC transporter permease	ORTHOMCL521	K02033|	peptide/nickel transport system permease protein|	BPD_transp_1	119..321&BPD_transp_1	1e-40
EP	espe-EsS2-6-Brazil	EPJ89_07225	core-strain2	ABC transporter permease	ORTHOMCL521	K02033|	peptide/nickel transport system permease protein|	BPD_transp_1	119..321&BPD_transp_1	2.4e-40
EP	espe-EsS2-7-Brazil	EPJ90_05080	core-strain2	ABC transporter permease	ORTHOMCL521	K02033|	peptide/nickel transport system permease protein|	BPD_transp_1	119..321&BPD_transp_1	2.4e-40
P	erhu-ATCC19414	HMPREF0357_RS02575	core-erhu	phosphate transport system regulatory protein PhoU	ORTHOMCL540	K02039|	phosphate transport system protein|	PhoU+PhoU	14..101&PhoU,121..197&PhoU	2.2e-19,4e-11
P	erhu-Fujisawa	ERH_RS04935	core-erhu	phosphate transport system regulatory protein PhoU	ORTHOMCL540	K02039|	phosphate transport system protein|	PhoU+PhoU	14..101&PhoU,121..197&PhoU	2.2e-19,4e-11
P	erhu-GXBY1	A2I91_RS04640	core-erhu	phosphate transport system regulatory protein PhoU	ORTHOMCL540	K02039|	phosphate transport system protein|	PhoU+PhoU	14..101&PhoU,121..197&PhoU	2.2e-19,4e-11
P	erhu-KC-Sb-R1	EEY85_RS04120	core-erhu	phosphate signaling complex protein PhoU	ORTHOMCL540	K02039|	phosphate transport system protein|	PhoU+PhoU	14..101&PhoU,121..197&PhoU	2.2e-19,4e-11
P	erhu-ML101	DM789_RS04945	core-erhu	phosphate signaling complex protein PhoU	ORTHOMCL540	K02039|	phosphate transport system protein|	PhoU+PhoU	14..101&PhoU,121..197&PhoU	2.2e-19,4e-11
P	erhu-NCTC7999	DYB49_RS04535	core-erhu	phosphate transport system regulatory protein PhoU	ORTHOMCL540	K02039|	phosphate transport system protein|	PhoU+PhoU	14..101&PhoU,121..197&PhoU	2.2e-19,4e-11
P	erhu-NCTC8163	EL194_RS08100	core-erhu	phosphate signaling complex protein PhoU	ORTHOMCL540	K02039|	phosphate transport system protein|	PhoU+PhoU	14..101&PhoU,121..197&PhoU	2.2e-19,4e-11
P	erhu-RU	EF876_RS00660	core-erhu	phosphate signaling complex protein PhoU	ORTHOMCL540	K02039|	phosphate transport system protein|	PhoU+PhoU	14..101&PhoU,121..197&PhoU	2.2e-19,4e-11
P	erhu-SY1027	K210_RS02540	core-erhu	phosphate transport system regulatory protein PhoU	ORTHOMCL540	K02039|	phosphate transport system protein|	PhoU+PhoU	14..101&PhoU,121..197&PhoU	2.2e-19,4e-11
P	erhu-WH13013	BC346_RS04160	core-erhu	phosphate transport system regulatory protein PhoU	ORTHOMCL540	K02039|	phosphate transport system protein|	PhoU+PhoU	14..101&PhoU,121..197&PhoU	2.2e-19,4e-11
P	espe-15TAL0474	EEI45_05290	core-strain2	phosphate signaling complex protein PhoU	ORTHOMCL540	K02039|	phosphate transport system protein|	PhoU+PhoU	15..101&PhoU,121..197&PhoU	4.6e-19,1.4e-10
P	espe-EsS2-6-Brazil	EPJ89_04000	core-strain2	phosphate signaling complex protein PhoU	ORTHOMCL540	K02039|	phosphate transport system protein|	PhoU+PhoU	15..101&PhoU,121..197&PhoU	4.6e-19,1.8e-10
P	espe-EsS2-7-Brazil	EPJ90_06150	core-strain2	phosphate signaling complex protein PhoU	ORTHOMCL540	K02039|	phosphate transport system protein|	PhoU+PhoU	15..101&PhoU,121..197&PhoU	4.6e-19,1.8e-10
P	erhu-ATCC19414	HMPREF0357_RS03215	core-erhu	transcriptional repressor	ORTHOMCL549	K03711|	Fur family transcriptional regulator, ferric uptake regulator|	FUR	10..129&FUR	3.3e-25
P	erhu-Fujisawa	ERH_RS00150	core-erhu	transcriptional repressor	ORTHOMCL549	K03711|	Fur family transcriptional regulator, ferric uptake regulator|	FUR	10..129&FUR	7.8e-25
P	erhu-GXBY1	A2I91_RS00230	core-erhu	transcriptional repressor	ORTHOMCL549	K03711|	Fur family transcriptional regulator, ferric uptake regulator|	FUR	10..129&FUR	7.8e-25
P	erhu-KC-Sb-R1	EEY85_RS00145	core-erhu	transcriptional repressor	ORTHOMCL549	K03711|	Fur family transcriptional regulator, ferric uptake regulator|	FUR	10..129&FUR	3.3e-25
P	erhu-ML101	DM789_RS00155	core-erhu	transcriptional repressor	ORTHOMCL549	K03711|	Fur family transcriptional regulator, ferric uptake regulator|	FUR	10..129&FUR	7.8e-25
P	erhu-NCTC7999	DYB49_RS08490	core-erhu	transcriptional repressor	ORTHOMCL549	K03711|	Fur family transcriptional regulator, ferric uptake regulator|	FUR	10..129&FUR	7.8e-25
P	erhu-NCTC8163	EL194_RS00255	core-erhu	transcriptional repressor	ORTHOMCL549	K03711|	Fur family transcriptional regulator, ferric uptake regulator|	FUR	10..129&FUR	3.3e-25
P	erhu-RU	EF876_RS03790	core-erhu	transcriptional repressor	ORTHOMCL549	K03711|	Fur family transcriptional regulator, ferric uptake regulator|	FUR	10..129&FUR	3.3e-25
P	erhu-SY1027	K210_RS06610	core-erhu	transcriptional repressor	ORTHOMCL549	K03711|	Fur family transcriptional regulator, ferric uptake regulator|	FUR	10..129&FUR	1.1e-24
P	erhu-WH13013	BC346_RS03485	core-erhu	transcriptional repressor	ORTHOMCL549	K03711|	Fur family transcriptional regulator, ferric uptake regulator|	FUR	10..129&FUR	7.8e-25
P	espe-15TAL0474	EEI45_01535	core-strain2	transcriptional repressor	ORTHOMCL549	K03711|	Fur family transcriptional regulator, ferric uptake regulator|	FUR	10..129&FUR	1.2e-25
P	espe-EsS2-6-Brazil	EPJ89_03505	core-strain2	transcriptional repressor	ORTHOMCL549	K03711|	Fur family transcriptional regulator, ferric uptake regulator|	FUR	10..129&FUR	1.1e-25
P	espe-EsS2-7-Brazil	EPJ90_05340	core-strain2	transcriptional repressor	ORTHOMCL549	K03711|	Fur family transcriptional regulator, ferric uptake regulator|	FUR	10..129&FUR	1.1e-25
PV	erhu-ATCC19414	HMPREF0357_RS06305	core-erhu	DNA starvation/stationary phase protection protein	ORTHOMCL559	K04047|	starvation-inducible DNA-binding protein|	Ferritin	8..145&Ferritin	2.4e-27
PV	erhu-Fujisawa	ERH_RS05805	core-erhu	DNA starvation/stationary phase protection protein	ORTHOMCL559	K04047|	starvation-inducible DNA-binding protein|	Ferritin	8..145&Ferritin	4.6e-27
PV	erhu-GXBY1	A2I91_RS03710	core-erhu	DNA starvation/stationary phase protection protein	ORTHOMCL559	K04047|	starvation-inducible DNA-binding protein|	Ferritin	8..145&Ferritin	4.6e-27
PV	erhu-KC-Sb-R1	EEY85_RS03270	core-erhu	DNA starvation/stationary phase protection protein	ORTHOMCL559	K04047|	starvation-inducible DNA-binding protein|	Ferritin	8..145&Ferritin	4.6e-27
PV	erhu-ML101	DM789_RS05780	core-erhu	DNA starvation/stationary phase protection protein	ORTHOMCL559	K04047|	starvation-inducible DNA-binding protein|	Ferritin	8..145&Ferritin	4.6e-27
PV	erhu-NCTC7999	DYB49_RS05370	core-erhu	DNA starvation/stationary phase protection protein	ORTHOMCL559	K04047|	starvation-inducible DNA-binding protein|	Ferritin	8..145&Ferritin	4.6e-27
PV	erhu-NCTC8163	EL194_RS03350	core-erhu	DNA starvation/stationary phase protection protein	ORTHOMCL559	K04047|	starvation-inducible DNA-binding protein|	Ferritin	8..145&Ferritin	2.4e-27
PV	erhu-RU	EF876_RS06190	core-erhu	DNA starvation/stationary phase protection protein	ORTHOMCL559	K04047|	starvation-inducible DNA-binding protein|	Ferritin	8..145&Ferritin	2.4e-27
PV	erhu-SY1027	K210_RS03365	core-erhu	DNA starvation/stationary phase protection protein	ORTHOMCL559	K04047|	starvation-inducible DNA-binding protein|	Ferritin	8..145&Ferritin	4.6e-27
PV	erhu-WH13013	BC346_RS00395	core-erhu	DNA starvation/stationary phase protection protein	ORTHOMCL559	K04047|	starvation-inducible DNA-binding protein|	Ferritin	8..145&Ferritin	4.6e-27
PV	espe-15TAL0474	EEI45_04460	core-strain2	DNA starvation/stationary phase protection protein	ORTHOMCL559	K04047|	starvation-inducible DNA-binding protein|	Ferritin	8..145&Ferritin	2.8e-27
PV	espe-EsS2-6-Brazil	EPJ89_06190	core-strain2	DNA starvation/stationary phase protection protein	ORTHOMCL559	K04047|	starvation-inducible DNA-binding protein|	Ferritin	8..145&Ferritin	2.4e-27
PV	espe-EsS2-7-Brazil	EPJ90_04800	core-strain2	DNA starvation/stationary phase protection protein	ORTHOMCL559	K04047|	starvation-inducible DNA-binding protein|	Ferritin	8..145&Ferritin	1.6e-27
P	erhu-ATCC19414	HMPREF0357_RS06925	core-erhu	TrkA family potassium uptake protein	ORTHOMCL572	K03499|	trk system potassium uptake protein|	TrkA_N+TrkA_C	6..121&TrkA_N,151..218&TrkA_C	4.5e-21,2.3e-10
P	erhu-Fujisawa	ERH_RS01935	core-erhu	TrkA family potassium uptake protein	ORTHOMCL572	K03499|	trk system potassium uptake protein|	TrkA_N+TrkA_C	6..121&TrkA_N,151..218&TrkA_C	4.5e-21,2.3e-10
P	erhu-GXBY1	A2I91_RS07645	core-erhu	TrkA family potassium uptake protein	ORTHOMCL572	K03499|	trk system potassium uptake protein|	TrkA_N+TrkA_C	6..121&TrkA_N,151..218&TrkA_C	4.5e-21,2.3e-10
P	erhu-KC-Sb-R1	EEY85_RS06900	core-erhu	TrkA family potassium uptake protein	ORTHOMCL572	K03499|	trk system potassium uptake protein|	TrkA_N+TrkA_C	6..121&TrkA_N,151..218&TrkA_C	4.5e-21,1.3e-10
P	erhu-ML101	DM789_RS01950	core-erhu	TrkA family potassium uptake protein	ORTHOMCL572	K03499|	trk system potassium uptake protein|	TrkA_N+TrkA_C	6..121&TrkA_N,151..218&TrkA_C	4.5e-21,2.3e-10
P	erhu-NCTC7999	DYB49_RS01560	core-erhu	TrkA family potassium uptake protein	ORTHOMCL572	K03499|	trk system potassium uptake protein|	TrkA_N+TrkA_C	6..121&TrkA_N,151..218&TrkA_C	4.5e-21,2.3e-10
P	erhu-NCTC8163	EL194_RS05325	core-erhu	TrkA family potassium uptake protein	ORTHOMCL572	K03499|	trk system potassium uptake protein|	TrkA_N+TrkA_C	6..121&TrkA_N,151..218&TrkA_C	4.5e-21,2.3e-10
P	erhu-RU	EF876_RS04560	core-erhu	TrkA family potassium uptake protein	ORTHOMCL572	K03499|	trk system potassium uptake protein|	TrkA_N+TrkA_C	6..121&TrkA_N,151..218&TrkA_C	4.5e-21,1.3e-10
P	erhu-SY1027	K210_RS08390	core-erhu	TrkA family potassium uptake protein	ORTHOMCL572	K03499|	trk system potassium uptake protein|	TrkA_N+TrkA_C	6..121&TrkA_N,151..218&TrkA_C	4.5e-21,2.3e-10
P	erhu-WH13013	BC346_RS07165	core-erhu	TrkA family potassium uptake protein	ORTHOMCL572	K03499|	trk system potassium uptake protein|	TrkA_N+TrkA_C	6..121&TrkA_N,151..218&TrkA_C	4.5e-21,2.3e-10
P	espe-15TAL0474	EEI45_03785	core-strain2	TrkA family potassium uptake protein	ORTHOMCL572	K03499|	trk system potassium uptake protein|	TrkA_N+TrkA_C	6..121&TrkA_N,151..218&TrkA_C	4.5e-21,8.6e-10
P	espe-EsS2-6-Brazil	EPJ89_05680	core-strain2	TrkA family potassium uptake protein	ORTHOMCL572	K03499|	trk system potassium uptake protein|	TrkA_N+TrkA_C	6..121&TrkA_N,151..218&TrkA_C	4.5e-21,1.3e-10
P	espe-EsS2-7-Brazil	EPJ90_02465	core-strain2	TrkA family potassium uptake protein	ORTHOMCL572	K03499|	trk system potassium uptake protein|	TrkA_N+TrkA_C	6..121&TrkA_N,151..218&TrkA_C	4.5e-21,1.3e-10
P	erhu-ATCC19414	HMPREF0357_RS07345	core-erhu	ABC transporter permease	ORTHOMCL608	K02050|	NitT/TauT family transport system permease protein|	BPD_transp_1	73..246&BPD_transp_1	2e-35
P	erhu-Fujisawa	ERH_RS01515	core-erhu	ABC transporter permease	ORTHOMCL608	K02050|	NitT/TauT family transport system permease protein|	BPD_transp_1	73..246&BPD_transp_1	2e-35
P	erhu-GXBY1	A2I91_RS08065	core-erhu	ABC transporter permease	ORTHOMCL608	K02050|	NitT/TauT family transport system permease protein|	BPD_transp_1	73..246&BPD_transp_1	2e-35
P	erhu-KC-Sb-R1	EEY85_RS07315	core-erhu	ABC transporter permease	ORTHOMCL608	K02050|	NitT/TauT family transport system permease protein|	BPD_transp_1	73..246&BPD_transp_1	8.4e-36
P	erhu-ML101	DM789_RS01530	core-erhu	ABC transporter permease	ORTHOMCL608	K02050|	NitT/TauT family transport system permease protein|	BPD_transp_1	73..246&BPD_transp_1	2e-35
P	erhu-NCTC7999	DYB49_RS01140	core-erhu	ABC transporter permease	ORTHOMCL608	K02050|	NitT/TauT family transport system permease protein|	BPD_transp_1	73..246&BPD_transp_1	2e-35
P	erhu-NCTC8163	EL194_RS04905	core-erhu	ABC transporter permease	ORTHOMCL608	K02050|	NitT/TauT family transport system permease protein|	BPD_transp_1	73..246&BPD_transp_1	2e-35
P	erhu-RU	EF876_RS04910	core-erhu	ABC transporter permease	ORTHOMCL608	K02050|	NitT/TauT family transport system permease protein|	BPD_transp_1	73..246&BPD_transp_1	2e-35
P	erhu-SY1027	K210_RS07970	core-erhu	ABC transporter permease	ORTHOMCL608	K02050|	NitT/TauT family transport system permease protein|	BPD_transp_1	73..246&BPD_transp_1	2e-35
P	erhu-WH13013	BC346_RS07585	core-erhu	ABC transporter permease	ORTHOMCL608	K02050|	NitT/TauT family transport system permease protein|	BPD_transp_1	73..246&BPD_transp_1	2e-35
P	espe-15TAL0474	EEI45_03365	core-strain2	ABC transporter permease	ORTHOMCL608	K02050|	NitT/TauT family transport system permease protein|	BPD_transp_1	73..247&BPD_transp_1	3.6e-34
P	espe-EsS2-6-Brazil	EPJ89_08040	core-strain2	ABC transporter permease	ORTHOMCL608	K02050|	NitT/TauT family transport system permease protein|	BPD_transp_1	73..247&BPD_transp_1	1.2e-34
P	espe-EsS2-7-Brazil	EPJ90_02040	core-strain2	ABC transporter permease	ORTHOMCL608	K02050|	NitT/TauT family transport system permease protein|	BPD_transp_1	73..247&BPD_transp_1	1.2e-34
P	erhu-ATCC19414	HMPREF0357_RS05210	core-erhu	zinc ABC transporter substrate-binding protein	ORTHOMCL624	K09815|	zinc transport system substrate-binding protein|	ZnuA	30..302&ZnuA	6.5e-78
P	erhu-Fujisawa	ERH_RS06955	core-erhu	zinc ABC transporter substrate-binding protein	ORTHOMCL624	K09815|	zinc transport system substrate-binding protein|	ZnuA	30..302&ZnuA	6.5e-78
P	erhu-GXBY1	A2I91_RS02160	core-erhu	zinc ABC transporter substrate-binding protein	ORTHOMCL624	K09815|	zinc transport system substrate-binding protein|	ZnuA	30..302&ZnuA	6.5e-78
P	erhu-KC-Sb-R1	EEY85_RS02120	core-erhu	zinc ABC transporter substrate-binding protein	ORTHOMCL624	K09815|	zinc transport system substrate-binding protein|	ZnuA	30..303&ZnuA	2.9e-78
P	erhu-ML101	DM789_RS07365	core-erhu	zinc ABC transporter substrate-binding protein	ORTHOMCL624	K09815|	zinc transport system substrate-binding protein|	ZnuA	30..302&ZnuA	6.5e-78
P	erhu-NCTC7999	DYB49_RS06520	core-erhu	zinc ABC transporter substrate-binding protein	ORTHOMCL624	K09815|	zinc transport system substrate-binding protein|	ZnuA	30..302&ZnuA	8.7e-78
P	erhu-NCTC8163	EL194_RS02255	core-erhu	hypothetical protein	ORTHOMCL624	K09815|	zinc transport system substrate-binding protein|	ZnuA	30..302&ZnuA	6.5e-78
P	erhu-RU	EF876_RS01835	core-erhu	hypothetical protein	ORTHOMCL624	K09815|	zinc transport system substrate-binding protein|	ZnuA	30..302&ZnuA	6.5e-78
P	erhu-SY1027	K210_RS04670	core-erhu	zinc ABC transporter substrate-binding protein	ORTHOMCL624	K09815|	zinc transport system substrate-binding protein|	ZnuA	30..302&ZnuA	6.5e-78
P	erhu-WH13013	BC346_RS01555	core-erhu	zinc ABC transporter substrate-binding protein	ORTHOMCL624	K09815|	zinc transport system substrate-binding protein|	ZnuA	30..302&ZnuA	6.5e-78
P	espe-15TAL0474	EEI45_00220	core-strain2	zinc ABC transporter substrate-binding protein	ORTHOMCL624	K09815|	zinc transport system substrate-binding protein|	ZnuA	30..298&ZnuA	8.2e-77
P	espe-EsS2-6-Brazil	EPJ89_07650	core-strain2	zinc ABC transporter substrate-binding protein	ORTHOMCL624	K09815|	zinc transport system substrate-binding protein|	ZnuA	30..304&ZnuA	4.6e-77
P	espe-EsS2-7-Brazil	EPJ90_08365	core-strain2	zinc ABC transporter substrate-binding protein	ORTHOMCL624	K09815|	zinc transport system substrate-binding protein|	ZnuA	30..304&ZnuA	4.6e-77
P	erhu-ATCC19414	HMPREF0357_RS06915	core-erhu	rhodanese-like domain-containing protein	ORTHOMCL958	NA	NA	NA	NA	NA
P	erhu-Fujisawa	ERH_RS01945	core-erhu	rhodanese-like domain-containing protein	ORTHOMCL958	NA	NA	NA	NA	NA
P	erhu-GXBY1	A2I91_RS07635	core-erhu	rhodanese-like domain-containing protein	ORTHOMCL958	NA	NA	NA	NA	NA
P	erhu-KC-Sb-R1	EEY85_RS06890	core-erhu	rhodanese-like domain-containing protein	ORTHOMCL958	NA	NA	NA	NA	NA
P	erhu-ML101	DM789_RS01960	core-erhu	rhodanese-like domain-containing protein	ORTHOMCL958	NA	NA	NA	NA	NA
P	erhu-NCTC7999	DYB49_RS01570	core-erhu	rhodanese-like domain-containing protein	ORTHOMCL958	NA	NA	NA	NA	NA
P	erhu-NCTC8163	EL194_RS05335	core-erhu	rhodanese-like domain-containing protein	ORTHOMCL958	NA	NA	NA	NA	NA
P	erhu-RU	EF876_RS04570	core-erhu	rhodanese-like domain-containing protein	ORTHOMCL958	NA	NA	NA	NA	NA
P	erhu-SY1027	K210_RS08400	core-erhu	rhodanese-like domain-containing protein	ORTHOMCL958	NA	NA	NA	NA	NA
P	erhu-WH13013	BC346_RS07155	core-erhu	rhodanese-like domain-containing protein	ORTHOMCL958	NA	NA	NA	NA	NA
P	espe-15TAL0474	EEI45_08085	core-strain2	rhodanese-like domain-containing protein	ORTHOMCL958	NA	NA	NA	NA	NA
P	espe-EsS2-6-Brazil	EPJ89_05690	core-strain2	rhodanese-like domain-containing protein	ORTHOMCL958	NA	NA	NA	NA	NA
P	espe-EsS2-7-Brazil	EPJ90_02475	core-strain2	rhodanese-like domain-containing protein	ORTHOMCL958	NA	NA	NA	NA	NA
P	erhu-ATCC19414	HMPREF0357_RS08020	core-erhu	chromate transporter	ORTHOMCL967	K07240|	chromate transporter|	Chromate_transp	4..178&Chromate_transp	1.1e-40
P	erhu-Fujisawa	ERH_RS00830	core-erhu	chromate transporter	ORTHOMCL967	K07240|	chromate transporter|	Chromate_transp	4..178&Chromate_transp	1.3e-40
P	erhu-GXBY1	A2I91_RS08755	core-erhu	chromate transporter	ORTHOMCL967	K07240|	chromate transporter|	Chromate_transp	4..178&Chromate_transp	1.3e-40
P	erhu-KC-Sb-R1	EEY85_RS08030	core-erhu	chromate transporter	ORTHOMCL967	K07240|	chromate transporter|	Chromate_transp	4..178&Chromate_transp	8.8e-41
P	erhu-ML101	DM789_RS00830	core-erhu	chromate transporter	ORTHOMCL967	K07240|	chromate transporter|	Chromate_transp	4..178&Chromate_transp	1.3e-40
P	erhu-NCTC7999	DYB49_RS00450	core-erhu	chromate transporter	ORTHOMCL967	K07240|	chromate transporter|	Chromate_transp	4..178&Chromate_transp	1.2e-40
P	erhu-NCTC8163	EL194_RS04215	core-erhu	chromate transporter	ORTHOMCL967	K07240|	chromate transporter|	Chromate_transp	4..178&Chromate_transp	1.1e-40
P	erhu-RU	EF876_RS03275	core-erhu	chromate transporter	ORTHOMCL967	K07240|	chromate transporter|	Chromate_transp	4..178&Chromate_transp	1.1e-40
P	erhu-SY1027	K210_RS07290	core-erhu	chromate transporter	ORTHOMCL967	K07240|	chromate transporter|	Chromate_transp	4..178&Chromate_transp	1.3e-40
P	erhu-WH13013	BC346_RS08275	core-erhu	chromate transporter	ORTHOMCL967	K07240|	chromate transporter|	Chromate_transp	4..178&Chromate_transp	1.3e-40
P	espe-15TAL0474	EEI45_08470	core-strain2	chromate transporter	ORTHOMCL967	K07240|	chromate transporter|	Chromate_transp	4..178&Chromate_transp	1.4e-41
P	espe-EsS2-6-Brazil	EPJ89_07405	core-strain2	chromate transporter	ORTHOMCL967	K07240|	chromate transporter|	Chromate_transp	4..178&Chromate_transp	2e-41
P	espe-EsS2-7-Brazil	EPJ90_01455	core-strain2	chromate transporter	ORTHOMCL967	K07240|	chromate transporter|	Chromate_transp	4..178&Chromate_transp	1.1e-41
P	erhu-ATCC19414	HMPREF0357_RS06615	accessory-erhu	magnesium-translocating P-type ATPase	ORTHOMCL1186	K01531|	P-type Mg2+ transporter [EC:7.2.2.14]|	Cation_ATPase_N+E1-E2_ATPase+Hydrolase+Cation_ATPase_C	15..77&Cation_ATPase_N,126..317&E1-E2_ATPase,333..619&Hydrolase,688..856&Cation_ATPase_C	2e-10,3.1e-46,3.2e-19,9.9e-15
P	erhu-Fujisawa	ERH_RS05490	accessory-erhu	magnesium-translocating P-type ATPase	ORTHOMCL1186	K01531|	P-type Mg2+ transporter [EC:7.2.2.14]|	Cation_ATPase_N+E1-E2_ATPase+Hydrolase+Cation_ATPase_C	15..77&Cation_ATPase_N,126..317&E1-E2_ATPase,333..619&Hydrolase,688..856&Cation_ATPase_C	2e-10,3.2e-46,3.2e-19,9.9e-15
P	erhu-GXBY1	A2I91_RS04025	accessory-erhu	magnesium-translocating P-type ATPase	ORTHOMCL1186	K01531|	P-type Mg2+ transporter [EC:7.2.2.14]|	Cation_ATPase_N+E1-E2_ATPase+Hydrolase+Cation_ATPase_C	15..77&Cation_ATPase_N,126..317&E1-E2_ATPase,333..619&Hydrolase,688..856&Cation_ATPase_C	2e-10,3.2e-46,5.9e-19,9.9e-15
P	erhu-KC-Sb-R1	EEY85_RS03580	accessory-erhu	magnesium-translocating P-type ATPase	ORTHOMCL1186	K01531|	P-type Mg2+ transporter [EC:7.2.2.14]|	Cation_ATPase_N+E1-E2_ATPase+Hydrolase+Cation_ATPase_C	15..77&Cation_ATPase_N,126..317&E1-E2_ATPase,333..619&Hydrolase,688..856&Cation_ATPase_C	5.6e-10,3.1e-46,3.2e-19,2.5e-15
P	erhu-ML101	DM789_RS05465	accessory-erhu	magnesium-translocating P-type ATPase	ORTHOMCL1186	K01531|	P-type Mg2+ transporter [EC:7.2.2.14]|	Cation_ATPase_N+E1-E2_ATPase+Hydrolase+Cation_ATPase_C	15..77&Cation_ATPase_N,126..317&E1-E2_ATPase,333..619&Hydrolase,688..856&Cation_ATPase_C	2e-10,3.2e-46,5.9e-19,9.9e-15
P	erhu-NCTC7999	DYB49_RS05055	accessory-erhu	magnesium-translocating P-type ATPase	ORTHOMCL1186	K01531|	P-type Mg2+ transporter [EC:7.2.2.14]|	Cation_ATPase_N+E1-E2_ATPase+Hydrolase+Cation_ATPase_C	15..77&Cation_ATPase_N,126..317&E1-E2_ATPase,333..619&Hydrolase,688..856&Cation_ATPase_C	2e-10,3.2e-46,3.2e-19,9.9e-15
P	erhu-NCTC8163	EL194_RS03660	accessory-erhu	magnesium-translocating P-type ATPase	ORTHOMCL1186	K01531|	P-type Mg2+ transporter [EC:7.2.2.14]|	Cation_ATPase_N+E1-E2_ATPase+Hydrolase+Cation_ATPase_C	15..77&Cation_ATPase_N,126..317&E1-E2_ATPase,333..619&Hydrolase,688..856&Cation_ATPase_C	2e-10,3.1e-46,3.2e-19,9.9e-15
P	erhu-WH13013	BC346_RS00080	accessory-erhu	magnesium-translocating P-type ATPase	ORTHOMCL1186	K01531|	P-type Mg2+ transporter [EC:7.2.2.14]|	Cation_ATPase_N+E1-E2_ATPase+Hydrolase+Cation_ATPase_C	15..77&Cation_ATPase_N,126..317&E1-E2_ATPase,333..619&Hydrolase,688..856&Cation_ATPase_C	2e-10,3.2e-46,5.9e-19,9.9e-15
P	espe-EsS2-6-Brazil	EPJ89_06980	accessory-strain2	magnesium-translocating P-type ATPase	ORTHOMCL1186	K01531|	P-type Mg2+ transporter [EC:7.2.2.14]|	Cation_ATPase_N+E1-E2_ATPase+Hydrolase+Cation_ATPase_C	15..77&Cation_ATPase_N,126..317&E1-E2_ATPase,333..619&Hydrolase,688..856&Cation_ATPase_C	4.8e-11,1.1e-44,1.2e-19,2.6e-14
P	espe-EsS2-7-Brazil	EPJ90_08245	accessory-strain2	magnesium-translocating P-type ATPase	ORTHOMCL1186	K01531|	P-type Mg2+ transporter [EC:7.2.2.14]|	Cation_ATPase_N+E1-E2_ATPase+Hydrolase+Cation_ATPase_C	15..77&Cation_ATPase_N,126..317&E1-E2_ATPase,333..619&Hydrolase,688..856&Cation_ATPase_C	4.8e-11,3.2e-45,1.3e-19,1.8e-14
P	erhu-ATCC19414	HMPREF0357_RS05450	accessory-erhu	heavy metal translocating P-type ATPase	ORTHOMCL1253	K01534|	Zn2+/Cd2+-exporting ATPase [EC:7.2.2.12 7.2.2.21]|	HMA+E1-E2_ATPase+Hydrolase	9..49&HMA,204..381&E1-E2_ATPase,399..598&Hydrolase	3.7e-06,1.6e-45,1.5e-25
P	erhu-Fujisawa	ERH_RS06705	accessory-erhu	heavy metal translocating P-type ATPase	ORTHOMCL1253	K01534|	Zn2+/Cd2+-exporting ATPase [EC:7.2.2.12 7.2.2.21]|	HMA+E1-E2_ATPase+Hydrolase	9..49&HMA,204..381&E1-E2_ATPase,398..598&Hydrolase	2.5e-06,1.6e-45,3.2e-26
P	erhu-GXBY1	A2I91_RS02410	accessory-erhu	heavy metal translocating P-type ATPase	ORTHOMCL1253	K01534|	Zn2+/Cd2+-exporting ATPase [EC:7.2.2.12 7.2.2.21]|	HMA+E1-E2_ATPase+Hydrolase	9..49&HMA,204..381&E1-E2_ATPase,398..598&Hydrolase	2.5e-06,1.6e-45,3.2e-26
P	erhu-KC-Sb-R1	EEY85_RS02370	accessory-erhu	cadmium-translocating P-type ATPase	ORTHOMCL1253	K01534|	Zn2+/Cd2+-exporting ATPase [EC:7.2.2.12 7.2.2.21]|	HMA+E1-E2_ATPase+Hydrolase	9..49&HMA,204..381&E1-E2_ATPase,399..598&Hydrolase	3.7e-06,1.6e-45,4.3e-26
P	erhu-ML101	DM789_RS07120	accessory-erhu	cadmium-translocating P-type ATPase	ORTHOMCL1253	K01534|	Zn2+/Cd2+-exporting ATPase [EC:7.2.2.12 7.2.2.21]|	HMA+E1-E2_ATPase+Hydrolase	9..49&HMA,204..381&E1-E2_ATPase,398..598&Hydrolase	2.5e-06,1.6e-45,3.2e-26
P	erhu-NCTC7999	DYB49_RS06275	accessory-erhu	cadmium-translocating P-type ATPase	ORTHOMCL1253	K01534|	Zn2+/Cd2+-exporting ATPase [EC:7.2.2.12 7.2.2.21]|	HMA+E1-E2_ATPase+Hydrolase	9..54&HMA,204..381&E1-E2_ATPase,398..598&Hydrolase	3.4e-06,1.6e-45,3.2e-26
P	erhu-NCTC8163	EL194_RS02495	accessory-erhu	cadmium-translocating P-type ATPase	ORTHOMCL1253	K01534|	Zn2+/Cd2+-exporting ATPase [EC:7.2.2.12 7.2.2.21]|	HMA+E1-E2_ATPase+Hydrolase	9..49&HMA,204..381&E1-E2_ATPase,399..598&Hydrolase	3.7e-06,1.6e-45,1.5e-25
P	erhu-RU	EF876_RS01595	accessory-erhu	cadmium-translocating P-type ATPase	ORTHOMCL1253	K01534|	Zn2+/Cd2+-exporting ATPase [EC:7.2.2.12 7.2.2.21]|	HMA+E1-E2_ATPase+Hydrolase	9..49&HMA,204..381&E1-E2_ATPase,398..598&Hydrolase	3.7e-06,1.6e-45,3.2e-26
P	erhu-WH13013	BC346_RS01305	accessory-erhu	heavy metal translocating P-type ATPase	ORTHOMCL1253	K01534|	Zn2+/Cd2+-exporting ATPase [EC:7.2.2.12 7.2.2.21]|	HMA+E1-E2_ATPase+Hydrolase	9..49&HMA,204..381&E1-E2_ATPase,398..598&Hydrolase	2.5e-06,1.6e-45,3.2e-26
P	espe-15TAL0474	EEI45_00265	core-strain2	cadmium-translocating P-type ATPase	ORTHOMCL1253	K01534|	Zn2+/Cd2+-exporting ATPase [EC:7.2.2.12 7.2.2.21]|	HMA+E1-E2_ATPase+Hydrolase	9..49&HMA,206..383&E1-E2_ATPase,401..600&Hydrolase	3.2e-06,3.8e-45,3.5e-25
P	espe-EsS2-6-Brazil	EPJ89_07770	core-strain2	cadmium-translocating P-type ATPase	ORTHOMCL1253	K01534|	Zn2+/Cd2+-exporting ATPase [EC:7.2.2.12 7.2.2.21]|	HMA+E1-E2_ATPase+Hydrolase	9..49&HMA,206..383&E1-E2_ATPase,401..600&Hydrolase	3.2e-06,9.7e-46,2.1e-25
P	espe-EsS2-7-Brazil	EPJ90_07110	core-strain2	cadmium-translocating P-type ATPase	ORTHOMCL1253	K01534|	Zn2+/Cd2+-exporting ATPase [EC:7.2.2.12 7.2.2.21]|	HMA+E1-E2_ATPase+Hydrolase	9..49&HMA,206..383&E1-E2_ATPase,401..600&Hydrolase	3.2e-06,8.5e-46,1.4e-25
P	erhu-ATCC19414	HMPREF0357_RS04050	accessory-erhu	ClC family H(+)/Cl(-) exchange transporter	ORTHOMCL1262	K03281|	chloride channel protein, CIC family|	Voltage_CLC+TrkA_C	72..412&Voltage_CLC,442..499&TrkA_C	3.7e-86,1.2e-06
P	erhu-Fujisawa	ERH_RS08045	accessory-erhu	ClC family H(+)/Cl(-) exchange transporter	ORTHOMCL1262	K03281|	chloride channel protein, CIC family|	Voltage_CLC+TrkA_C	72..412&Voltage_CLC,442..499&TrkA_C	3.8e-86,1.2e-06
P	erhu-GXBY1	A2I91_RS01070	accessory-erhu	ClC family H(+)/Cl(-) exchange transporter	ORTHOMCL1262	K03281|	chloride channel protein, CIC family|	Voltage_CLC+TrkA_C	72..412&Voltage_CLC,442..499&TrkA_C	3.8e-86,1.2e-06
P	erhu-KC-Sb-R1	EEY85_RS00985	accessory-erhu	ClC family H(+)/Cl(-) exchange transporter	ORTHOMCL1262	K03281|	chloride channel protein, CIC family|	Voltage_CLC+TrkA_C	77..417&Voltage_CLC,447..504&TrkA_C	3.4e-86,1.2e-06
P	erhu-ML101	DM789_RS08475	accessory-erhu	ClC family H(+)/Cl(-) exchange transporter	ORTHOMCL1262	K03281|	chloride channel protein, CIC family|	Voltage_CLC+TrkA_C	77..417&Voltage_CLC,447..504&TrkA_C	3.6e-86,1.2e-06
P	erhu-NCTC7999	DYB49_RS07650	accessory-erhu	ClC family H(+)/Cl(-) exchange transporter	ORTHOMCL1262	K03281|	chloride channel protein, CIC family|	Voltage_CLC+TrkA_C	77..417&Voltage_CLC,447..504&TrkA_C	1.9e-86,1.2e-06
P	erhu-NCTC8163	EL194_RS01095	accessory-erhu	ClC family H(+)/Cl(-) exchange transporter	ORTHOMCL1262	K03281|	chloride channel protein, CIC family|	Voltage_CLC+TrkA_C	72..412&Voltage_CLC,442..499&TrkA_C	3.7e-86,1.2e-06
P	erhu-SY1027	K210_RS05780	accessory-erhu	ClC family H(+)/Cl(-) exchange transporter	ORTHOMCL1262	K03281|	chloride channel protein, CIC family|	Voltage_CLC+TrkA_C	72..412&Voltage_CLC,442..499&TrkA_C	3.8e-86,1.2e-06
P	erhu-WH13013	BC346_RS02650	accessory-erhu	ClC family H(+)/Cl(-) exchange transporter	ORTHOMCL1262	K03281|	chloride channel protein, CIC family|	Voltage_CLC+TrkA_C	72..412&Voltage_CLC,442..499&TrkA_C	3.8e-86,1.2e-06
P	espe-15TAL0474	EEI45_02355	core-strain2	ClC family H(+)/Cl(-) exchange transporter	ORTHOMCL1262	K03281|	chloride channel protein, CIC family|	Voltage_CLC+TrkA_C	80..421&Voltage_CLC,451..517&TrkA_C	1e-87,2.8e-08
P	espe-EsS2-6-Brazil	EPJ89_08540	core-strain2	ClC family H(+)/Cl(-) exchange transporter	ORTHOMCL1262	K03281|	chloride channel protein, CIC family|	Voltage_CLC+TrkA_C	80..421&Voltage_CLC,451..517&TrkA_C	6.9e-89,2.8e-08
P	espe-EsS2-7-Brazil	EPJ90_03210	core-strain2	ClC family H(+)/Cl(-) exchange transporter	ORTHOMCL1262	K03281|	chloride channel protein, CIC family|	Voltage_CLC+TrkA_C	80..421&Voltage_CLC,451..517&TrkA_C	6.9e-89,2.8e-08
P	erhu-ATCC19414	HMPREF0357_RS03150	accessory-erhu	metal ABC transporter permease	ORTHOMCL1366	K11708|	manganese/zinc/iron transport system permease protein|	ABC-3	13..276&ABC-3	2.1e-65
P	erhu-Fujisawa	ERH_RS00230	accessory-erhu	metal ABC transporter permease	ORTHOMCL1366	K11708|	manganese/zinc/iron transport system permease protein|	ABC-3	13..276&ABC-3	2.1e-65
P	erhu-GXBY1	A2I91_RS00150	accessory-erhu	metal ABC transporter permease	ORTHOMCL1366	K11708|	manganese/zinc/iron transport system permease protein|	ABC-3	13..276&ABC-3	2.1e-65
P	erhu-KC-Sb-R1	EEY85_RS00075	accessory-erhu	metal ABC transporter permease	ORTHOMCL1366	K11708|	manganese/zinc/iron transport system permease protein|	ABC-3	13..276&ABC-3	3e-65
P	erhu-ML101	DM789_RS00230	accessory-erhu	metal ABC transporter permease	ORTHOMCL1366	K11708|	manganese/zinc/iron transport system permease protein|	ABC-3	13..276&ABC-3	2.1e-65
P	erhu-NCTC7999	DYB49_RS08565	accessory-erhu	metal ABC transporter permease	ORTHOMCL1366	K11708|	manganese/zinc/iron transport system permease protein|	ABC-3	13..276&ABC-3	2.1e-65
P	erhu-NCTC8163	EL194_RS00185	accessory-erhu	metal ABC transporter permease	ORTHOMCL1366	K11708|	manganese/zinc/iron transport system permease protein|	ABC-3	13..276&ABC-3	2.1e-65
P	erhu-RU	EF876_RS03860	accessory-erhu	metal ABC transporter permease	ORTHOMCL1366	K11708|	manganese/zinc/iron transport system permease protein|	ABC-3	13..276&ABC-3	2.1e-65
P	erhu-WH13013	BC346_RS03565	accessory-erhu	metal ABC transporter permease	ORTHOMCL1366	K11708|	manganese/zinc/iron transport system permease protein|	ABC-3	13..276&ABC-3	2.1e-65
P	espe-15TAL0474	EEI45_01415	core-strain2	metal ABC transporter permease	ORTHOMCL1366	K11708|	manganese/zinc/iron transport system permease protein|	ABC-3	13..276&ABC-3	4.9e-65
P	espe-EsS2-6-Brazil	EPJ89_03565	core-strain2	metal ABC transporter permease	ORTHOMCL1366	K11708|	manganese/zinc/iron transport system permease protein|	ABC-3	13..276&ABC-3	4.9e-65
P	espe-EsS2-7-Brazil	EPJ90_05280	core-strain2	metal ABC transporter permease	ORTHOMCL1366	K11708|	manganese/zinc/iron transport system permease protein|	ABC-3	13..276&ABC-3	2.5e-65
P	erhu-ATCC19414	HMPREF0357_RS03905	accessory-erhu	chromate transporter	ORTHOMCL1369	K07240|	chromate transporter|	Chromate_transp	7..168&Chromate_transp	1.5e-32
P	erhu-Fujisawa	ERH_RS08190	accessory-erhu	chromate transporter	ORTHOMCL1369	K07240|	chromate transporter|	Chromate_transp	7..168&Chromate_transp	1.5e-32
P	erhu-GXBY1	A2I91_RS00925	accessory-erhu	chromate transporter	ORTHOMCL1369	K07240|	chromate transporter|	Chromate_transp	7..168&Chromate_transp	1.5e-32
P	erhu-KC-Sb-R1	EEY85_RS00840	accessory-erhu	chromate transporter	ORTHOMCL1369	K07240|	chromate transporter|	Chromate_transp	7..168&Chromate_transp	6.2e-32
P	erhu-ML101	DM789_RS08620	accessory-erhu	chromate transporter	ORTHOMCL1369	K07240|	chromate transporter|	Chromate_transp	7..168&Chromate_transp	1.5e-32
P	erhu-NCTC7999	DYB49_RS07795	accessory-erhu	chromate transporter	ORTHOMCL1369	K07240|	chromate transporter|	Chromate_transp	7..168&Chromate_transp	1.5e-32
P	erhu-NCTC8163	EL194_RS00950	accessory-erhu	chromate transporter	ORTHOMCL1369	K07240|	chromate transporter|	Chromate_transp	7..168&Chromate_transp	1.5e-32
P	erhu-SY1027	K210_RS05925	accessory-erhu	chromate transporter	ORTHOMCL1369	K07240|	chromate transporter|	Chromate_transp	7..168&Chromate_transp	1.5e-32
P	erhu-WH13013	BC346_RS02795	accessory-erhu	chromate transporter	ORTHOMCL1369	K07240|	chromate transporter|	Chromate_transp	7..168&Chromate_transp	1.5e-32
P	espe-15TAL0474	EEI45_02210	core-strain2	chromate transporter	ORTHOMCL1369	K07240|	chromate transporter|	Chromate_transp	8..168&Chromate_transp	8.8e-33
P	espe-EsS2-6-Brazil	EPJ89_02815	core-strain2	chromate transporter	ORTHOMCL1369	K07240|	chromate transporter|	Chromate_transp	8..168&Chromate_transp	8.8e-33
P	espe-EsS2-7-Brazil	EPJ90_03355	core-strain2	chromate transporter	ORTHOMCL1369	K07240|	chromate transporter|	Chromate_transp	8..168&Chromate_transp	8.8e-33
PH	espe-EsS2-6-Brazil	EPJ89_05400	accessory-strain2	ABC transporter ATP-binding protein	ORTHOMCL1421	K01990|	ABC-2 type transport system ATP-binding protein|	ABC_tran+DUF4125	20..152&ABC_tran,109..229&DUF4125	6.1e-18,0.0019
PH	espe-EsS2-7-Brazil	EPJ90_02185	accessory-strain2	ABC transporter ATP-binding protein	ORTHOMCL1421	K01990|	ABC-2 type transport system ATP-binding protein|	ABC_tran+DUF4125	20..152&ABC_tran,109..229&DUF4125	3.1e-17,0.0023
P	erhu-Fujisawa	ERH_RS06605	accessory-erhu	copper-translocating P-type ATPase	ORTHOMCL1533	K01534|	Zn2+/Cd2+-exporting ATPase [EC:7.2.2.12 7.2.2.21]|	E1-E2_ATPase+Hydrolase	117..289&E1-E2_ATPase,305..519&Hydrolase	8.9e-48,1.4e-32
P	erhu-GXBY1	A2I91_RS02900	accessory-erhu	copper-translocating P-type ATPase	ORTHOMCL1533	K01534|	Zn2+/Cd2+-exporting ATPase [EC:7.2.2.12 7.2.2.21]|	E1-E2_ATPase+Hydrolase	117..289&E1-E2_ATPase,305..519&Hydrolase	8.9e-48,1.4e-32
P	erhu-KC-Sb-R1	EEY85_RS02420	accessory-erhu	heavy metal translocating P-type ATPase	ORTHOMCL1533	K01534|	Zn2+/Cd2+-exporting ATPase [EC:7.2.2.12 7.2.2.21]|	E1-E2_ATPase+Hydrolase	117..289&E1-E2_ATPase,305..519&Hydrolase	3.4e-46,3.2e-33
P	erhu-ML101	DM789_RS06570	accessory-erhu	copper-translocating P-type ATPase	ORTHOMCL1533	K01534|	Zn2+/Cd2+-exporting ATPase [EC:7.2.2.12 7.2.2.21]|	E1-E2_ATPase+Hydrolase	117..289&E1-E2_ATPase,305..519&Hydrolase	8.9e-48,1.4e-32
P	erhu-NCTC7999	DYB49_RS06160	accessory-erhu	copper-translocating P-type ATPase	ORTHOMCL1533	K01534|	Zn2+/Cd2+-exporting ATPase [EC:7.2.2.12 7.2.2.21]|	E1-E2_ATPase+Hydrolase	117..289&E1-E2_ATPase,305..519&Hydrolase	8.9e-48,1.4e-32
P	erhu-SY1027	K210_RS04160	accessory-erhu	copper-translocating P-type ATPase	ORTHOMCL1533	K01534|	Zn2+/Cd2+-exporting ATPase [EC:7.2.2.12 7.2.2.21]|	E1-E2_ATPase+Hydrolase	117..289&E1-E2_ATPase,305..519&Hydrolase	8.9e-48,1.4e-32
P	erhu-WH13013	BC346_RS01205	accessory-erhu	copper-translocating P-type ATPase	ORTHOMCL1533	K01534|	Zn2+/Cd2+-exporting ATPase [EC:7.2.2.12 7.2.2.21]|	E1-E2_ATPase+Hydrolase	117..289&E1-E2_ATPase,305..519&Hydrolase	8.9e-48,1.4e-32
P	erhu-Fujisawa	ERH_RS06595	accessory-erhu	copper chaperone	ORTHOMCL1535	NA	NA	NA	NA	NA
P	erhu-GXBY1	A2I91_RS02910	accessory-erhu	copper chaperone	ORTHOMCL1535	NA	NA	NA	NA	NA
P	erhu-ML101	DM789_RS06560	accessory-erhu	copper chaperone	ORTHOMCL1535	NA	NA	NA	NA	NA
P	erhu-NCTC7999	DYB49_RS06150	accessory-erhu	copper chaperone	ORTHOMCL1535	NA	NA	NA	NA	NA
P	erhu-SY1027	K210_RS04150	accessory-erhu	copper chaperone	ORTHOMCL1535	NA	NA	NA	NA	NA
P	erhu-WH13013	BC346_RS01195	accessory-erhu	copper chaperone	ORTHOMCL1535	NA	NA	NA	NA	NA
P	erhu-ATCC19414	HMPREF0357_RS07335	accessory-erhu	ABC transporter ATP-binding protein	ORTHOMCL802	NA	NA	NA	NA	NA
P	erhu-Fujisawa	ERH_RS01525	accessory-erhu	ABC transporter ATP-binding protein	ORTHOMCL802	NA	NA	NA	NA	NA
P	erhu-GXBY1	A2I91_RS08055	accessory-erhu	ABC transporter ATP-binding protein	ORTHOMCL802	NA	NA	NA	NA	NA
P	erhu-KC-Sb-R1	EEY85_RS07305	accessory-erhu	ABC transporter ATP-binding protein	ORTHOMCL802	NA	NA	NA	NA	NA
P	erhu-ML101	DM789_RS01540	accessory-erhu	ABC transporter ATP-binding protein	ORTHOMCL802	NA	NA	NA	NA	NA
P	erhu-NCTC7999	DYB49_RS01150	accessory-erhu	ABC transporter ATP-binding protein	ORTHOMCL802	NA	NA	NA	NA	NA
P	erhu-NCTC8163	EL194_RS04915	accessory-erhu	ABC transporter ATP-binding protein	ORTHOMCL802	NA	NA	NA	NA	NA
P	erhu-RU	EF876_RS04920	accessory-erhu	ABC transporter ATP-binding protein	ORTHOMCL802	NA	NA	NA	NA	NA
P	erhu-WH13013	BC346_RS07575	accessory-erhu	ABC transporter ATP-binding protein	ORTHOMCL802	NA	NA	NA	NA	NA
P	espe-15TAL0474	EEI45_03375	core-strain2	ABC transporter ATP-binding protein	ORTHOMCL802	NA	NA	NA	NA	NA
P	espe-EsS2-6-Brazil	EPJ89_08050	core-strain2	ABC transporter ATP-binding protein	ORTHOMCL802	NA	NA	NA	NA	NA
P	espe-EsS2-7-Brazil	EPJ90_02050	core-strain2	ABC transporter ATP-binding protein	ORTHOMCL802	NA	NA	NA	NA	NA
EP	erhu-ATCC19414	HMPREF0357_RS00165	accessory-erhu	peptide ABC transporter permease	ORTHOMCL825	K02034|	peptide/nickel transport system permease protein|	OppC_N+RCC1_2+BPD_transp_1	42..94&OppC_N,199..223&RCC1_2,426..615&BPD_transp_1	6.2e-05,0.00042,1.6e-28
EP	erhu-Fujisawa	ERH_RS02310	accessory-erhu	peptide ABC transporter permease	ORTHOMCL825	K02034|	peptide/nickel transport system permease protein|	OppC_N+RCC1_2+BPD_transp_1	42..94&OppC_N,199..223&RCC1_2,426..615&BPD_transp_1	6.2e-05,0.00042,1.6e-28
EP	erhu-GXBY1	A2I91_RS07270	accessory-erhu	peptide ABC transporter permease	ORTHOMCL825	K02034|	peptide/nickel transport system permease protein|	OppC_N+RCC1_2+BPD_transp_1	42..94&OppC_N,199..223&RCC1_2,426..615&BPD_transp_1	6.2e-05,0.00042,1.6e-28
EP	erhu-KC-Sb-R1	EEY85_RS06520	accessory-erhu	ABC transporter permease subunit	ORTHOMCL825	K02034|	peptide/nickel transport system permease protein|	OppC_N+RCC1_2+BPD_transp_1	42..94&OppC_N,199..223&RCC1_2,426..615&BPD_transp_1	6.2e-05,0.00042,1.6e-28
EP	erhu-ML101	DM789_RS02325	accessory-erhu	ABC transporter permease subunit	ORTHOMCL825	K02034|	peptide/nickel transport system permease protein|	OppC_N+RCC1_2+BPD_transp_1	42..94&OppC_N,199..223&RCC1_2,426..615&BPD_transp_1	6.2e-05,0.00042,1.6e-28
EP	erhu-NCTC7999	DYB49_RS01925	accessory-erhu	ABC transporter permease subunit	ORTHOMCL825	K02034|	peptide/nickel transport system permease protein|	OppC_N+RCC1_2+BPD_transp_1	42..94&OppC_N,199..223&RCC1_2,426..615&BPD_transp_1	6.2e-05,0.00042,1.6e-28
EP	erhu-NCTC8163	EL194_RS05690	accessory-erhu	ABC transporter permease subunit	ORTHOMCL825	K02034|	peptide/nickel transport system permease protein|	OppC_N+RCC1_2+BPD_transp_1	42..94&OppC_N,199..223&RCC1_2,426..615&BPD_transp_1	6.2e-05,0.00042,1.6e-28
EP	erhu-SY1027	K210_RS00155	accessory-erhu	peptide ABC transporter permease	ORTHOMCL825	K02034|	peptide/nickel transport system permease protein|	OppC_N+RCC1_2+BPD_transp_1	42..94&OppC_N,199..223&RCC1_2,426..615&BPD_transp_1	6.2e-05,0.00042,1.6e-28
EP	erhu-WH13013	BC346_RS06790	accessory-erhu	peptide ABC transporter permease	ORTHOMCL825	K02034|	peptide/nickel transport system permease protein|	OppC_N+RCC1_2+BPD_transp_1	42..94&OppC_N,199..223&RCC1_2,426..615&BPD_transp_1	6.2e-05,0.00042,1.6e-28
EP	espe-15TAL0474	EEI45_07705	core-strain2	ABC transporter permease subunit	ORTHOMCL825	K02034|	peptide/nickel transport system permease protein|	OppC_N+RCC1_2+BPD_transp_1	42..94&OppC_N,199..223&RCC1_2,426..615&BPD_transp_1	6.5e-05,0.00078,4.9e-29
EP	espe-EsS2-6-Brazil	EPJ89_07220	core-strain2	ABC transporter permease subunit	ORTHOMCL825	K02034|	peptide/nickel transport system permease protein|	OppC_N+RCC1_2+BPD_transp_1	42..94&OppC_N,199..223&RCC1_2,426..615&BPD_transp_1	6.5e-05,0.00078,9.8e-29
EP	espe-EsS2-7-Brazil	EPJ90_05085	core-strain2	ABC transporter permease subunit	ORTHOMCL825	K02034|	peptide/nickel transport system permease protein|	OppC_N+RCC1_2+BPD_transp_1	42..94&OppC_N,199..223&RCC1_2,426..615&BPD_transp_1	6.5e-05,0.00078,9.8e-29
P-P	erhu-ATCC19414	HMPREF0357_RS05290	core-erhu	copper-translocating P-type ATPase	ORTHOMCL847	K01533|K17686|	P-type Cu2+ transporter [EC:7.2.2.9]|P-type Cu+ transporter [EC:7.2.2.8]|	HMA+HMA+E1-E2_ATPase+Hydrolase	5..64&HMA,82..138&HMA,305..483&E1-E2_ATPase,500..715&Hydrolase	6.3e-14,1.8e-13,1.1e-56,3.8e-47
P-P	erhu-Fujisawa	ERH_RS06865	core-erhu	copper-translocating P-type ATPase	ORTHOMCL847	K01533|K17686|	P-type Cu2+ transporter [EC:7.2.2.9]|P-type Cu+ transporter [EC:7.2.2.8]|	HMA+HMA+E1-E2_ATPase+Hydrolase	5..64&HMA,82..138&HMA,305..483&E1-E2_ATPase,500..715&Hydrolase	6.3e-14,5.9e-13,8.7e-58,3.3e-47
P-P	erhu-GXBY1	A2I91_RS02250	core-erhu	copper-translocating P-type ATPase	ORTHOMCL847	K01533|K17686|	P-type Cu2+ transporter [EC:7.2.2.9]|P-type Cu+ transporter [EC:7.2.2.8]|	HMA+HMA+E1-E2_ATPase+Hydrolase	5..64&HMA,82..138&HMA,305..483&E1-E2_ATPase,500..715&Hydrolase	6.3e-14,5.9e-13,2.9e-57,3.3e-47
P-P	erhu-KC-Sb-R1	EEY85_RS02200	core-erhu	copper-translocating P-type ATPase	ORTHOMCL847	K01533|K17686|	P-type Cu2+ transporter [EC:7.2.2.9]|P-type Cu+ transporter [EC:7.2.2.8]|	HMA+HMA+E1-E2_ATPase+Hydrolase	5..64&HMA,82..138&HMA,305..483&E1-E2_ATPase,500..715&Hydrolase	4.2e-13,2.1e-14,1.6e-57,5.9e-48
P-P	erhu-ML101	DM789_RS07280	core-erhu	copper-translocating P-type ATPase	ORTHOMCL847	K01533|K17686|	P-type Cu2+ transporter [EC:7.2.2.9]|P-type Cu+ transporter [EC:7.2.2.8]|	HMA+HMA+E1-E2_ATPase+Hydrolase	5..64&HMA,82..138&HMA,305..483&E1-E2_ATPase,500..715&Hydrolase	6.3e-14,5.9e-13,2.9e-57,3.3e-47
P-P	erhu-NCTC7999	DYB49_RS06435	core-erhu	Cu(2+)-exporting ATPase	ORTHOMCL847	K01533|K17686|	P-type Cu2+ transporter [EC:7.2.2.9]|P-type Cu+ transporter [EC:7.2.2.8]|	HMA+HMA+E1-E2_ATPase+Hydrolase	5..64&HMA,82..138&HMA,305..483&E1-E2_ATPase,500..715&Hydrolase	5.1e-13,2.8e-14,3e-57,2.2e-48
P-P	erhu-NCTC8163	EL194_RS02335	core-erhu	copper-translocating P-type ATPase	ORTHOMCL847	K01533|K17686|	P-type Cu2+ transporter [EC:7.2.2.9]|P-type Cu+ transporter [EC:7.2.2.8]|	HMA+HMA+E1-E2_ATPase+Hydrolase	5..64&HMA,82..138&HMA,305..483&E1-E2_ATPase,500..715&Hydrolase	6.3e-14,1.8e-13,1.1e-56,3.8e-47
P-P	erhu-RU	EF876_RS01755	core-erhu	copper-translocating P-type ATPase	ORTHOMCL847	K01533|K17686|	P-type Cu2+ transporter [EC:7.2.2.9]|P-type Cu+ transporter [EC:7.2.2.8]|	HMA+HMA+E1-E2_ATPase+Hydrolase	5..64&HMA,82..138&HMA,305..483&E1-E2_ATPase,500..715&Hydrolase	6.3e-14,1.8e-13,3.7e-57,3.3e-47
P-P	erhu-SY1027	K210_RS04580	core-erhu	copper-translocating P-type ATPase	ORTHOMCL847	K01533|K17686|	P-type Cu2+ transporter [EC:7.2.2.9]|P-type Cu+ transporter [EC:7.2.2.8]|	HMA+HMA+E1-E2_ATPase+Hydrolase	5..64&HMA,82..138&HMA,305..483&E1-E2_ATPase,500..715&Hydrolase	6.3e-14,5.9e-13,8.7e-58,3.3e-47
P-P	erhu-WH13013	BC346_RS01465	core-erhu	copper-translocating P-type ATPase	ORTHOMCL847	K01533|K17686|	P-type Cu2+ transporter [EC:7.2.2.9]|P-type Cu+ transporter [EC:7.2.2.8]|	HMA+HMA+E1-E2_ATPase+Hydrolase	5..64&HMA,82..138&HMA,305..483&E1-E2_ATPase,500..715&Hydrolase	6.3e-14,5.9e-13,2.9e-57,3.3e-47
P-P	espe-EsS2-6-Brazil	EPJ89_07555	accessory-strain2	cadmium-translocating P-type ATPase	ORTHOMCL847	K01533|K17686|	P-type Cu2+ transporter [EC:7.2.2.9]|P-type Cu+ transporter [EC:7.2.2.8]|	HMA+HMA+E1-E2_ATPase+Hydrolase	5..64&HMA,82..138&HMA,305..483&E1-E2_ATPase,500..715&Hydrolase	1.6e-12,1.4e-13,9.1e-58,1.6e-47
P-P	espe-EsS2-7-Brazil	EPJ90_07245	accessory-strain2	cadmium-translocating P-type ATPase	ORTHOMCL847	K01533|K17686|	P-type Cu2+ transporter [EC:7.2.2.9]|P-type Cu+ transporter [EC:7.2.2.8]|	HMA+HMA+E1-E2_ATPase+Hydrolase	5..64&HMA,82..138&HMA,305..483&E1-E2_ATPase,500..715&Hydrolase	5.5e-13,5.1e-14,8.2e-58,6.5e-48
P	erhu-ATCC19414	HMPREF0357_RS05950	core-erhu	MIT family metal ion transporter CorA	ORTHOMCL853	K03284|	magnesium transporter|	CorA	83..259&CorA	6.6e-33
P	erhu-Fujisawa	ERH_RS06160	core-erhu	MIT family metal ion transporter CorA	ORTHOMCL853	K03284|	magnesium transporter|	CorA	83..259&CorA	6.6e-33
P	erhu-GXBY1	A2I91_RS03345	core-erhu	MIT family metal ion transporter CorA	ORTHOMCL853	K03284|	magnesium transporter|	CorA	83..259&CorA	6.6e-33
P	erhu-KC-Sb-R1	EEY85_RS02915	core-erhu	magnesium transporter CorA	ORTHOMCL853	K03284|	magnesium transporter|	CorA	83..259&CorA	2.3e-33
P	erhu-ML101	DM789_RS06135	core-erhu	MIT family metal ion transporter CorA	ORTHOMCL853	K03284|	magnesium transporter|	CorA	83..259&CorA	6.6e-33
P	erhu-NCTC7999	DYB49_RS05725	core-erhu	MIT family metal ion transporter CorA	ORTHOMCL853	K03284|	magnesium transporter|	CorA	83..259&CorA	6.6e-33
P	erhu-NCTC8163	EL194_RS02995	core-erhu	MIT family metal ion transporter CorA	ORTHOMCL853	K03284|	magnesium transporter|	CorA	83..259&CorA	6.6e-33
P	erhu-RU	EF876_RS01110	core-erhu	MIT family metal ion transporter CorA	ORTHOMCL853	K03284|	magnesium transporter|	CorA	83..259&CorA	6.6e-33
P	erhu-SY1027	K210_RS03710	core-erhu	MIT family metal ion transporter CorA	ORTHOMCL853	K03284|	magnesium transporter|	CorA	83..259&CorA	6.6e-33
P	erhu-WH13013	BC346_RS00750	core-erhu	MIT family metal ion transporter CorA	ORTHOMCL853	K03284|	magnesium transporter|	CorA	83..259&CorA	6.6e-33
P	espe-EsS2-6-Brazil	EPJ89_06545	accessory-strain2	magnesium transporter CorA	ORTHOMCL853	K03284|	magnesium transporter|	CorA	82..259&CorA	3.2e-34
P	espe-EsS2-7-Brazil	EPJ90_04445	accessory-strain2	magnesium transporter CorA	ORTHOMCL853	K03284|	magnesium transporter|	CorA	82..259&CorA	3.2e-34
CP	erhu-ATCC19414	HMPREF0357_RS07760	accessory-erhu	ABC transporter permease	ORTHOMCL862	K01992|	ABC-2 type transport system permease protein|	ABC2_membrane_3	24..385&ABC2_membrane_3	5.2e-33
CP	erhu-Fujisawa	ERH_RS01095	accessory-erhu	ABC transporter permease	ORTHOMCL862	K01992|	ABC-2 type transport system permease protein|	ABC2_membrane_3	24..385&ABC2_membrane_3	3.5e-33
CP	erhu-GXBY1	A2I91_RS08490	accessory-erhu	ABC transporter permease	ORTHOMCL862	K01992|	ABC-2 type transport system permease protein|	ABC2_membrane_3	24..385&ABC2_membrane_3	3.5e-33
CP	erhu-KC-Sb-R1	EEY85_RS07725	accessory-erhu	ABC transporter permease	ORTHOMCL862	K01992|	ABC-2 type transport system permease protein|	ABC2_membrane_3	24..385&ABC2_membrane_3	5.4e-33
CP	erhu-ML101	DM789_RS01095	accessory-erhu	ABC transporter permease	ORTHOMCL862	K01992|	ABC-2 type transport system permease protein|	ABC2_membrane_3	24..385&ABC2_membrane_3	3.5e-33
CP	erhu-NCTC7999	DYB49_RS00710	accessory-erhu	ABC transporter permease	ORTHOMCL862	K01992|	ABC-2 type transport system permease protein|	ABC2_membrane_3	24..385&ABC2_membrane_3	3.5e-33
CP	erhu-NCTC8163	EL194_RS04475	accessory-erhu	ABC transporter permease	ORTHOMCL862	K01992|	ABC-2 type transport system permease protein|	ABC2_membrane_3	24..385&ABC2_membrane_3	5.2e-33
CP	erhu-SY1027	K210_RS07555	accessory-erhu	ABC transporter permease	ORTHOMCL862	K01992|	ABC-2 type transport system permease protein|	ABC2_membrane_3	24..385&ABC2_membrane_3	3.5e-33
CP	erhu-WH13013	BC346_RS08010	accessory-erhu	ABC transporter permease	ORTHOMCL862	K01992|	ABC-2 type transport system permease protein|	ABC2_membrane_3	24..385&ABC2_membrane_3	3.5e-33
CP	espe-15TAL0474	EEI45_08150	core-strain2	ABC transporter permease	ORTHOMCL862	K01992|	ABC-2 type transport system permease protein|	ABC2_membrane_3	26..385&ABC2_membrane_3	1.5e-30
CP	espe-EsS2-6-Brazil	EPJ89_05035	core-strain2	ABC transporter permease	ORTHOMCL862	K01992|	ABC-2 type transport system permease protein|	ABC2_membrane_3	27..385&ABC2_membrane_3	5.9e-31
CP	espe-EsS2-7-Brazil	EPJ90_01160	core-strain2	ABC transporter permease	ORTHOMCL862	K01992|	ABC-2 type transport system permease protein|	ABC2_membrane_3	26..385&ABC2_membrane_3	7e-31
P-I	erhu-ATCC19414	HMPREF0357_RS07295	accessory-erhu	pyridine nucleotide-disulfide oxidoreductase	ORTHOMCL871	NA	NA	NA	NA	NA
P-I	erhu-Fujisawa	ERH_RS01565	accessory-erhu	pyridine nucleotide-disulfide oxidoreductase	ORTHOMCL871	NA	NA	NA	NA	NA
P-I	erhu-GXBY1	A2I91_RS08015	accessory-erhu	pyridine nucleotide-disulfide oxidoreductase	ORTHOMCL871	NA	NA	NA	NA	NA
I-P	erhu-KC-Sb-R1	EEY85_RS07265	accessory-erhu	pyridine nucleotide-disulfide oxidoreductase	ORTHOMCL871	NA	NA	NA	NA	NA
I-P	erhu-ML101	DM789_RS01580	accessory-erhu	pyridine nucleotide-disulfide oxidoreductase	ORTHOMCL871	NA	NA	NA	NA	NA
P-I	erhu-NCTC7999	DYB49_RS01190	accessory-erhu	pyridine nucleotide-disulfide oxidoreductase	ORTHOMCL871	NA	NA	NA	NA	NA
P-I	erhu-NCTC8163	EL194_RS04955	accessory-erhu	pyridine nucleotide-disulfide oxidoreductase	ORTHOMCL871	NA	NA	NA	NA	NA
P-I	erhu-SY1027	K210_RS08020	accessory-erhu	pyridine nucleotide-disulfide oxidoreductase	ORTHOMCL871	NA	NA	NA	NA	NA
P-I	erhu-WH13013	BC346_RS07535	accessory-erhu	pyridine nucleotide-disulfide oxidoreductase	ORTHOMCL871	NA	NA	NA	NA	NA
I-P	espe-15TAL0474	EEI45_03415	core-strain2	pyridine nucleotide-disulfide oxidoreductase	ORTHOMCL871	NA	NA	NA	NA	NA
P-I	espe-EsS2-6-Brazil	EPJ89_05305	core-strain2	pyridine nucleotide-disulfide oxidoreductase	ORTHOMCL871	NA	NA	NA	NA	NA
P-I	espe-EsS2-7-Brazil	EPJ90_02090	core-strain2	pyridine nucleotide-disulfide oxidoreductase	ORTHOMCL871	NA	NA	NA	NA	NA
PR	erhu-ATCC19414	HMPREF0357_RS06260	accessory-erhu	energy-coupling factor transporter ATPase	ORTHOMCL910	K16786|	energy-coupling factor transport system ATP-binding protein [EC:3.6.3.-]|	ABC_tran	20..166&ABC_tran	2.3e-33
PR	erhu-Fujisawa	ERH_RS05850	accessory-erhu	energy-coupling factor transporter ATPase	ORTHOMCL910	K16786|	energy-coupling factor transport system ATP-binding protein [EC:3.6.3.-]|	ABC_tran	20..166&ABC_tran	2.3e-33
PR	erhu-GXBY1	A2I91_RS03665	accessory-erhu	energy-coupling factor transporter ATPase	ORTHOMCL910	K16786|	energy-coupling factor transport system ATP-binding protein [EC:3.6.3.-]|	ABC_tran	20..166&ABC_tran	2.3e-33
PR	erhu-KC-Sb-R1	EEY85_RS03225	accessory-erhu	energy-coupling factor transporter ATPase	ORTHOMCL910	K16786|	energy-coupling factor transport system ATP-binding protein [EC:3.6.3.-]|	ABC_tran	20..166&ABC_tran	2.3e-33
PR	erhu-ML101	DM789_RS05825	accessory-erhu	energy-coupling factor transporter ATPase	ORTHOMCL910	K16786|	energy-coupling factor transport system ATP-binding protein [EC:3.6.3.-]|	ABC_tran	20..166&ABC_tran	2.3e-33
PR	erhu-NCTC7999	DYB49_RS05415	accessory-erhu	energy-coupling factor transporter ATPase	ORTHOMCL910	K16786|	energy-coupling factor transport system ATP-binding protein [EC:3.6.3.-]|	ABC_tran	20..166&ABC_tran	6.5e-33
PR	erhu-NCTC8163	EL194_RS03305	accessory-erhu	energy-coupling factor transporter ATPase	ORTHOMCL910	K16786|	energy-coupling factor transport system ATP-binding protein [EC:3.6.3.-]|	ABC_tran	20..166&ABC_tran	2.3e-33
PR	erhu-RU	EF876_RS06235	accessory-erhu	energy-coupling factor transporter ATPase	ORTHOMCL910	K16786|	energy-coupling factor transport system ATP-binding protein [EC:3.6.3.-]|	ABC_tran	20..166&ABC_tran	2.3e-33
PR	erhu-WH13013	BC346_RS00440	accessory-erhu	energy-coupling factor transporter ATPase	ORTHOMCL910	K16786|	energy-coupling factor transport system ATP-binding protein [EC:3.6.3.-]|	ABC_tran	20..166&ABC_tran	2.3e-33
PR	espe-15TAL0474	EEI45_04415	core-strain2	energy-coupling factor transporter ATPase	ORTHOMCL910	K10822|K16786|	nonpolar-amino-acid-transporting ATPase [EC:7.4.2.2]|energy-coupling factor transport system ATP-binding protein [EC:3.6.3.-]|	ABC_tran	21..166&ABC_tran	3.5e-34
PR	espe-EsS2-6-Brazil	EPJ89_06235	core-strain2	energy-coupling factor transporter ATPase	ORTHOMCL910	K10822|K16786|	nonpolar-amino-acid-transporting ATPase [EC:7.4.2.2]|energy-coupling factor transport system ATP-binding protein [EC:3.6.3.-]|	ABC_tran	20..166&ABC_tran	3.3e-34
PR	espe-EsS2-7-Brazil	EPJ90_04755	core-strain2	energy-coupling factor transporter ATPase	ORTHOMCL910	K10822|K16786|	nonpolar-amino-acid-transporting ATPase [EC:7.4.2.2]|energy-coupling factor transport system ATP-binding protein [EC:3.6.3.-]|	ABC_tran	20..166&ABC_tran	3.3e-34
P	erhu-ATCC19414	HMPREF0357_RS03160	accessory-erhu	manganese transporter	ORTHOMCL928	K11707|	manganese/zinc/iron transport system substrate-binding protein|	ZnuA	35..301&ZnuA	3.2e-70
P	erhu-Fujisawa	ERH_RS00220	accessory-erhu	manganese transporter	ORTHOMCL928	K11707|	manganese/zinc/iron transport system substrate-binding protein|	ZnuA	35..301&ZnuA	3.2e-70
P	erhu-GXBY1	A2I91_RS00160	accessory-erhu	manganese transporter	ORTHOMCL928	K11707|	manganese/zinc/iron transport system substrate-binding protein|	ZnuA	35..301&ZnuA	3.2e-70
P	erhu-KC-Sb-R1	EEY85_RS00085	accessory-erhu	manganese transporter	ORTHOMCL928	K11707|	manganese/zinc/iron transport system substrate-binding protein|	ZnuA	35..301&ZnuA	2.8e-70
P	erhu-ML101	DM789_RS00220	accessory-erhu	manganese transporter	ORTHOMCL928	K11707|	manganese/zinc/iron transport system substrate-binding protein|	ZnuA	35..301&ZnuA	3.2e-70
P	erhu-NCTC7999	DYB49_RS08555	accessory-erhu	manganese transporter	ORTHOMCL928	K11707|	manganese/zinc/iron transport system substrate-binding protein|	ZnuA	35..301&ZnuA	3.2e-70
P	erhu-NCTC8163	EL194_RS00195	accessory-erhu	manganese transporter	ORTHOMCL928	K11707|	manganese/zinc/iron transport system substrate-binding protein|	ZnuA	35..301&ZnuA	3.2e-70
P	erhu-RU	EF876_RS03850	accessory-erhu	manganese transporter	ORTHOMCL928	K11707|	manganese/zinc/iron transport system substrate-binding protein|	ZnuA	35..301&ZnuA	3.2e-70
P	erhu-WH13013	BC346_RS03555	accessory-erhu	manganese transporter	ORTHOMCL928	K11707|	manganese/zinc/iron transport system substrate-binding protein|	ZnuA	35..301&ZnuA	3.2e-70
P	espe-15TAL0474	EEI45_01425	core-strain2	manganese transporter	ORTHOMCL928	K11707|	manganese/zinc/iron transport system substrate-binding protein|	ZnuA	35..301&ZnuA	1.9e-69
P	espe-EsS2-6-Brazil	EPJ89_03555	core-strain2	manganese transporter	ORTHOMCL928	K11707|	manganese/zinc/iron transport system substrate-binding protein|	ZnuA	35..301&ZnuA	1.8e-70
P	espe-EsS2-7-Brazil	EPJ90_05290	core-strain2	manganese transporter	ORTHOMCL928	K11707|	manganese/zinc/iron transport system substrate-binding protein|	ZnuA	35..301&ZnuA	1.8e-70
P	erhu-ATCC19414	HMPREF0357_RS03010	accessory-erhu	heavy metal translocating P-type ATPase	ORTHOMCL929	K01534|	Zn2+/Cd2+-exporting ATPase [EC:7.2.2.12 7.2.2.21]|	E1-E2_ATPase+Hydrolase+Hydrolase_3	108..290&E1-E2_ATPase,307..521&Hydrolase,501..554&Hydrolase_3	1.2e-44,1.6e-36,3.5e-07
P	erhu-Fujisawa	ERH_RS00370	accessory-erhu	heavy metal translocating P-type ATPase	ORTHOMCL929	K01534|	Zn2+/Cd2+-exporting ATPase [EC:7.2.2.12 7.2.2.21]|	E1-E2_ATPase+Hydrolase+Hydrolase_3	108..290&E1-E2_ATPase,307..521&Hydrolase,501..554&Hydrolase_3	1.2e-44,1.6e-36,3.5e-07
P	erhu-GXBY1	A2I91_RS00005	accessory-erhu	heavy metal translocating P-type ATPase	ORTHOMCL929	K01534|	Zn2+/Cd2+-exporting ATPase [EC:7.2.2.12 7.2.2.21]|	E1-E2_ATPase+Hydrolase+Hydrolase_3	108..290&E1-E2_ATPase,307..521&Hydrolase,501..554&Hydrolase_3	1.2e-44,1.6e-36,3.5e-07
P	erhu-KC-Sb-R1	EEY85_RS08495	accessory-erhu	heavy metal translocating P-type ATPase	ORTHOMCL929	K01534|	Zn2+/Cd2+-exporting ATPase [EC:7.2.2.12 7.2.2.21]|	E1-E2_ATPase+Hydrolase	108..290&E1-E2_ATPase,307..521&Hydrolase	2.5e-45,1.6e-38
P	erhu-ML101	DM789_RS00375	accessory-erhu	cadmium-translocating P-type ATPase	ORTHOMCL929	K01534|	Zn2+/Cd2+-exporting ATPase [EC:7.2.2.12 7.2.2.21]|	E1-E2_ATPase+Hydrolase+Hydrolase_3	138..320&E1-E2_ATPase,337..551&Hydrolase,531..584&Hydrolase_3	1.3e-44,1.7e-36,3.7e-07
P	erhu-NCTC7999	DYB49_RS08710	accessory-erhu	cadmium-translocating P-type ATPase	ORTHOMCL929	K01534|	Zn2+/Cd2+-exporting ATPase [EC:7.2.2.12 7.2.2.21]|	E1-E2_ATPase+Hydrolase+Hydrolase_3	138..320&E1-E2_ATPase,337..551&Hydrolase,531..584&Hydrolase_3	1.3e-44,1.7e-36,3.7e-07
P	erhu-NCTC8163	EL194_RS00040	accessory-erhu	cadmium-translocating P-type ATPase	ORTHOMCL929	K01534|	Zn2+/Cd2+-exporting ATPase [EC:7.2.2.12 7.2.2.21]|	E1-E2_ATPase+Hydrolase+Hydrolase_3	108..290&E1-E2_ATPase,307..521&Hydrolase,501..554&Hydrolase_3	1.2e-44,1.6e-36,3.5e-07
P	erhu-RU	EF876_RS04005	accessory-erhu	cadmium-translocating P-type ATPase	ORTHOMCL929	K01534|	Zn2+/Cd2+-exporting ATPase [EC:7.2.2.12 7.2.2.21]|	E1-E2_ATPase+Hydrolase+Hydrolase_3	108..290&E1-E2_ATPase,307..521&Hydrolase,501..554&Hydrolase_3	1.4e-44,4.1e-36,3.6e-07
P	erhu-WH13013	BC346_RS03710	accessory-erhu	heavy metal translocating P-type ATPase	ORTHOMCL929	K01534|	Zn2+/Cd2+-exporting ATPase [EC:7.2.2.12 7.2.2.21]|	E1-E2_ATPase+Hydrolase+Hydrolase_3	108..290&E1-E2_ATPase,307..521&Hydrolase,501..554&Hydrolase_3	1.2e-44,1.6e-36,3.5e-07
P	espe-15TAL0474	EEI45_01255	core-strain2	cadmium-translocating P-type ATPase	ORTHOMCL929	K01534|	Zn2+/Cd2+-exporting ATPase [EC:7.2.2.12 7.2.2.21]|	E1-E2_ATPase+Hydrolase	108..290&E1-E2_ATPase,307..521&Hydrolase	3.1e-46,4.7e-38
P	espe-EsS2-6-Brazil	EPJ89_07960	core-strain2	cadmium-translocating P-type ATPase	ORTHOMCL929	K01534|	Zn2+/Cd2+-exporting ATPase [EC:7.2.2.12 7.2.2.21]|	E1-E2_ATPase+Hydrolase+Hydrolase_3	108..290&E1-E2_ATPase,307..521&Hydrolase,501..554&Hydrolase_3	2.1e-44,3.5e-37,7.1e-07
P	espe-EsS2-7-Brazil	EPJ90_07945	core-strain2	cadmium-translocating P-type ATPase	ORTHOMCL929	K01534|	Zn2+/Cd2+-exporting ATPase [EC:7.2.2.12 7.2.2.21]|	E1-E2_ATPase+Hydrolase	108..290&E1-E2_ATPase,307..521&Hydrolase	3.1e-46,9.1e-38
P	erhu-ATCC19414	HMPREF0357_RS02425	accessory-erhu	metal ABC transporter ATP-binding protein	ORTHOMCL932	K09817|	zinc transport system ATP-binding protein [EC:7.2.2.-]|	ABC_tran+AAA_21	20..168&ABC_tran,150..199&AAA_21	5.3e-28,4.2e-07
P	erhu-Fujisawa	ERH_RS04785	accessory-erhu	metal ABC transporter ATP-binding protein	ORTHOMCL932	K09817|	zinc transport system ATP-binding protein [EC:7.2.2.-]|	ABC_tran+AAA_21	20..168&ABC_tran,150..199&AAA_21	9.5e-28,4.1e-07
P	erhu-GXBY1	A2I91_RS04795	accessory-erhu	metal ABC transporter ATP-binding protein	ORTHOMCL932	K09817|	zinc transport system ATP-binding protein [EC:7.2.2.-]|	ABC_tran+AAA_21	20..168&ABC_tran,150..199&AAA_21	9.5e-28,4.1e-07
P	erhu-KC-Sb-R1	EEY85_RS04270	accessory-erhu	metal ABC transporter ATP-binding protein	ORTHOMCL932	K09817|	zinc transport system ATP-binding protein [EC:7.2.2.-]|	ABC_tran+AAA_21	20..168&ABC_tran,152..199&AAA_21	3.4e-27,5.7e-07
P	erhu-ML101	DM789_RS04790	accessory-erhu	metal ABC transporter ATP-binding protein	ORTHOMCL932	K09817|	zinc transport system ATP-binding protein [EC:7.2.2.-]|	ABC_tran+AAA_21	20..168&ABC_tran,150..199&AAA_21	9.5e-28,4.1e-07
P	erhu-NCTC7999	DYB49_RS04385	accessory-erhu	metal ABC transporter ATP-binding protein	ORTHOMCL932	K09817|	zinc transport system ATP-binding protein [EC:7.2.2.-]|	ABC_tran+AAA_21	20..168&ABC_tran,150..199&AAA_21	5.3e-28,4.2e-07
P	erhu-NCTC8163	EL194_RS07950	accessory-erhu	metal ABC transporter ATP-binding protein	ORTHOMCL932	K09817|	zinc transport system ATP-binding protein [EC:7.2.2.-]|	ABC_tran+AAA_21	20..168&ABC_tran,150..199&AAA_21	5.3e-28,4.2e-07
P	erhu-RU	EF876_RS00515	accessory-erhu	metal ABC transporter ATP-binding protein	ORTHOMCL932	K09817|	zinc transport system ATP-binding protein [EC:7.2.2.-]|	ABC_tran	20..168&ABC_tran	6.3e-28
P	erhu-WH13013	BC346_RS04315	accessory-erhu	metal ABC transporter ATP-binding protein	ORTHOMCL932	K09817|	zinc transport system ATP-binding protein [EC:7.2.2.-]|	ABC_tran+AAA_21	20..168&ABC_tran,150..199&AAA_21	9.5e-28,4.1e-07
P	espe-15TAL0474	EEI45_05440	core-strain2	metal ABC transporter ATP-binding protein	ORTHOMCL932	K09817|	zinc transport system ATP-binding protein [EC:7.2.2.-]|	ABC_tran+AAA_21	20..168&ABC_tran,149..198&AAA_21	1.7e-28,0.00014
P	espe-EsS2-6-Brazil	EPJ89_04150	core-strain2	metal ABC transporter ATP-binding protein	ORTHOMCL932	K09817|	zinc transport system ATP-binding protein [EC:7.2.2.-]|	ABC_tran+AAA_21	20..168&ABC_tran,149..199&AAA_21	2.8e-28,2e-06
P	espe-EsS2-7-Brazil	EPJ90_06000	core-strain2	metal ABC transporter ATP-binding protein	ORTHOMCL932	K09817|	zinc transport system ATP-binding protein [EC:7.2.2.-]|	ABC_tran+AAA_21	20..168&ABC_tran,149..199&AAA_21	2.8e-28,2e-06
