# Supplementary material for: Comparative genomics of a novel clade shed light on the evolution of the genus Erysipelothrix and characterise an emerging species
Source: Sci Rep. 2021 Feb 9;11:3383. doi: 10.1038/s41598-021-82959-x (PMC7873064; doi:10.1038/s41598-021-82959-x)
Supplement: Supplementary file 6 — Supplementary Information 6. [file 41598_2021_82959_MOESM6_ESM.xlsx]

## Sheet: Sheet1
CORE erhu or strain2	Organism abbreviation	Locus_tag	Product	Protein size	COG	COG category	MCL group
core-erhu	erhu-ATCC19414	HMPREF0357_RS01710	IS30-like element ISErh2 family transposase	312	COG2826	X	ORTHOMCL0
core-erhu	erhu-ATCC19414	HMPREF0357_RS01910	IS30 family transposase ISErh4	312	COG2826	X	ORTHOMCL0
core-erhu	erhu-Fujisawa	ERH_RS00890	IS30 family transposase ISErh2	312	COG2826	X	ORTHOMCL0
core-erhu	erhu-Fujisawa	ERH_RS01325	IS30 family transposase ISErh4	312	COG2826	X	ORTHOMCL0
core-erhu	erhu-Fujisawa	ERH_RS01955	IS30 family transposase ISErh2	312	COG2826	X	ORTHOMCL0
core-erhu	erhu-Fujisawa	ERH_RS02200	IS30-like element ISErh2 family transposase	312	COG2826	X	ORTHOMCL0
core-erhu	erhu-Fujisawa	ERH_RS02395	IS30 family transposase ISErh4	312	COG2826	X	ORTHOMCL0
core-erhu	erhu-Fujisawa	ERH_RS03255	IS30 family transposase ISErh4	312	COG2826	X	ORTHOMCL0
core-erhu	erhu-Fujisawa	ERH_RS04010	IS30 family transposase ISErh2	312	COG2826	X	ORTHOMCL0
core-erhu	erhu-Fujisawa	ERH_RS04260	IS30 family transposase ISErh4	312	COG2826	X	ORTHOMCL0
core-erhu	erhu-Fujisawa	ERH_RS04540	IS30 family transposase ISErh2	312	COG2826	X	ORTHOMCL0
core-erhu	erhu-Fujisawa	ERH_RS04650	IS30 family transposase ISErh2	312	COG2826	X	ORTHOMCL0
core-erhu	erhu-Fujisawa	ERH_RS05495	IS30 family transposase ISErh4	312	COG2826	X	ORTHOMCL0
core-erhu	erhu-Fujisawa	ERH_RS07245	IS30-like element ISErh2 family transposase	312	COG2826	X	ORTHOMCL0
core-erhu	erhu-Fujisawa	ERH_RS07960	IS30 family transposase ISErh2	312	COG2826	X	ORTHOMCL0
core-erhu	erhu-GXBY-1	A2I91_RS01155	IS30 family transposase ISErh2	312	COG2826	X	ORTHOMCL0
core-erhu	erhu-GXBY-1	A2I91_RS01870	IS30-like element ISErh2 family transposase	312	COG2826	X	ORTHOMCL0
core-erhu	erhu-GXBY-1	A2I91_RS04020	IS30 family transposase ISErh4	312	COG2826	X	ORTHOMCL0
core-erhu	erhu-GXBY-1	A2I91_RS04710	IS30 family transposase ISErh4	312	COG2826	X	ORTHOMCL0
core-erhu	erhu-GXBY-1	A2I91_RS04930	IS30 family transposase ISErh2	312	COG2826	X	ORTHOMCL0
core-erhu	erhu-GXBY-1	A2I91_RS05315	IS30 family transposase ISErh4	312	COG2826	X	ORTHOMCL0
core-erhu	erhu-GXBY-1	A2I91_RS06330	IS30 family transposase ISErh4	312	COG2826	X	ORTHOMCL0
core-erhu	erhu-GXBY-1	A2I91_RS07185	IS30 family transposase ISErh4	312	COG2826	X	ORTHOMCL0
core-erhu	erhu-GXBY-1	A2I91_RS07380	IS30-like element ISErh2 family transposase	312	COG2826	X	ORTHOMCL0
core-erhu	erhu-GXBY-1	A2I91_RS07625	IS30 family transposase ISErh2	312	COG2826	X	ORTHOMCL0
core-erhu	erhu-GXBY-1	A2I91_RS08255	IS30 family transposase ISErh4	312	COG2826	X	ORTHOMCL0
core-erhu	erhu-GXBY-1	A2I91_RS08390	IS30 family transposase ISErh4	312	COG2826	X	ORTHOMCL0
core-erhu	erhu-GXBY-1	A2I91_RS08695	IS30 family transposase ISErh2	312	COG2826	X	ORTHOMCL0
core-erhu	erhu-KC-Sb-R1	EEY85_RS02470	IS30 family transposase	312	COG2826	X	ORTHOMCL0
core-erhu	erhu-KC-Sb-R1	EEY85_RS05280	IS30 family transposase	303	COG2826	X	ORTHOMCL0
core-erhu	erhu-ML101	DM789_RS00890	IS30-like element ISErh2 family transposase	312	COG2826	X	ORTHOMCL0
core-erhu	erhu-ML101	DM789_RS01195	IS30-like element ISErh4 family transposase	312	COG2826	X	ORTHOMCL0
core-erhu	erhu-ML101	DM789_RS01335	IS30-like element ISErh4 family transposase	312	COG2826	X	ORTHOMCL0
core-erhu	erhu-ML101	DM789_RS01970	IS30-like element ISErh2 family transposase	312	COG2826	X	ORTHOMCL0
core-erhu	erhu-ML101	DM789_RS02215	IS30-like element ISErh2 family transposase	312	COG2826	X	ORTHOMCL0
core-erhu	erhu-ML101	DM789_RS02410	IS30-like element ISErh4 family transposase	312	COG2826	X	ORTHOMCL0
core-erhu	erhu-ML101	DM789_RS03265	IS30-like element ISErh4 family transposase	312	COG2826	X	ORTHOMCL0
core-erhu	erhu-ML101	DM789_RS04270	IS30-like element ISErh4 family transposase	312	COG2826	X	ORTHOMCL0
core-erhu	erhu-ML101	DM789_RS04655	IS30-like element ISErh2 family transposase	312	COG2826	X	ORTHOMCL0
core-erhu	erhu-ML101	DM789_RS04875	IS30-like element ISErh4 family transposase	312	COG2826	X	ORTHOMCL0
core-erhu	erhu-ML101	DM789_RS05470	IS30-like element ISErh4 family transposase	312	COG2826	X	ORTHOMCL0
core-erhu	erhu-ML101	DM789_RS07660	IS30-like element ISErh2 family transposase	312	COG2826	X	ORTHOMCL0
core-erhu	erhu-ML101	DM789_RS08390	IS30-like element ISErh2 family transposase	312	COG2826	X	ORTHOMCL0
core-erhu	erhu-NCTC7999	DYB49_RS00155	IS30-like element ISErh2 family transposase	312	COG2826	X	ORTHOMCL0
core-erhu	erhu-NCTC7999	DYB49_RS00945	IS30-like element ISErh4 family transposase	312	COG2826	X	ORTHOMCL0
core-erhu	erhu-NCTC7999	DYB49_RS03755	IS30-like element ISErh4 family transposase	312	COG2826	X	ORTHOMCL0
core-erhu	erhu-NCTC7999	DYB49_RS03870	IS30-like element ISErh4 family transposase	312	COG2826	X	ORTHOMCL0
core-erhu	erhu-NCTC7999	DYB49_RS05060	IS30-like element ISErh4 family transposase	312	COG2826	X	ORTHOMCL0
core-erhu	erhu-NCTC8163	EL194_RS07240	IS30-like element ISErh2 family transposase	312	COG2826	X	ORTHOMCL0
core-erhu	erhu-NCTC8163	EL194_RS07440	IS30-like element ISErh4 family transposase	312	COG2826	X	ORTHOMCL0
core-erhu	erhu-RU	EF876_RS08385	IS30-like element ISErh2 family transposase	312	COG2826	X	ORTHOMCL0
core-erhu	erhu-SY1027	K210_RS03055	IS30 family transposase ISErh4	312	COG2826	X	ORTHOMCL0
core-erhu	erhu-SY1027	K210_RS04960	IS30-like element ISErh2 family transposase	312	COG2826	X	ORTHOMCL0
core-erhu	erhu-SY1027	K210_RS07350	IS30 family transposase ISErh2	312	COG2826	X	ORTHOMCL0
core-erhu	erhu-WH13013	BC346_RS00085	IS30 family transposase ISErh4	312	COG2826	X	ORTHOMCL0
core-erhu	erhu-WH13013	BC346_RS01850	IS30-like element ISErh2 family transposase	312	COG2826	X	ORTHOMCL0
core-erhu	erhu-WH13013	BC346_RS02565	IS30 family transposase ISErh2	312	COG2826	X	ORTHOMCL0
core-erhu	erhu-WH13013	BC346_RS04230	IS30 family transposase ISErh4	312	COG2826	X	ORTHOMCL0
core-erhu	erhu-WH13013	BC346_RS04450	IS30 family transposase ISErh2	312	COG2826	X	ORTHOMCL0
core-erhu	erhu-WH13013	BC346_RS04835	IS30 family transposase ISErh4	312	COG2826	X	ORTHOMCL0
core-erhu	erhu-WH13013	BC346_RS05850	IS30 family transposase ISErh4	312	COG2826	X	ORTHOMCL0
core-erhu	erhu-WH13013	BC346_RS06705	IS30 family transposase ISErh4	312	COG2826	X	ORTHOMCL0
core-erhu	erhu-WH13013	BC346_RS06900	IS30-like element ISErh2 family transposase	312	COG2826	X	ORTHOMCL0
core-erhu	erhu-WH13013	BC346_RS07145	IS30 family transposase ISErh2	312	COG2826	X	ORTHOMCL0
core-erhu	erhu-WH13013	BC346_RS07775	IS30 family transposase ISErh4	312	COG2826	X	ORTHOMCL0
core-erhu	erhu-WH13013	BC346_RS07910	IS30 family transposase ISErh4	312	COG2826	X	ORTHOMCL0
core-erhu	erhu-WH13013	BC346_RS08215	IS30 family transposase ISErh2	312	COG2826	X	ORTHOMCL0
core-erhu	erhu-ATCC19414	HMPREF0357_RS07695	Na/Pi cotransporter family protein	564	COG1283	P	ORTHOMCL1
core-erhu	erhu-ATCC19414	HMPREF0357_RS06335	Na/Pi cotransporter family protein	567	COG1283	P	ORTHOMCL1
core-erhu	erhu-ATCC19414	HMPREF0357_RS06340	Na/Pi cotransporter family protein	562	COG1283	P	ORTHOMCL1
core-erhu	erhu-Fujisawa	ERH_RS01160	Na/Pi cotransporter family protein	564	COG1283	P	ORTHOMCL1
core-erhu	erhu-Fujisawa	ERH_RS05770	Na/Pi cotransporter family protein	562	COG1283	P	ORTHOMCL1
core-erhu	erhu-Fujisawa	ERH_RS05775	Na/Pi cotransporter family protein	564	COG1283	P	ORTHOMCL1
core-erhu	erhu-GXBY-1	A2I91_RS03740	Na/Pi cotransporter family protein	564	COG1283	P	ORTHOMCL1
core-erhu	erhu-GXBY-1	A2I91_RS03745	Na/Pi cotransporter family protein	562	COG1283	P	ORTHOMCL1
core-erhu	erhu-GXBY-1	A2I91_RS08425	Na/Pi cotransporter family protein	564	COG1283	P	ORTHOMCL1
core-erhu	erhu-KC-Sb-R1	EEY85_RS03300	Na/Pi cotransporter family protein	567	COG1283	P	ORTHOMCL1
core-erhu	erhu-KC-Sb-R1	EEY85_RS03305	Na/Pi cotransporter family protein	562	COG1283	P	ORTHOMCL1
core-erhu	erhu-KC-Sb-R1	EEY85_RS07660	Na/Pi cotransporter family protein	564	COG1283	P	ORTHOMCL1
core-erhu	erhu-ML101	DM789_RS01160	Na/Pi cotransporter family protein	564	COG1283	P	ORTHOMCL1
core-erhu	erhu-ML101	DM789_RS05745	Na/Pi cotransporter family protein	562	COG1283	P	ORTHOMCL1
core-erhu	erhu-ML101	DM789_RS05750	Na/Pi cotransporter family protein	564	COG1283	P	ORTHOMCL1
core-erhu	erhu-NCTC7999	DYB49_RS00775	Na/Pi cotransporter family protein	564	COG1283	P	ORTHOMCL1
core-erhu	erhu-NCTC7999	DYB49_RS05335	Na/Pi cotransporter family protein	562	COG1283	P	ORTHOMCL1
core-erhu	erhu-NCTC7999	DYB49_RS05340	Na/Pi cotransporter family protein	567	COG1283	P	ORTHOMCL1
core-erhu	erhu-NCTC8163	EL194_RS03380	Na/Pi cotransporter family protein	567	COG1283	P	ORTHOMCL1
core-erhu	erhu-NCTC8163	EL194_RS03385	Na/Pi cotransporter family protein	562	COG1283	P	ORTHOMCL1
core-erhu	erhu-NCTC8163	EL194_RS04540	Na/Pi cotransporter family protein	564	COG1283	P	ORTHOMCL1
core-erhu	erhu-RU	EF876_RS05135	Na/Pi cotransporter family protein	564	COG1283	P	ORTHOMCL1
core-erhu	erhu-RU	EF876_RS06155	Na/Pi cotransporter family protein	562	COG1283	P	ORTHOMCL1
core-erhu	erhu-RU	EF876_RS06160	Na/Pi cotransporter family protein	567	COG1283	P	ORTHOMCL1
core-erhu	erhu-SY1027	K210_RS03330	Na/Pi cotransporter family protein	562	COG1283	P	ORTHOMCL1
core-erhu	erhu-SY1027	K210_RS03335	Na/Pi cotransporter family protein	564	COG1283	P	ORTHOMCL1
core-erhu	erhu-WH13013	BC346_RS00360	Na/Pi cotransporter family protein	562	COG1283	P	ORTHOMCL1
core-erhu	erhu-WH13013	BC346_RS00365	Na/Pi cotransporter family protein	564	COG1283	P	ORTHOMCL1
core-erhu	erhu-WH13013	BC346_RS07945	Na/Pi cotransporter family protein	564	COG1283	P	ORTHOMCL1
core-erhu	erhu-ATCC19414	HMPREF0357_RS03510	ParA family protein	265	COG1192	N	ORTHOMCL100
core-erhu	erhu-Fujisawa	ERH_RS08585	ParA family protein	265	COG1192	N	ORTHOMCL100
core-erhu	erhu-GXBY-1	A2I91_RS00530	ParA family protein	265	COG1192	N	ORTHOMCL100
core-erhu	erhu-KC-Sb-R1	EEY85_RS00445	ParA family protein	265	COG1192	N	ORTHOMCL100
core-erhu	erhu-ML101	DM789_RS09015	ParA family protein	265	COG1192	N	ORTHOMCL100
core-erhu	erhu-NCTC7999	DYB49_RS08190	ParA family protein	265	COG1192	N	ORTHOMCL100
core-erhu	erhu-NCTC8163	EL194_RS00555	ParA family protein	265	COG1192	N	ORTHOMCL100
core-erhu	erhu-RU	EF876_RS04300	ParA family protein	265	COG1192	N	ORTHOMCL100
core-erhu	erhu-SY1027	K210_RS06320	ParA family protein	265	COG1192	N	ORTHOMCL100
core-erhu	erhu-WH13013	BC346_RS03190	ParA family protein	265	COG1192	N	ORTHOMCL100
core-erhu	erhu-ATCC19414	HMPREF0357_RS07285	murein biosynthesis integral membrane protein MurJ	503	COG0728	M	ORTHOMCL1000
core-erhu	erhu-Fujisawa	ERH_RS01575	murein biosynthesis integral membrane protein MurJ	503	COG0728	M	ORTHOMCL1000
core-erhu	erhu-GXBY-1	A2I91_RS08005	murein biosynthesis integral membrane protein MurJ	503	COG0728	M	ORTHOMCL1000
core-erhu	erhu-KC-Sb-R1	EEY85_RS07255	murein biosynthesis integral membrane protein MurJ	503	COG0728	M	ORTHOMCL1000
core-erhu	erhu-ML101	DM789_RS01590	murein biosynthesis integral membrane protein MurJ	503	COG0728	M	ORTHOMCL1000
core-erhu	erhu-NCTC7999	DYB49_RS01200	murein biosynthesis integral membrane protein MurJ	503	COG0728	M	ORTHOMCL1000
core-erhu	erhu-NCTC8163	EL194_RS04965	murein biosynthesis integral membrane protein MurJ	503	COG0728	M	ORTHOMCL1000
core-erhu	erhu-RU	EF876_RS04970	murein biosynthesis integral membrane protein MurJ	503	COG0728	M	ORTHOMCL1000
core-erhu	erhu-SY1027	K210_RS08030	murein biosynthesis integral membrane protein MurJ	503	COG0728	M	ORTHOMCL1000
core-erhu	erhu-WH13013	BC346_RS07525	murein biosynthesis integral membrane protein MurJ	503	COG0728	M	ORTHOMCL1000
core-erhu	erhu-ATCC19414	HMPREF0357_RS03750	glycine/betaine ABC transporter	297	NA	NA	ORTHOMCL1001
core-erhu	erhu-Fujisawa	ERH_RS08345	glycine/betaine ABC transporter	297	NA	NA	ORTHOMCL1001
core-erhu	erhu-GXBY-1	A2I91_RS00770	glycine/betaine ABC transporter	297	NA	NA	ORTHOMCL1001
core-erhu	erhu-KC-Sb-R1	EEY85_RS00685	glycine/betaine ABC transporter	297	NA	NA	ORTHOMCL1001
core-erhu	erhu-ML101	DM789_RS08775	glycine/betaine ABC transporter	297	NA	NA	ORTHOMCL1001
core-erhu	erhu-NCTC7999	DYB49_RS07950	glycine/betaine ABC transporter	297	NA	NA	ORTHOMCL1001
core-erhu	erhu-NCTC8163	EL194_RS00795	glycine/betaine ABC transporter	297	NA	NA	ORTHOMCL1001
core-erhu	erhu-RU	EF876_RS04060	glycine/betaine ABC transporter	293	NA	NA	ORTHOMCL1001
core-erhu	erhu-SY1027	K210_RS06080	glycine/betaine ABC transporter	297	NA	NA	ORTHOMCL1001
core-erhu	erhu-WH13013	BC346_RS02950	glycine/betaine ABC transporter	297	NA	NA	ORTHOMCL1001
core-erhu	erhu-ATCC19414	HMPREF0357_RS05590	hypothetical protein	149	NA	NA	ORTHOMCL1002
core-erhu	erhu-Fujisawa	ERH_RS06515	hypothetical protein	149	NA	NA	ORTHOMCL1002
core-erhu	erhu-GXBY-1	A2I91_RS02990	hypothetical protein	149	NA	NA	ORTHOMCL1002
core-erhu	erhu-KC-Sb-R1	EEY85_RS02550	hypothetical protein	161	NA	NA	ORTHOMCL1002
core-erhu	erhu-ML101	DM789_RS06490	hypothetical protein	161	NA	NA	ORTHOMCL1002
core-erhu	erhu-NCTC7999	DYB49_RS06080	hypothetical protein	161	NA	NA	ORTHOMCL1002
core-erhu	erhu-NCTC8163	EL194_RS02640	hypothetical protein	149	NA	NA	ORTHOMCL1002
core-erhu	erhu-RU	EF876_RS01500	hypothetical protein	149	NA	NA	ORTHOMCL1002
core-erhu	erhu-SY1027	K210_RS04070	hypothetical protein	149	NA	NA	ORTHOMCL1002
core-erhu	erhu-WH13013	BC346_RS01115	hypothetical protein	149	NA	NA	ORTHOMCL1002
core-erhu	erhu-ATCC19414	HMPREF0357_RS03910	LysR family transcriptional regulator	283	COG0583	K	ORTHOMCL1003
core-erhu	erhu-Fujisawa	ERH_RS08185	LysR family transcriptional regulator	283	COG0583	K	ORTHOMCL1003
core-erhu	erhu-GXBY-1	A2I91_RS00930	LysR family transcriptional regulator	283	COG0583	K	ORTHOMCL1003
core-erhu	erhu-KC-Sb-R1	EEY85_RS00845	LysR family transcriptional regulator	283	COG0583	K	ORTHOMCL1003
core-erhu	erhu-ML101	DM789_RS08615	LysR family transcriptional regulator	283	COG0583	K	ORTHOMCL1003
core-erhu	erhu-NCTC7999	DYB49_RS07790	LysR family transcriptional regulator	283	COG0583	K	ORTHOMCL1003
core-erhu	erhu-NCTC8163	EL194_RS00955	LysR family transcriptional regulator	283	COG0583	K	ORTHOMCL1003
core-erhu	erhu-RU	EF876_RS07795	LysR family transcriptional regulator	283	COG0583	K	ORTHOMCL1003
core-erhu	erhu-SY1027	K210_RS05920	LysR family transcriptional regulator	283	COG0583	K	ORTHOMCL1003
core-erhu	erhu-WH13013	BC346_RS02790	LysR family transcriptional regulator	283	COG0583	K	ORTHOMCL1003
core-erhu	erhu-ATCC19414	HMPREF0357_RS05265	carboxymuconolactone decarboxylase family protein	118	COG0599	R	ORTHOMCL1004
core-erhu	erhu-Fujisawa	ERH_RS06900	carboxymuconolactone decarboxylase family protein	118	COG0599	R	ORTHOMCL1004
core-erhu	erhu-GXBY-1	A2I91_RS02215	carboxymuconolactone decarboxylase family protein	118	COG0599	R	ORTHOMCL1004
core-erhu	erhu-KC-Sb-R1	EEY85_RS02175	carboxymuconolactone decarboxylase family protein	118	COG0599	R	ORTHOMCL1004
core-erhu	erhu-ML101	DM789_RS07310	carboxymuconolactone decarboxylase family protein	118	COG0599	R	ORTHOMCL1004
core-erhu	erhu-NCTC7999	DYB49_RS06460	carboxymuconolactone decarboxylase family protein	118	COG0599	R	ORTHOMCL1004
core-erhu	erhu-NCTC8163	EL194_RS02310	carboxymuconolactone decarboxylase family protein	118	COG0599	R	ORTHOMCL1004
core-erhu	erhu-RU	EF876_RS01780	carboxymuconolactone decarboxylase family protein	118	COG0599	R	ORTHOMCL1004
core-erhu	erhu-SY1027	K210_RS04615	carboxymuconolactone decarboxylase family protein	118	COG0599	R	ORTHOMCL1004
core-erhu	erhu-WH13013	BC346_RS01500	carboxymuconolactone decarboxylase family protein	118	COG0599	R	ORTHOMCL1004
core-erhu	erhu-ATCC19414	HMPREF0357_RS08305	protein-tyrosine-phosphatase	243	NA	NA	ORTHOMCL1005
core-erhu	erhu-Fujisawa	ERH_RS00535	protein-tyrosine-phosphatase	243	NA	NA	ORTHOMCL1005
core-erhu	erhu-GXBY-1	A2I91_RS09050	protein-tyrosine-phosphatase	243	NA	NA	ORTHOMCL1005
core-erhu	erhu-KC-Sb-R1	EEY85_RS08315	tyrosine-protein phosphatase	243	NA	NA	ORTHOMCL1005
core-erhu	erhu-ML101	DM789_RS00540	tyrosine-protein phosphatase	243	NA	NA	ORTHOMCL1005
core-erhu	erhu-NCTC7999	DYB49_RS00165	tyrosine-protein phosphatase	243	NA	NA	ORTHOMCL1005
core-erhu	erhu-NCTC8163	EL194_RS03930	tyrosine-protein phosphatase	243	NA	NA	ORTHOMCL1005
core-erhu	erhu-RU	EF876_RS03560	tyrosine-protein phosphatase	243	NA	NA	ORTHOMCL1005
core-erhu	erhu-SY1027	K210_RS06995	protein-tyrosine-phosphatase	243	NA	NA	ORTHOMCL1005
core-erhu	erhu-WH13013	BC346_RS08570	protein-tyrosine-phosphatase	243	NA	NA	ORTHOMCL1005
core-erhu	erhu-ATCC19414	HMPREF0357_RS07660	lacto-N-biosidase	464	NA	NA	ORTHOMCL1006
core-erhu	erhu-Fujisawa	ERH_RS01195	lacto-N-biosidase	464	NA	NA	ORTHOMCL1006
core-erhu	erhu-GXBY-1	A2I91_RS08385	lacto-N-biosidase	464	NA	NA	ORTHOMCL1006
core-erhu	erhu-KC-Sb-R1	EEY85_RS07620	lacto-N-biosidase	464	NA	NA	ORTHOMCL1006
core-erhu	erhu-ML101	DM789_RS01200	lacto-N-biosidase	464	NA	NA	ORTHOMCL1006
core-erhu	erhu-NCTC7999	DYB49_RS00810	lacto-N-biosidase	464	NA	NA	ORTHOMCL1006
core-erhu	erhu-NCTC8163	EL194_RS04575	lacto-N-biosidase	464	NA	NA	ORTHOMCL1006
core-erhu	erhu-RU	EF876_RS05100	lacto-N-biosidase	464	NA	NA	ORTHOMCL1006
core-erhu	erhu-SY1027	K210_RS07655	lacto-N-biosidase	464	NA	NA	ORTHOMCL1006
core-erhu	erhu-WH13013	BC346_RS07905	lacto-N-biosidase	464	NA	NA	ORTHOMCL1006
core-erhu	erhu-ATCC19414	HMPREF0357_RS04150	aminoglycoside 6-adenylyltransferase	282	NA	NA	ORTHOMCL1007
core-erhu	erhu-Fujisawa	ERH_RS07940	aminoglycoside 6-adenylyltransferase	282	NA	NA	ORTHOMCL1007
core-erhu	erhu-GXBY-1	A2I91_RS01175	aminoglycoside 6-adenylyltransferase	282	NA	NA	ORTHOMCL1007
core-erhu	erhu-KC-Sb-R1	EEY85_RS01085	aminoglycoside 6-adenylyltransferase	282	NA	NA	ORTHOMCL1007
core-erhu	erhu-ML101	DM789_RS08370	aminoglycoside 6-adenylyltransferase	282	NA	NA	ORTHOMCL1007
core-erhu	erhu-NCTC7999	DYB49_RS07550	aminoglycoside 6-adenylyltransferase	282	NA	NA	ORTHOMCL1007
core-erhu	erhu-NCTC8163	EL194_RS01195	aminoglycoside 6-adenylyltransferase	282	NA	NA	ORTHOMCL1007
core-erhu	erhu-RU	EF876_RS07110	aminoglycoside 6-adenylyltransferase	282	NA	NA	ORTHOMCL1007
core-erhu	erhu-SY1027	K210_RS05675	aminoglycoside 6-adenylyltransferase	282	NA	NA	ORTHOMCL1007
core-erhu	erhu-WH13013	BC346_RS02545	aminoglycoside 6-adenylyltransferase	282	NA	NA	ORTHOMCL1007
core-erhu	erhu-ATCC19414	HMPREF0357_RS06905	hypothetical protein	160	NA	NA	ORTHOMCL1008
core-erhu	erhu-Fujisawa	ERH_RS01960	hypothetical protein	160	NA	NA	ORTHOMCL1008
core-erhu	erhu-GXBY-1	A2I91_RS07620	hypothetical protein	160	NA	NA	ORTHOMCL1008
core-erhu	erhu-KC-Sb-R1	EEY85_RS06880	hypothetical protein	160	NA	NA	ORTHOMCL1008
core-erhu	erhu-ML101	DM789_RS01975	hypothetical protein	160	NA	NA	ORTHOMCL1008
core-erhu	erhu-NCTC7999	DYB49_RS01580	hypothetical protein	160	NA	NA	ORTHOMCL1008
core-erhu	erhu-NCTC8163	EL194_RS05345	hypothetical protein	160	NA	NA	ORTHOMCL1008
core-erhu	erhu-RU	EF876_RS04580	hypothetical protein	160	NA	NA	ORTHOMCL1008
core-erhu	erhu-SY1027	K210_RS08410	hypothetical protein	160	NA	NA	ORTHOMCL1008
core-erhu	erhu-WH13013	BC346_RS07140	hypothetical protein	160	NA	NA	ORTHOMCL1008
core-erhu	erhu-ATCC19414	HMPREF0357_RS01835	hypothetical protein	179	NA	NA	ORTHOMCL1009
core-erhu	erhu-Fujisawa	ERH_RS04185	hypothetical protein	179	NA	NA	ORTHOMCL1009
core-erhu	erhu-GXBY-1	A2I91_RS05390	hypothetical protein	179	NA	NA	ORTHOMCL1009
core-erhu	erhu-KC-Sb-R1	EEY85_RS04860	hypothetical protein	179	NA	NA	ORTHOMCL1009
core-erhu	erhu-ML101	DM789_RS04195	hypothetical protein	179	NA	NA	ORTHOMCL1009
core-erhu	erhu-NCTC7999	DYB49_RS03795	hypothetical protein	179	NA	NA	ORTHOMCL1009
core-erhu	erhu-NCTC8163	EL194_RS07365	hypothetical protein	179	NA	NA	ORTHOMCL1009
core-erhu	erhu-RU	EF876_RS06805	hypothetical protein	179	NA	NA	ORTHOMCL1009
core-erhu	erhu-SY1027	K210_RS01800	hypothetical protein	179	NA	NA	ORTHOMCL1009
core-erhu	erhu-WH13013	BC346_RS04910	hypothetical protein	179	NA	NA	ORTHOMCL1009
core-erhu	erhu-ATCC19414	HMPREF0357_RS00950	hypothetical protein	147	NA	NA	ORTHOMCL101
core-erhu	erhu-Fujisawa	ERH_RS03310	hypothetical protein	147	NA	NA	ORTHOMCL101
core-erhu	erhu-GXBY-1	A2I91_RS06275	hypothetical protein	147	NA	NA	ORTHOMCL101
core-erhu	erhu-KC-Sb-R1	EEY85_RS05725	hypothetical protein	147	NA	NA	ORTHOMCL101
core-erhu	erhu-ML101	DM789_RS03320	hypothetical protein	147	NA	NA	ORTHOMCL101
core-erhu	erhu-NCTC7999	DYB49_RS02915	hypothetical protein	147	NA	NA	ORTHOMCL101
core-erhu	erhu-NCTC8163	EL194_RS06480	hypothetical protein	147	NA	NA	ORTHOMCL101
core-erhu	erhu-RU	EF876_RS02660	hypothetical protein	147	NA	NA	ORTHOMCL101
core-erhu	erhu-SY1027	K210_RS00920	hypothetical protein	147	NA	NA	ORTHOMCL101
core-erhu	erhu-WH13013	BC346_RS05795	hypothetical protein	147	NA	NA	ORTHOMCL101
core-erhu	erhu-ATCC19414	HMPREF0357_RS06560	DUF2812 domain-containing protein	173	NA	NA	ORTHOMCL1010
core-erhu	erhu-Fujisawa	ERH_RS05550	DUF2812 domain-containing protein	173	NA	NA	ORTHOMCL1010
core-erhu	erhu-GXBY-1	A2I91_RS03965	DUF2812 domain-containing protein	173	NA	NA	ORTHOMCL1010
core-erhu	erhu-KC-Sb-R1	EEY85_RS03525	DUF2812 domain-containing protein	173	NA	NA	ORTHOMCL1010
core-erhu	erhu-ML101	DM789_RS05525	DUF2812 domain-containing protein	173	NA	NA	ORTHOMCL1010
core-erhu	erhu-NCTC7999	DYB49_RS05115	DUF2812 domain-containing protein	173	NA	NA	ORTHOMCL1010
core-erhu	erhu-NCTC8163	EL194_RS03605	DUF2812 domain-containing protein	173	NA	NA	ORTHOMCL1010
core-erhu	erhu-RU	EF876_RS06605	DUF2812 domain-containing protein	173	NA	NA	ORTHOMCL1010
core-erhu	erhu-SY1027	K210_RS03110	DUF2812 domain-containing protein	173	NA	NA	ORTHOMCL1010
core-erhu	erhu-WH13013	BC346_RS00140	DUF2812 domain-containing protein	173	NA	NA	ORTHOMCL1010
core-erhu	erhu-ATCC19414	HMPREF0357_RS04305	hypothetical protein	309	NA	NA	ORTHOMCL1011
core-erhu	erhu-Fujisawa	ERH_RS07785	hypothetical protein	309	NA	NA	ORTHOMCL1011
core-erhu	erhu-GXBY-1	A2I91_RS01330	hypothetical protein	309	NA	NA	ORTHOMCL1011
core-erhu	erhu-KC-Sb-R1	EEY85_RS01245	hypothetical protein	309	NA	NA	ORTHOMCL1011
core-erhu	erhu-ML101	DM789_RS08210	hypothetical protein	253	NA	NA	ORTHOMCL1011
core-erhu	erhu-NCTC7999	DYB49_RS07390	hypothetical protein	253	NA	NA	ORTHOMCL1011
core-erhu	erhu-NCTC8163	EL194_RS01355	hypothetical protein	309	NA	NA	ORTHOMCL1011
core-erhu	erhu-RU	EF876_RS03205	hypothetical protein	309	NA	NA	ORTHOMCL1011
core-erhu	erhu-SY1027	K210_RS05515	hypothetical protein	309	NA	NA	ORTHOMCL1011
core-erhu	erhu-WH13013	BC346_RS02390	hypothetical protein	309	NA	NA	ORTHOMCL1011
core-erhu	erhu-ATCC19414	HMPREF0357_RS03670	hypothetical protein	59	NA	NA	ORTHOMCL1012
core-erhu	erhu-Fujisawa	ERH_RS08425	hypothetical protein	59	NA	NA	ORTHOMCL1012
core-erhu	erhu-GXBY-1	A2I91_RS00690	hypothetical protein	59	NA	NA	ORTHOMCL1012
core-erhu	erhu-KC-Sb-R1	EEY85_RS00605	hypothetical protein	59	NA	NA	ORTHOMCL1012
core-erhu	erhu-ML101	DM789_RS08855	hypothetical protein	59	NA	NA	ORTHOMCL1012
core-erhu	erhu-NCTC7999	DYB49_RS08030	hypothetical protein	59	NA	NA	ORTHOMCL1012
core-erhu	erhu-NCTC8163	EL194_RS00715	hypothetical protein	59	NA	NA	ORTHOMCL1012
core-erhu	erhu-RU	EF876_RS04140	hypothetical protein	59	NA	NA	ORTHOMCL1012
core-erhu	erhu-SY1027	K210_RS06160	hypothetical protein	59	NA	NA	ORTHOMCL1012
core-erhu	erhu-WH13013	BC346_RS03030	hypothetical protein	59	NA	NA	ORTHOMCL1012
core-erhu	erhu-ATCC19414	HMPREF0357_RS05020	PTS sugar transporter subunit IIC	256	COG3715	G	ORTHOMCL1013
core-erhu	erhu-Fujisawa	ERH_RS07145	PTS sugar transporter subunit IIC	256	COG3715	G	ORTHOMCL1013
core-erhu	erhu-GXBY-1	A2I91_RS01970	PTS sugar transporter subunit IIC	256	COG3715	G	ORTHOMCL1013
core-erhu	erhu-KC-Sb-R1	EEY85_RS01950	PTS sugar transporter subunit IIC	256	COG3715	G	ORTHOMCL1013
core-erhu	erhu-ML101	DM789_RS07560	PTS sugar transporter subunit IIC	256	COG3715	G	ORTHOMCL1013
core-erhu	erhu-NCTC7999	DYB49_RS06715	PTS sugar transporter subunit IIC	256	COG3715	G	ORTHOMCL1013
core-erhu	erhu-NCTC8163	EL194_RS02060	PTS sugar transporter subunit IIC	256	COG3715	G	ORTHOMCL1013
core-erhu	erhu-RU	EF876_RS02030	PTS sugar transporter subunit IIC	246	COG3715	G	ORTHOMCL1013
core-erhu	erhu-SY1027	K210_RS04860	PTS sugar transporter subunit IIC	256	COG3715	G	ORTHOMCL1013
core-erhu	erhu-WH13013	BC346_RS01750	PTS sugar transporter subunit IIC	256	COG3715	G	ORTHOMCL1013
core-erhu	erhu-ATCC19414	HMPREF0357_RS05990	ABC transporter permease	667	COG0577	V	ORTHOMCL1014
core-erhu	erhu-Fujisawa	ERH_RS06120	ABC transporter permease	667	COG0577	V	ORTHOMCL1014
core-erhu	erhu-GXBY-1	A2I91_RS03385	ABC transporter permease	667	COG0577	V	ORTHOMCL1014
core-erhu	erhu-KC-Sb-R1	EEY85_RS02955	ABC transporter permease	667	COG0577	V	ORTHOMCL1014
core-erhu	erhu-ML101	DM789_RS06095	ABC transporter permease	667	COG0577	V	ORTHOMCL1014
core-erhu	erhu-NCTC7999	DYB49_RS05685	ABC transporter permease	667	COG0577	V	ORTHOMCL1014
core-erhu	erhu-NCTC8163	EL194_RS03035	ABC transporter permease	667	COG0577	V	ORTHOMCL1014
core-erhu	erhu-RU	EF876_RS01070	ABC transporter permease	667	COG0577	V	ORTHOMCL1014
core-erhu	erhu-SY1027	K210_RS03670	ABC transporter permease	667	COG0577	V	ORTHOMCL1014
core-erhu	erhu-WH13013	BC346_RS00710	ABC transporter permease	667	COG0577	V	ORTHOMCL1014
core-erhu	erhu-ATCC19414	HMPREF0357_RS07535	type I methionyl aminopeptidase	250	COG0024	J	ORTHOMCL1015
core-erhu	erhu-Fujisawa	ERH_RS01330	type I methionyl aminopeptidase	250	COG0024	J	ORTHOMCL1015
core-erhu	erhu-GXBY-1	A2I91_RS08250	type I methionyl aminopeptidase	250	COG0024	J	ORTHOMCL1015
core-erhu	erhu-KC-Sb-R1	EEY85_RS07510	type I methionyl aminopeptidase	250	COG0024	J	ORTHOMCL1015
core-erhu	erhu-ML101	DM789_RS01340	type I methionyl aminopeptidase	250	COG0024	J	ORTHOMCL1015
core-erhu	erhu-NCTC7999	DYB49_RS00950	type I methionyl aminopeptidase	250	COG0024	J	ORTHOMCL1015
core-erhu	erhu-NCTC8163	EL194_RS04705	type I methionyl aminopeptidase	250	COG0024	J	ORTHOMCL1015
core-erhu	erhu-RU	EF876_RS07590	type I methionyl aminopeptidase	250	COG0024	J	ORTHOMCL1015
core-erhu	erhu-SY1027	K210_RS07785	type I methionyl aminopeptidase	250	COG0024	J	ORTHOMCL1015
core-erhu	erhu-WH13013	BC346_RS07770	type I methionyl aminopeptidase	250	COG0024	J	ORTHOMCL1015
core-erhu	erhu-ATCC19414	HMPREF0357_RS07225	N-acetyltransferase	178	COG1670	JO	ORTHOMCL1016
core-erhu	erhu-Fujisawa	ERH_RS01635	N-acetyltransferase	178	COG1670	JO	ORTHOMCL1016
core-erhu	erhu-GXBY-1	A2I91_RS07945	N-acetyltransferase	178	COG1670	JO	ORTHOMCL1016
core-erhu	erhu-KC-Sb-R1	EEY85_RS07195	N-acetyltransferase	178	COG1670	JO	ORTHOMCL1016
core-erhu	erhu-ML101	DM789_RS01650	N-acetyltransferase	178	COG1670	JO	ORTHOMCL1016
core-erhu	erhu-NCTC7999	DYB49_RS01260	N-acetyltransferase	178	COG1670	JO	ORTHOMCL1016
core-erhu	erhu-NCTC8163	EL194_RS05025	N-acetyltransferase	178	COG1670	JO	ORTHOMCL1016
core-erhu	erhu-RU	EF876_RS05030	N-acetyltransferase	178	COG1670	JO	ORTHOMCL1016
core-erhu	erhu-SY1027	K210_RS08090	N-acetyltransferase	178	COG1670	JO	ORTHOMCL1016
core-erhu	erhu-WH13013	BC346_RS07465	N-acetyltransferase	178	COG1670	JO	ORTHOMCL1016
core-erhu	erhu-ATCC19414	HMPREF0357_RS07910	hypothetical protein	213	NA	NA	ORTHOMCL1017
core-erhu	erhu-Fujisawa	ERH_RS00945	hypothetical protein	213	NA	NA	ORTHOMCL1017
core-erhu	erhu-GXBY-1	A2I91_RS08640	hypothetical protein	213	NA	NA	ORTHOMCL1017
core-erhu	erhu-KC-Sb-R1	EEY85_RS07880	hypothetical protein	213	NA	NA	ORTHOMCL1017
core-erhu	erhu-ML101	DM789_RS00945	hypothetical protein	213	NA	NA	ORTHOMCL1017
core-erhu	erhu-NCTC7999	DYB49_RS00560	hypothetical protein	213	NA	NA	ORTHOMCL1017
core-erhu	erhu-NCTC8163	EL194_RS04325	hypothetical protein	213	NA	NA	ORTHOMCL1017
core-erhu	erhu-RU	EF876_RS05350	hypothetical protein	213	NA	NA	ORTHOMCL1017
core-erhu	erhu-SY1027	K210_RS07405	hypothetical protein	213	NA	NA	ORTHOMCL1017
core-erhu	erhu-WH13013	BC346_RS08160	hypothetical protein	213	NA	NA	ORTHOMCL1017
core-erhu	erhu-ATCC19414	HMPREF0357_RS07035	SIS domain-containing protein	370	NA	NA	ORTHOMCL1018
core-erhu	erhu-Fujisawa	ERH_RS01825	SIS domain-containing protein	370	NA	NA	ORTHOMCL1018
core-erhu	erhu-GXBY-1	A2I91_RS07755	SIS domain-containing protein	370	NA	NA	ORTHOMCL1018
core-erhu	erhu-KC-Sb-R1	EEY85_RS07005	SIS domain-containing protein	370	NA	NA	ORTHOMCL1018
core-erhu	erhu-ML101	DM789_RS01840	SIS domain-containing protein	370	NA	NA	ORTHOMCL1018
core-erhu	erhu-NCTC7999	DYB49_RS01450	SIS domain-containing protein	370	NA	NA	ORTHOMCL1018
core-erhu	erhu-NCTC8163	EL194_RS05215	SIS domain-containing protein	370	NA	NA	ORTHOMCL1018
core-erhu	erhu-RU	EF876_RS04455	SIS domain-containing protein	370	NA	NA	ORTHOMCL1018
core-erhu	erhu-SY1027	K210_RS08280	SIS domain-containing protein	370	NA	NA	ORTHOMCL1018
core-erhu	erhu-WH13013	BC346_RS07275	SIS domain-containing protein	370	NA	NA	ORTHOMCL1018
core-erhu	erhu-ATCC19414	HMPREF0357_RS05375	transcriptional regulator	251	COG2013	S	ORTHOMCL1019
core-erhu	erhu-Fujisawa	ERH_RS06780	transcriptional regulator	251	COG2013	S	ORTHOMCL1019
core-erhu	erhu-GXBY-1	A2I91_RS02335	transcriptional regulator	251	COG2013	S	ORTHOMCL1019
core-erhu	erhu-KC-Sb-R1	EEY85_RS02295	AIM24 family protein	251	COG2013	S	ORTHOMCL1019
core-erhu	erhu-ML101	DM789_RS07195	AIM24 family protein	251	COG2013	S	ORTHOMCL1019
core-erhu	erhu-NCTC7999	DYB49_RS06350	transcriptional regulator	251	COG2013	S	ORTHOMCL1019
core-erhu	erhu-NCTC8163	EL194_RS02420	AIM24 family protein	251	COG2013	S	ORTHOMCL1019
core-erhu	erhu-RU	EF876_RS01670	AIM24 family protein	251	COG2013	S	ORTHOMCL1019
core-erhu	erhu-SY1027	K210_RS04495	transcriptional regulator	251	COG2013	S	ORTHOMCL1019
core-erhu	erhu-WH13013	BC346_RS01380	transcriptional regulator	251	COG2013	S	ORTHOMCL1019
core-erhu	erhu-ATCC19414	HMPREF0357_RS03865	rod shape-determining protein	332	COG1077	D	ORTHOMCL102
core-erhu	erhu-Fujisawa	ERH_RS08230	rod shape-determining protein	332	COG1077	D	ORTHOMCL102
core-erhu	erhu-GXBY-1	A2I91_RS00885	rod shape-determining protein	332	COG1077	D	ORTHOMCL102
core-erhu	erhu-KC-Sb-R1	EEY85_RS00800	rod shape-determining protein	332	COG1077	D	ORTHOMCL102
core-erhu	erhu-ML101	DM789_RS08660	rod shape-determining protein	332	COG1077	D	ORTHOMCL102
core-erhu	erhu-NCTC7999	DYB49_RS07835	rod shape-determining protein	332	COG1077	D	ORTHOMCL102
core-erhu	erhu-NCTC8163	EL194_RS00910	rod shape-determining protein	332	COG1077	D	ORTHOMCL102
core-erhu	erhu-RU	EF876_RS08085	rod shape-determining protein	332	COG1077	D	ORTHOMCL102
core-erhu	erhu-SY1027	K210_RS05965	rod shape-determining protein	332	COG1077	D	ORTHOMCL102
core-erhu	erhu-WH13013	BC346_RS02835	rod shape-determining protein	332	COG1077	D	ORTHOMCL102
core-erhu	erhu-ATCC19414	HMPREF0357_RS08175	hypothetical protein	199	NA	NA	ORTHOMCL1020
core-erhu	erhu-Fujisawa	ERH_RS00680	hypothetical protein	188	NA	NA	ORTHOMCL1020
core-erhu	erhu-GXBY-1	A2I91_RS08905	hypothetical protein	188	NA	NA	ORTHOMCL1020
core-erhu	erhu-KC-Sb-R1	EEY85_RS08185	hypothetical protein	188	NA	NA	ORTHOMCL1020
core-erhu	erhu-ML101	DM789_RS00680	hypothetical protein	188	NA	NA	ORTHOMCL1020
core-erhu	erhu-NCTC7999	DYB49_RS00295	hypothetical protein	199	NA	NA	ORTHOMCL1020
core-erhu	erhu-NCTC8163	EL194_RS04060	hypothetical protein	189	NA	NA	ORTHOMCL1020
core-erhu	erhu-RU	EF876_RS03430	hypothetical protein	199	NA	NA	ORTHOMCL1020
core-erhu	erhu-SY1027	K210_RS07135	hypothetical protein	188	NA	NA	ORTHOMCL1020
core-erhu	erhu-WH13013	BC346_RS08425	hypothetical protein	188	NA	NA	ORTHOMCL1020
core-erhu	erhu-ATCC19414	HMPREF0357_RS00070	hypothetical protein	75	NA	NA	ORTHOMCL1021
core-erhu	erhu-Fujisawa	ERH_RS02215	hypothetical protein	75	NA	NA	ORTHOMCL1021
core-erhu	erhu-GXBY-1	A2I91_RS07365	hypothetical protein	75	NA	NA	ORTHOMCL1021
core-erhu	erhu-KC-Sb-R1	EEY85_RS06630	hypothetical protein	75	NA	NA	ORTHOMCL1021
core-erhu	erhu-ML101	DM789_RS02230	hypothetical protein	75	NA	NA	ORTHOMCL1021
core-erhu	erhu-NCTC7999	DYB49_RS01830	hypothetical protein	75	NA	NA	ORTHOMCL1021
core-erhu	erhu-NCTC8163	EL194_RS05595	hypothetical protein	75	NA	NA	ORTHOMCL1021
core-erhu	erhu-RU	EF876_RS08210	hypothetical protein	75	NA	NA	ORTHOMCL1021
core-erhu	erhu-SY1027	K210_RS00060	hypothetical protein	75	NA	NA	ORTHOMCL1021
core-erhu	erhu-WH13013	BC346_RS06885	hypothetical protein	75	NA	NA	ORTHOMCL1021
core-erhu	erhu-ATCC19414	HMPREF0357_RS02025	EamA family transporter	312	COG0697	GER	ORTHOMCL1022
core-erhu	erhu-Fujisawa	ERH_RS04375	EamA family transporter	312	COG0697	GER	ORTHOMCL1022
core-erhu	erhu-GXBY-1	A2I91_RS05200	EamA family transporter	312	COG0697	GER	ORTHOMCL1022
core-erhu	erhu-KC-Sb-R1	EEY85_RS04675	DMT family transporter	312	COG0697	GER	ORTHOMCL1022
core-erhu	erhu-ML101	DM789_RS04385	DMT family transporter	312	COG0697	GER	ORTHOMCL1022
core-erhu	erhu-NCTC7999	DYB49_RS03985	DMT family transporter	312	COG0697	GER	ORTHOMCL1022
core-erhu	erhu-NCTC8163	EL194_RS07555	DMT family transporter	312	COG0697	GER	ORTHOMCL1022
core-erhu	erhu-RU	EF876_RS00120	DMT family transporter	312	COG0697	GER	ORTHOMCL1022
core-erhu	erhu-SY1027	K210_RS01985	EamA family transporter	312	COG0697	GER	ORTHOMCL1022
core-erhu	erhu-WH13013	BC346_RS04720	EamA family transporter	312	COG0697	GER	ORTHOMCL1022
core-erhu	erhu-ATCC19414	HMPREF0357_RS06955	ATP synthase F1 subunit delta	179	COG0712	C	ORTHOMCL1023
core-erhu	erhu-Fujisawa	ERH_RS01905	ATP synthase F1 subunit delta	179	COG0712	C	ORTHOMCL1023
core-erhu	erhu-GXBY-1	A2I91_RS07675	ATP synthase F1 subunit delta	179	COG0712	C	ORTHOMCL1023
core-erhu	erhu-KC-Sb-R1	EEY85_RS06925	ATP synthase F1 subunit delta	179	COG0712	C	ORTHOMCL1023
core-erhu	erhu-ML101	DM789_RS01920	ATP synthase F1 subunit delta	179	COG0712	C	ORTHOMCL1023
core-erhu	erhu-NCTC7999	DYB49_RS01530	ATP synthase F1 subunit delta	179	COG0712	C	ORTHOMCL1023
core-erhu	erhu-NCTC8163	EL194_RS05295	ATP synthase F1 subunit delta	179	COG0712	C	ORTHOMCL1023
core-erhu	erhu-RU	EF876_RS04535	ATP synthase F1 subunit delta	179	COG0712	C	ORTHOMCL1023
core-erhu	erhu-SY1027	K210_RS08360	ATP synthase F1 subunit delta	179	COG0712	C	ORTHOMCL1023
core-erhu	erhu-WH13013	BC346_RS07195	ATP synthase F1 subunit delta	179	COG0712	C	ORTHOMCL1023
core-erhu	erhu-ATCC19414	HMPREF0357_RS07615	cell wall anchor	704	NA	NA	ORTHOMCL1024
core-erhu	erhu-Fujisawa	ERH_RS01240	cell wall anchor	704	NA	NA	ORTHOMCL1024
core-erhu	erhu-GXBY-1	A2I91_RS08340	cell wall anchor	704	NA	NA	ORTHOMCL1024
core-erhu	erhu-KC-Sb-R1	EEY85_RS07575	cell wall anchor protein	704	NA	NA	ORTHOMCL1024
core-erhu	erhu-ML101	DM789_RS01245	cell wall anchor	704	NA	NA	ORTHOMCL1024
core-erhu	erhu-NCTC7999	DYB49_RS00855	cell wall anchor protein	704	NA	NA	ORTHOMCL1024
core-erhu	erhu-NCTC8163	EL194_RS04620	cell wall anchor	704	NA	NA	ORTHOMCL1024
core-erhu	erhu-RU	EF876_RS07675	cell wall anchor protein	704	NA	NA	ORTHOMCL1024
core-erhu	erhu-SY1027	K210_RS07700	cell wall anchor	704	NA	NA	ORTHOMCL1024
core-erhu	erhu-WH13013	BC346_RS07860	cell wall anchor	704	NA	NA	ORTHOMCL1024
core-erhu	erhu-ATCC19414	HMPREF0357_RS07305	RNA pseudouridine synthase	262	COG1187	J	ORTHOMCL1025
core-erhu	erhu-Fujisawa	ERH_RS01555	RNA pseudouridine synthase	262	COG1187	J	ORTHOMCL1025
core-erhu	erhu-GXBY-1	A2I91_RS08025	RNA pseudouridine synthase	262	COG1187	J	ORTHOMCL1025
core-erhu	erhu-KC-Sb-R1	EEY85_RS07275	pseudouridine synthase	262	COG1187	J	ORTHOMCL1025
core-erhu	erhu-ML101	DM789_RS01570	pseudouridine synthase	262	COG1187	J	ORTHOMCL1025
core-erhu	erhu-NCTC7999	DYB49_RS01180	pseudouridine synthase	262	COG1187	J	ORTHOMCL1025
core-erhu	erhu-NCTC8163	EL194_RS04945	pseudouridine synthase	262	COG1187	J	ORTHOMCL1025
core-erhu	erhu-RU	EF876_RS04950	pseudouridine synthase	262	COG1187	J	ORTHOMCL1025
core-erhu	erhu-SY1027	K210_RS08010	RNA pseudouridine synthase	262	COG1187	J	ORTHOMCL1025
core-erhu	erhu-WH13013	BC346_RS07545	RNA pseudouridine synthase	262	COG1187	J	ORTHOMCL1025
core-erhu	erhu-ATCC19414	HMPREF0357_RS06420	hypothetical protein	154	NA	NA	ORTHOMCL1026
core-erhu	erhu-Fujisawa	ERH_RS05690	hypothetical protein	154	NA	NA	ORTHOMCL1026
core-erhu	erhu-GXBY-1	A2I91_RS03825	hypothetical protein	154	NA	NA	ORTHOMCL1026
core-erhu	erhu-KC-Sb-R1	EEY85_RS03385	hypothetical protein	154	NA	NA	ORTHOMCL1026
core-erhu	erhu-ML101	DM789_RS05665	hypothetical protein	154	NA	NA	ORTHOMCL1026
core-erhu	erhu-NCTC7999	DYB49_RS05255	hypothetical protein	154	NA	NA	ORTHOMCL1026
core-erhu	erhu-NCTC8163	EL194_RS03465	hypothetical protein	122	NA	NA	ORTHOMCL1026
core-erhu	erhu-RU	EF876_RS06075	hypothetical protein	154	NA	NA	ORTHOMCL1026
core-erhu	erhu-SY1027	K210_RS03250	hypothetical protein	154	NA	NA	ORTHOMCL1026
core-erhu	erhu-WH13013	BC346_RS00280	hypothetical protein	154	NA	NA	ORTHOMCL1026
core-erhu	erhu-ATCC19414	HMPREF0357_RS02105	hypothetical protein	303	NA	NA	ORTHOMCL1027
core-erhu	erhu-Fujisawa	ERH_RS04455	hypothetical protein	303	NA	NA	ORTHOMCL1027
core-erhu	erhu-GXBY-1	A2I91_RS05120	hypothetical protein	303	NA	NA	ORTHOMCL1027
core-erhu	erhu-KC-Sb-R1	EEY85_RS04590	hypothetical protein	303	NA	NA	ORTHOMCL1027
core-erhu	erhu-ML101	DM789_RS04465	hypothetical protein	303	NA	NA	ORTHOMCL1027
core-erhu	erhu-NCTC7999	DYB49_RS04065	hypothetical protein	303	NA	NA	ORTHOMCL1027
core-erhu	erhu-NCTC8163	EL194_RS07635	hypothetical protein	303	NA	NA	ORTHOMCL1027
core-erhu	erhu-RU	EF876_RS00200	hypothetical protein	303	NA	NA	ORTHOMCL1027
core-erhu	erhu-SY1027	K210_RS02065	hypothetical protein	303	NA	NA	ORTHOMCL1027
core-erhu	erhu-WH13013	BC346_RS04640	hypothetical protein	303	NA	NA	ORTHOMCL1027
core-erhu	erhu-ATCC19414	HMPREF0357_RS07460	TetR/AcrR family transcriptional regulator	177	COG1309	K	ORTHOMCL1028
core-erhu	erhu-Fujisawa	ERH_RS01390	TetR/AcrR family transcriptional regulator	177	COG1309	K	ORTHOMCL1028
core-erhu	erhu-GXBY-1	A2I91_RS08190	TetR/AcrR family transcriptional regulator	177	COG1309	K	ORTHOMCL1028
core-erhu	erhu-KC-Sb-R1	EEY85_RS07450	TetR/AcrR family transcriptional regulator	177	COG1309	K	ORTHOMCL1028
core-erhu	erhu-ML101	DM789_RS01400	TetR/AcrR family transcriptional regulator	177	COG1309	K	ORTHOMCL1028
core-erhu	erhu-NCTC7999	DYB49_RS01010	TetR/AcrR family transcriptional regulator	177	COG1309	K	ORTHOMCL1028
core-erhu	erhu-NCTC8163	EL194_RS04785	TetR/AcrR family transcriptional regulator	177	COG1309	K	ORTHOMCL1028
core-erhu	erhu-RU	EF876_RS04800	TetR/AcrR family transcriptional regulator	177	COG1309	K	ORTHOMCL1028
core-erhu	erhu-SY1027	K210_RS07845	TetR/AcrR family transcriptional regulator	177	COG1309	K	ORTHOMCL1028
core-erhu	erhu-WH13013	BC346_RS07710	TetR/AcrR family transcriptional regulator	177	COG1309	K	ORTHOMCL1028
core-erhu	erhu-ATCC19414	HMPREF0357_RS01625	TIGR02206 family membrane protein	244	NA	NA	ORTHOMCL1029
core-erhu	erhu-Fujisawa	ERH_RS03975	TIGR02206 family membrane protein	244	NA	NA	ORTHOMCL1029
core-erhu	erhu-GXBY-1	A2I91_RS05595	TIGR02206 family membrane protein	244	NA	NA	ORTHOMCL1029
core-erhu	erhu-KC-Sb-R1	EEY85_RS05065	TIGR02206 family membrane protein	245	NA	NA	ORTHOMCL1029
core-erhu	erhu-ML101	DM789_RS03990	TIGR02206 family membrane protein	244	NA	NA	ORTHOMCL1029
core-erhu	erhu-NCTC7999	DYB49_RS03585	TIGR02206 family membrane protein	244	NA	NA	ORTHOMCL1029
core-erhu	erhu-NCTC8163	EL194_RS07155	TIGR02206 family membrane protein	244	NA	NA	ORTHOMCL1029
core-erhu	erhu-RU	EF876_RS02110	TIGR02206 family membrane protein	244	NA	NA	ORTHOMCL1029
core-erhu	erhu-SY1027	K210_RS01595	TIGR02206 family membrane protein	244	NA	NA	ORTHOMCL1029
core-erhu	erhu-WH13013	BC346_RS05115	TIGR02206 family membrane protein	244	NA	NA	ORTHOMCL1029
core-erhu	erhu-ATCC19414	HMPREF0357_RS06150	50S ribosomal protein L6	181	COG0097	J	ORTHOMCL103
core-erhu	erhu-Fujisawa	ERH_RS05960	50S ribosomal protein L6	181	COG0097	J	ORTHOMCL103
core-erhu	erhu-GXBY-1	A2I91_RS03555	50S ribosomal protein L6	181	COG0097	J	ORTHOMCL103
core-erhu	erhu-KC-Sb-R1	EEY85_RS03115	50S ribosomal protein L6	181	COG0097	J	ORTHOMCL103
core-erhu	erhu-ML101	DM789_RS05935	50S ribosomal protein L6	181	COG0097	J	ORTHOMCL103
core-erhu	erhu-NCTC7999	DYB49_RS05525	50S ribosomal protein L6	181	COG0097	J	ORTHOMCL103
core-erhu	erhu-NCTC8163	EL194_RS03195	50S ribosomal protein L6	181	COG0097	J	ORTHOMCL103
core-erhu	erhu-RU	EF876_RS06345	50S ribosomal protein L6	181	COG0097	J	ORTHOMCL103
core-erhu	erhu-SY1027	K210_RS03520	50S ribosomal protein L6	181	COG0097	J	ORTHOMCL103
core-erhu	erhu-WH13013	BC346_RS00550	50S ribosomal protein L6	181	COG0097	J	ORTHOMCL103
core-erhu	erhu-ATCC19414	HMPREF0357_RS07830	hypothetical protein	275	NA	NA	ORTHOMCL1030
core-erhu	erhu-Fujisawa	ERH_RS01025	hypothetical protein	275	NA	NA	ORTHOMCL1030
core-erhu	erhu-GXBY-1	A2I91_RS08560	hypothetical protein	275	NA	NA	ORTHOMCL1030
core-erhu	erhu-KC-Sb-R1	EEY85_RS07795	acyl-CoA acyltransferase	275	NA	NA	ORTHOMCL1030
core-erhu	erhu-ML101	DM789_RS01025	hypothetical protein	275	NA	NA	ORTHOMCL1030
core-erhu	erhu-NCTC7999	DYB49_RS00640	hypothetical protein	275	NA	NA	ORTHOMCL1030
core-erhu	erhu-NCTC8163	EL194_RS04405	hypothetical protein	275	NA	NA	ORTHOMCL1030
core-erhu	erhu-RU	EF876_RS05270	acyl-CoA acyltransferase	275	NA	NA	ORTHOMCL1030
core-erhu	erhu-SY1027	K210_RS07485	hypothetical protein	275	NA	NA	ORTHOMCL1030
core-erhu	erhu-WH13013	BC346_RS08080	hypothetical protein	275	NA	NA	ORTHOMCL1030
core-erhu	erhu-ATCC19414	HMPREF0357_RS05460	hypothetical protein	84	NA	NA	ORTHOMCL1031
core-erhu	erhu-Fujisawa	ERH_RS06695	hypothetical protein	84	NA	NA	ORTHOMCL1031
core-erhu	erhu-GXBY-1	A2I91_RS02420	hypothetical protein	84	NA	NA	ORTHOMCL1031
core-erhu	erhu-KC-Sb-R1	EEY85_RS02380	hypothetical protein	84	NA	NA	ORTHOMCL1031
core-erhu	erhu-ML101	DM789_RS07110	hypothetical protein	84	NA	NA	ORTHOMCL1031
core-erhu	erhu-NCTC7999	DYB49_RS06265	hypothetical protein	84	NA	NA	ORTHOMCL1031
core-erhu	erhu-NCTC8163	EL194_RS02505	hypothetical protein	84	NA	NA	ORTHOMCL1031
core-erhu	erhu-RU	EF876_RS01585	hypothetical protein	84	NA	NA	ORTHOMCL1031
core-erhu	erhu-SY1027	K210_RS04410	hypothetical protein	84	NA	NA	ORTHOMCL1031
core-erhu	erhu-WH13013	BC346_RS01295	hypothetical protein	84	NA	NA	ORTHOMCL1031
core-erhu	erhu-ATCC19414	HMPREF0357_RS04810	YhcH/YjgK/YiaL family protein	142	NA	NA	ORTHOMCL1032
core-erhu	erhu-Fujisawa	ERH_RS07300	YhcH/YjgK/YiaL family protein	142	NA	NA	ORTHOMCL1032
core-erhu	erhu-GXBY-1	A2I91_RS01815	YhcH/YjgK/YiaL family protein	142	NA	NA	ORTHOMCL1032
core-erhu	erhu-KC-Sb-R1	EEY85_RS01755	DUF386 domain-containing protein	142	NA	NA	ORTHOMCL1032
core-erhu	erhu-ML101	DM789_RS07715	YhcH/YjgK/YiaL family protein	142	NA	NA	ORTHOMCL1032
core-erhu	erhu-NCTC7999	DYB49_RS06910	DUF386 domain-containing protein	142	NA	NA	ORTHOMCL1032
core-erhu	erhu-NCTC8163	EL194_RS01845	YhcH/YjgK/YiaL family protein	142	NA	NA	ORTHOMCL1032
core-erhu	erhu-RU	EF876_RS07540	YhcH/YjgK/YiaL family protein	142	NA	NA	ORTHOMCL1032
core-erhu	erhu-SY1027	K210_RS05015	YhcH/YjgK/YiaL family protein	142	NA	NA	ORTHOMCL1032
core-erhu	erhu-WH13013	BC346_RS01905	YhcH/YjgK/YiaL family protein	142	NA	NA	ORTHOMCL1032
core-erhu	erhu-ATCC19414	HMPREF0357_RS05780	2-dehydro-3-deoxy-phosphogluconate aldolase	325	COG0800	G	ORTHOMCL1033
core-erhu	erhu-Fujisawa	ERH_RS06325	2-dehydro-3-deoxy-phosphogluconate aldolase	325	COG0800	G	ORTHOMCL1033
core-erhu	erhu-GXBY-1	A2I91_RS03180	2-dehydro-3-deoxy-phosphogluconate aldolase	325	COG0800	G	ORTHOMCL1033
core-erhu	erhu-KC-Sb-R1	EEY85_RS02745	keto-hydroxyglutarate-aldolase/keto-deoxy-phosphogluconate aldolase	325	COG0800	G	ORTHOMCL1033
core-erhu	erhu-ML101	DM789_RS06300	keto-hydroxyglutarate-aldolase/keto-deoxy-phosphogluconate aldolase	325	COG0800	G	ORTHOMCL1033
core-erhu	erhu-NCTC7999	DYB49_RS05890	keto-hydroxyglutarate-aldolase/keto-deoxy-phosphogluconate aldolase	325	COG0800	G	ORTHOMCL1033
core-erhu	erhu-NCTC8163	EL194_RS02830	bifunctional 4-hydroxy-2-oxoglutarate aldolase/2-dehydro-3-deoxy-phosphogluconate aldolase	325	COG0800	G	ORTHOMCL1033
core-erhu	erhu-RU	EF876_RS01310	keto-hydroxyglutarate-aldolase/keto-deoxy-phosphogluconate aldolase	325	COG0800	G	ORTHOMCL1033
core-erhu	erhu-SY1027	K210_RS03880	2-dehydro-3-deoxy-phosphogluconate aldolase	325	COG0800	G	ORTHOMCL1033
core-erhu	erhu-WH13013	BC346_RS00925	2-dehydro-3-deoxy-phosphogluconate aldolase	325	COG0800	G	ORTHOMCL1033
core-erhu	erhu-ATCC19414	HMPREF0357_RS01585	hypothetical protein	82	NA	NA	ORTHOMCL1034
core-erhu	erhu-Fujisawa	ERH_RS03935	hypothetical protein	82	NA	NA	ORTHOMCL1034
core-erhu	erhu-GXBY-1	A2I91_RS05635	hypothetical protein	82	NA	NA	ORTHOMCL1034
core-erhu	erhu-KC-Sb-R1	EEY85_RS05105	hypothetical protein	82	NA	NA	ORTHOMCL1034
core-erhu	erhu-ML101	DM789_RS03950	hypothetical protein	82	NA	NA	ORTHOMCL1034
core-erhu	erhu-NCTC7999	DYB49_RS03545	hypothetical protein	82	NA	NA	ORTHOMCL1034
core-erhu	erhu-NCTC8163	EL194_RS07115	hypothetical protein	82	NA	NA	ORTHOMCL1034
core-erhu	erhu-RU	EF876_RS02150	hypothetical protein	82	NA	NA	ORTHOMCL1034
core-erhu	erhu-SY1027	K210_RS01555	hypothetical protein	82	NA	NA	ORTHOMCL1034
core-erhu	erhu-WH13013	BC346_RS05155	hypothetical protein	82	NA	NA	ORTHOMCL1034
core-erhu	erhu-ATCC19414	HMPREF0357_RS03780	threonine/serine exporter	255	COG2966	S	ORTHOMCL1035
core-erhu	erhu-Fujisawa	ERH_RS08315	threonine/serine exporter	255	COG2966	S	ORTHOMCL1035
core-erhu	erhu-GXBY-1	A2I91_RS00800	threonine/serine exporter	255	COG2966	S	ORTHOMCL1035
core-erhu	erhu-KC-Sb-R1	EEY85_RS00715	threonine/serine exporter	255	COG2966	S	ORTHOMCL1035
core-erhu	erhu-ML101	DM789_RS08745	threonine/serine exporter	255	COG2966	S	ORTHOMCL1035
core-erhu	erhu-NCTC7999	DYB49_RS07920	threonine/serine exporter	255	COG2966	S	ORTHOMCL1035
core-erhu	erhu-NCTC8163	EL194_RS00825	threonine/serine exporter	255	COG2966	S	ORTHOMCL1035
core-erhu	erhu-RU	EF876_RS04030	threonine/serine exporter	255	COG2966	S	ORTHOMCL1035
core-erhu	erhu-SY1027	K210_RS06050	threonine/serine exporter	255	COG2966	S	ORTHOMCL1035
core-erhu	erhu-WH13013	BC346_RS02920	threonine/serine exporter	255	COG2966	S	ORTHOMCL1035
core-erhu	erhu-ATCC19414	HMPREF0357_RS07050	PTS mannose transporter subunit IID	272	COG3716	G	ORTHOMCL1036
core-erhu	erhu-Fujisawa	ERH_RS01810	PTS mannose transporter subunit IID	272	COG3716	G	ORTHOMCL1036
core-erhu	erhu-GXBY-1	A2I91_RS07770	PTS mannose transporter subunit IID	272	COG3716	G	ORTHOMCL1036
core-erhu	erhu-KC-Sb-R1	EEY85_RS07020	PTS system mannose/fructose/sorbose family transporter subunit IID	272	COG3716	G	ORTHOMCL1036
core-erhu	erhu-ML101	DM789_RS01825	PTS system mannose/fructose/sorbose family transporter subunit IID	272	COG3716	G	ORTHOMCL1036
core-erhu	erhu-NCTC7999	DYB49_RS01435	PTS system mannose/fructose/sorbose family transporter subunit IID	272	COG3716	G	ORTHOMCL1036
core-erhu	erhu-NCTC8163	EL194_RS05200	PTS system mannose/fructose/sorbose family transporter subunit IID	272	COG3716	G	ORTHOMCL1036
core-erhu	erhu-RU	EF876_RS04440	PTS system mannose/fructose/sorbose family transporter subunit IID	272	COG3716	G	ORTHOMCL1036
core-erhu	erhu-SY1027	K210_RS08265	PTS mannose transporter subunit IID	272	COG3716	G	ORTHOMCL1036
core-erhu	erhu-WH13013	BC346_RS07290	PTS mannose transporter subunit IID	272	COG3716	G	ORTHOMCL1036
core-erhu	erhu-ATCC19414	HMPREF0357_RS01495	ADP-ribose pyrophosphatase	89	NA	NA	ORTHOMCL1037
core-erhu	erhu-Fujisawa	ERH_RS03845	ADP-ribose pyrophosphatase	89	NA	NA	ORTHOMCL1037
core-erhu	erhu-GXBY-1	A2I91_RS05725	ADP-ribose pyrophosphatase	89	NA	NA	ORTHOMCL1037
core-erhu	erhu-KC-Sb-R1	EEY85_RS05185	ADP-ribose pyrophosphatase	89	NA	NA	ORTHOMCL1037
core-erhu	erhu-ML101	DM789_RS03865	ADP-ribose pyrophosphatase	89	NA	NA	ORTHOMCL1037
core-erhu	erhu-NCTC7999	DYB49_RS03460	ADP-ribose pyrophosphatase	89	NA	NA	ORTHOMCL1037
core-erhu	erhu-NCTC8163	EL194_RS07030	ADP-ribose pyrophosphatase	89	NA	NA	ORTHOMCL1037
core-erhu	erhu-RU	EF876_RS02235	ADP-ribose pyrophosphatase	89	NA	NA	ORTHOMCL1037
core-erhu	erhu-SY1027	K210_RS01465	ADP-ribose pyrophosphatase	89	NA	NA	ORTHOMCL1037
core-erhu	erhu-WH13013	BC346_RS05245	ADP-ribose pyrophosphatase	89	NA	NA	ORTHOMCL1037
core-erhu	erhu-ATCC19414	HMPREF0357_RS07715	sensor histidine kinase	438	COG0642	T	ORTHOMCL1038
core-erhu	erhu-Fujisawa	ERH_RS01140	sensor histidine kinase	438	COG0642	T	ORTHOMCL1038
core-erhu	erhu-GXBY-1	A2I91_RS08445	sensor histidine kinase	438	COG0642	T	ORTHOMCL1038
core-erhu	erhu-KC-Sb-R1	EEY85_RS07680	sensor histidine kinase	438	COG0642	T	ORTHOMCL1038
core-erhu	erhu-ML101	DM789_RS01140	sensor histidine kinase	438	COG0642	T	ORTHOMCL1038
core-erhu	erhu-NCTC7999	DYB49_RS00755	sensor histidine kinase	438	COG0642	T	ORTHOMCL1038
core-erhu	erhu-NCTC8163	EL194_RS04520	HAMP domain-containing histidine kinase	438	COG0642	T	ORTHOMCL1038
core-erhu	erhu-RU	EF876_RS05155	sensor histidine kinase	438	COG0642	T	ORTHOMCL1038
core-erhu	erhu-SY1027	K210_RS07600	sensor histidine kinase	438	COG0642	T	ORTHOMCL1038
core-erhu	erhu-WH13013	BC346_RS07965	sensor histidine kinase	438	COG0642	T	ORTHOMCL1038
core-erhu	erhu-ATCC19414	HMPREF0357_RS08085	inositol monophosphatase family protein	255	COG0483	G	ORTHOMCL1039
core-erhu	erhu-Fujisawa	ERH_RS00765	inositol monophosphatase family protein	255	COG0483	G	ORTHOMCL1039
core-erhu	erhu-GXBY-1	A2I91_RS08820	inositol monophosphatase family protein	255	COG0483	G	ORTHOMCL1039
core-erhu	erhu-KC-Sb-R1	EEY85_RS08100	inositol monophosphatase family protein	255	COG0483	G	ORTHOMCL1039
core-erhu	erhu-ML101	DM789_RS00765	inositol monophosphatase family protein	255	COG0483	G	ORTHOMCL1039
core-erhu	erhu-NCTC7999	DYB49_RS00385	inositol monophosphatase family protein	255	COG0483	G	ORTHOMCL1039
core-erhu	erhu-NCTC8163	EL194_RS04150	inositol monophosphatase family protein	255	COG0483	G	ORTHOMCL1039
core-erhu	erhu-RU	EF876_RS03340	inositol monophosphatase family protein	255	COG0483	G	ORTHOMCL1039
core-erhu	erhu-SY1027	K210_RS07220	inositol monophosphatase family protein	255	COG0483	G	ORTHOMCL1039
core-erhu	erhu-WH13013	BC346_RS08340	inositol monophosphatase family protein	255	COG0483	G	ORTHOMCL1039
core-erhu	erhu-ATCC19414	HMPREF0357_RS03705	Xaa-Pro aminopeptidase	406	COG0006	E	ORTHOMCL104
core-erhu	erhu-Fujisawa	ERH_RS08390	Xaa-Pro aminopeptidase	406	COG0006	E	ORTHOMCL104
core-erhu	erhu-GXBY-1	A2I91_RS00725	Xaa-Pro aminopeptidase	406	COG0006	E	ORTHOMCL104
core-erhu	erhu-KC-Sb-R1	EEY85_RS00640	M24 family metallopeptidase	406	COG0006	E	ORTHOMCL104
core-erhu	erhu-ML101	DM789_RS08820	M24 family metallopeptidase	406	COG0006	E	ORTHOMCL104
core-erhu	erhu-NCTC7999	DYB49_RS07995	M24 family metallopeptidase	406	COG0006	E	ORTHOMCL104
core-erhu	erhu-NCTC8163	EL194_RS00750	M24 family metallopeptidase	406	COG0006	E	ORTHOMCL104
core-erhu	erhu-RU	EF876_RS04105	M24 family metallopeptidase	406	COG0006	E	ORTHOMCL104
core-erhu	erhu-SY1027	K210_RS06125	Xaa-Pro aminopeptidase	406	COG0006	E	ORTHOMCL104
core-erhu	erhu-WH13013	BC346_RS02995	Xaa-Pro aminopeptidase	406	COG0006	E	ORTHOMCL104
core-erhu	erhu-ATCC19414	HMPREF0357_RS02625	ABC transporter	211	NA	NA	ORTHOMCL1040
core-erhu	erhu-Fujisawa	ERH_RS04985	ABC transporter	211	NA	NA	ORTHOMCL1040
core-erhu	erhu-GXBY-1	A2I91_RS04590	ABC transporter	211	NA	NA	ORTHOMCL1040
core-erhu	erhu-KC-Sb-R1	EEY85_RS04070	ATP-binding cassette domain-containing protein	211	NA	NA	ORTHOMCL1040
core-erhu	erhu-ML101	DM789_RS04995	ATP-binding cassette domain-containing protein	211	NA	NA	ORTHOMCL1040
core-erhu	erhu-NCTC7999	DYB49_RS04585	ATP-binding cassette domain-containing protein	211	NA	NA	ORTHOMCL1040
core-erhu	erhu-NCTC8163	EL194_RS08150	ATP-binding cassette domain-containing protein	211	NA	NA	ORTHOMCL1040
core-erhu	erhu-RU	EF876_RS00710	ATP-binding cassette domain-containing protein	211	NA	NA	ORTHOMCL1040
core-erhu	erhu-SY1027	K210_RS02590	ABC transporter	211	NA	NA	ORTHOMCL1040
core-erhu	erhu-WH13013	BC346_RS04110	ABC transporter	211	NA	NA	ORTHOMCL1040
core-erhu	erhu-ATCC19414	HMPREF0357_RS05415	hypothetical protein	60	NA	NA	ORTHOMCL1041
core-erhu	erhu-Fujisawa	ERH_RS06740	hypothetical protein	60	NA	NA	ORTHOMCL1041
core-erhu	erhu-GXBY-1	A2I91_RS02375	hypothetical protein	60	NA	NA	ORTHOMCL1041
core-erhu	erhu-KC-Sb-R1	EEY85_RS02335	hypothetical protein	60	NA	NA	ORTHOMCL1041
core-erhu	erhu-ML101	DM789_RS07155	hypothetical protein	60	NA	NA	ORTHOMCL1041
core-erhu	erhu-NCTC7999	DYB49_RS06310	hypothetical protein	60	NA	NA	ORTHOMCL1041
core-erhu	erhu-NCTC8163	EL194_RS02460	hypothetical protein	60	NA	NA	ORTHOMCL1041
core-erhu	erhu-RU	EF876_RS01630	hypothetical protein	60	NA	NA	ORTHOMCL1041
core-erhu	erhu-SY1027	K210_RS04455	hypothetical protein	60	NA	NA	ORTHOMCL1041
core-erhu	erhu-WH13013	BC346_RS01340	hypothetical protein	60	NA	NA	ORTHOMCL1041
core-erhu	erhu-ATCC19414	HMPREF0357_RS01725	DegV family protein	284	COG1307	I	ORTHOMCL1042
core-erhu	erhu-Fujisawa	ERH_RS04075	DegV family protein	284	COG1307	I	ORTHOMCL1042
core-erhu	erhu-GXBY-1	A2I91_RS05500	DegV family protein	284	COG1307	I	ORTHOMCL1042
core-erhu	erhu-KC-Sb-R1	EEY85_RS04970	DegV family protein	284	COG1307	I	ORTHOMCL1042
core-erhu	erhu-ML101	DM789_RS04085	DegV family protein	284	COG1307	I	ORTHOMCL1042
core-erhu	erhu-NCTC7999	DYB49_RS03680	DegV family protein	284	COG1307	I	ORTHOMCL1042
core-erhu	erhu-NCTC8163	EL194_RS07255	DegV family protein	284	COG1307	I	ORTHOMCL1042
core-erhu	erhu-RU	EF876_RS06915	DegV family protein	284	COG1307	I	ORTHOMCL1042
core-erhu	erhu-SY1027	K210_RS01690	DegV family protein	284	COG1307	I	ORTHOMCL1042
core-erhu	erhu-WH13013	BC346_RS05020	DegV family protein	284	COG1307	I	ORTHOMCL1042
core-erhu	erhu-ATCC19414	HMPREF0357_RS04765	alpha/beta hydrolase	284	COG2267	I	ORTHOMCL1043
core-erhu	erhu-Fujisawa	ERH_RS07345	lipase	284	COG2267	I	ORTHOMCL1043
core-erhu	erhu-GXBY-1	A2I91_RS01770	lipase	284	COG2267	I	ORTHOMCL1043
core-erhu	erhu-KC-Sb-R1	EEY85_RS01680	lysophospholipase	284	COG2267	I	ORTHOMCL1043
core-erhu	erhu-ML101	DM789_RS07760	alpha/beta fold hydrolase	284	COG2267	I	ORTHOMCL1043
core-erhu	erhu-NCTC7999	DYB49_RS06930	lysophospholipase	284	COG2267	I	ORTHOMCL1043
core-erhu	erhu-NCTC8163	EL194_RS01800	alpha/beta hydrolase	284	COG2267	I	ORTHOMCL1043
core-erhu	erhu-RU	EF876_RS02745	lysophospholipase	284	COG2267	I	ORTHOMCL1043
core-erhu	erhu-SY1027	K210_RS05060	lipase	284	COG2267	I	ORTHOMCL1043
core-erhu	erhu-WH13013	BC346_RS01950	lipase	284	COG2267	I	ORTHOMCL1043
core-erhu	erhu-ATCC19414	HMPREF0357_RS06920	thioredoxin	103	NA	NA	ORTHOMCL1044
core-erhu	erhu-Fujisawa	ERH_RS01940	thioredoxin	103	NA	NA	ORTHOMCL1044
core-erhu	erhu-GXBY-1	A2I91_RS07640	thioredoxin	103	NA	NA	ORTHOMCL1044
core-erhu	erhu-KC-Sb-R1	EEY85_RS06895	thioredoxin	103	NA	NA	ORTHOMCL1044
core-erhu	erhu-ML101	DM789_RS01955	thioredoxin	103	NA	NA	ORTHOMCL1044
core-erhu	erhu-NCTC7999	DYB49_RS01565	thioredoxin	103	NA	NA	ORTHOMCL1044
core-erhu	erhu-NCTC8163	EL194_RS05330	thioredoxin	103	NA	NA	ORTHOMCL1044
core-erhu	erhu-RU	EF876_RS04565	thioredoxin	103	NA	NA	ORTHOMCL1044
core-erhu	erhu-SY1027	K210_RS08395	thioredoxin	103	NA	NA	ORTHOMCL1044
core-erhu	erhu-WH13013	BC346_RS07160	thioredoxin	103	NA	NA	ORTHOMCL1044
core-erhu	erhu-ATCC19414	HMPREF0357_RS05740	hypothetical protein	136	NA	NA	ORTHOMCL1045
core-erhu	erhu-Fujisawa	ERH_RS06365	hypothetical protein	136	NA	NA	ORTHOMCL1045
core-erhu	erhu-GXBY-1	A2I91_RS03140	hypothetical protein	136	NA	NA	ORTHOMCL1045
core-erhu	erhu-KC-Sb-R1	EEY85_RS02705	hypothetical protein	136	NA	NA	ORTHOMCL1045
core-erhu	erhu-ML101	DM789_RS06340	hypothetical protein	136	NA	NA	ORTHOMCL1045
core-erhu	erhu-NCTC7999	DYB49_RS05930	hypothetical protein	136	NA	NA	ORTHOMCL1045
core-erhu	erhu-NCTC8163	EL194_RS02790	hypothetical protein	136	NA	NA	ORTHOMCL1045
core-erhu	erhu-RU	EF876_RS01350	hypothetical protein	136	NA	NA	ORTHOMCL1045
core-erhu	erhu-SY1027	K210_RS03920	hypothetical protein	136	NA	NA	ORTHOMCL1045
core-erhu	erhu-WH13013	BC346_RS00965	hypothetical protein	136	NA	NA	ORTHOMCL1045
core-erhu	erhu-ATCC19414	HMPREF0357_RS07280	hypothetical protein	139	NA	NA	ORTHOMCL1046
core-erhu	erhu-Fujisawa	ERH_RS01580	hypothetical protein	139	NA	NA	ORTHOMCL1046
core-erhu	erhu-GXBY-1	A2I91_RS08000	hypothetical protein	139	NA	NA	ORTHOMCL1046
core-erhu	erhu-KC-Sb-R1	EEY85_RS07250	hypothetical protein	148	NA	NA	ORTHOMCL1046
core-erhu	erhu-ML101	DM789_RS01595	hypothetical protein	139	NA	NA	ORTHOMCL1046
core-erhu	erhu-NCTC7999	DYB49_RS01205	hypothetical protein	148	NA	NA	ORTHOMCL1046
core-erhu	erhu-NCTC8163	EL194_RS04970	hypothetical protein	148	NA	NA	ORTHOMCL1046
core-erhu	erhu-RU	EF876_RS04975	hypothetical protein	148	NA	NA	ORTHOMCL1046
core-erhu	erhu-SY1027	K210_RS08035	hypothetical protein	139	NA	NA	ORTHOMCL1046
core-erhu	erhu-WH13013	BC346_RS07520	hypothetical protein	139	NA	NA	ORTHOMCL1046
core-erhu	erhu-ATCC19414	HMPREF0357_RS03740	ABC transporter permease	213	COG1174	E	ORTHOMCL1047
core-erhu	erhu-Fujisawa	ERH_RS08355	ABC transporter permease	213	COG1174	E	ORTHOMCL1047
core-erhu	erhu-GXBY-1	A2I91_RS00760	ABC transporter permease	213	COG1174	E	ORTHOMCL1047
core-erhu	erhu-KC-Sb-R1	EEY85_RS00675	ABC transporter permease	213	COG1174	E	ORTHOMCL1047
core-erhu	erhu-ML101	DM789_RS08785	ABC transporter permease	213	COG1174	E	ORTHOMCL1047
core-erhu	erhu-NCTC7999	DYB49_RS07960	ABC transporter permease	213	COG1174	E	ORTHOMCL1047
core-erhu	erhu-NCTC8163	EL194_RS00785	ABC transporter permease	213	COG1174	E	ORTHOMCL1047
core-erhu	erhu-RU	EF876_RS04070	ABC transporter permease	213	COG1174	E	ORTHOMCL1047
core-erhu	erhu-SY1027	K210_RS06090	ABC transporter permease	213	COG1174	E	ORTHOMCL1047
core-erhu	erhu-WH13013	BC346_RS02960	ABC transporter permease	213	COG1174	E	ORTHOMCL1047
core-erhu	erhu-ATCC19414	HMPREF0357_RS07965	CopY/TcrY family copper transport repressor	148	NA	NA	ORTHOMCL1048
core-erhu	erhu-Fujisawa	ERH_RS00885	CopY/TcrY family copper transport repressor	148	NA	NA	ORTHOMCL1048
core-erhu	erhu-GXBY-1	A2I91_RS08700	CopY/TcrY family copper transport repressor	148	NA	NA	ORTHOMCL1048
core-erhu	erhu-KC-Sb-R1	EEY85_RS07935	CopY/TcrY family copper transport repressor	148	NA	NA	ORTHOMCL1048
core-erhu	erhu-ML101	DM789_RS00885	CopY/TcrY family copper transport repressor	148	NA	NA	ORTHOMCL1048
core-erhu	erhu-NCTC7999	DYB49_RS00505	CopY/TcrY family copper transport repressor	148	NA	NA	ORTHOMCL1048
core-erhu	erhu-NCTC8163	EL194_RS04270	CopY/TcrY family copper transport repressor	148	NA	NA	ORTHOMCL1048
core-erhu	erhu-RU	EF876_RS05405	CopY/TcrY family copper transport repressor	148	NA	NA	ORTHOMCL1048
core-erhu	erhu-SY1027	K210_RS07345	CopY/TcrY family copper transport repressor	148	NA	NA	ORTHOMCL1048
core-erhu	erhu-WH13013	BC346_RS08220	CopY/TcrY family copper transport repressor	148	NA	NA	ORTHOMCL1048
core-erhu	erhu-ATCC19414	HMPREF0357_RS05100	rRNA pseudouridine synthase	229	COG1187	J	ORTHOMCL1049
core-erhu	erhu-Fujisawa	ERH_RS07065	rRNA pseudouridine synthase	229	COG1187	J	ORTHOMCL1049
core-erhu	erhu-GXBY-1	A2I91_RS02050	rRNA pseudouridine synthase	229	COG1187	J	ORTHOMCL1049
core-erhu	erhu-KC-Sb-R1	EEY85_RS02005	rRNA pseudouridine synthase	229	COG1187	J	ORTHOMCL1049
core-erhu	erhu-ML101	DM789_RS07480	rRNA pseudouridine synthase	229	COG1187	J	ORTHOMCL1049
core-erhu	erhu-NCTC7999	DYB49_RS06635	rRNA pseudouridine synthase	229	COG1187	J	ORTHOMCL1049
core-erhu	erhu-NCTC8163	EL194_RS02140	rRNA pseudouridine synthase	229	COG1187	J	ORTHOMCL1049
core-erhu	erhu-RU	EF876_RS01950	rRNA pseudouridine synthase	229	COG1187	J	ORTHOMCL1049
core-erhu	erhu-SY1027	K210_RS04780	rRNA pseudouridine synthase	229	COG1187	J	ORTHOMCL1049
core-erhu	erhu-WH13013	BC346_RS01670	rRNA pseudouridine synthase	229	COG1187	J	ORTHOMCL1049
core-erhu	erhu-ATCC19414	HMPREF0357_RS03925	single-stranded DNA-binding protein	157	COG0629	L	ORTHOMCL105
core-erhu	erhu-Fujisawa	ERH_RS08170	single-stranded DNA-binding protein	157	COG0629	L	ORTHOMCL105
core-erhu	erhu-GXBY-1	A2I91_RS00945	single-stranded DNA-binding protein	157	COG0629	L	ORTHOMCL105
core-erhu	erhu-KC-Sb-R1	EEY85_RS00860	single-stranded DNA-binding protein	157	COG0629	L	ORTHOMCL105
core-erhu	erhu-ML101	DM789_RS08600	single-stranded DNA-binding protein	157	COG0629	L	ORTHOMCL105
core-erhu	erhu-NCTC7999	DYB49_RS07775	single-stranded DNA-binding protein	157	COG0629	L	ORTHOMCL105
core-erhu	erhu-NCTC8163	EL194_RS00970	single-stranded DNA-binding protein	157	COG0629	L	ORTHOMCL105
core-erhu	erhu-RU	EF876_RS07810	single-stranded DNA-binding protein	157	COG0629	L	ORTHOMCL105
core-erhu	erhu-SY1027	K210_RS05905	single-stranded DNA-binding protein	157	COG0629	L	ORTHOMCL105
core-erhu	erhu-WH13013	BC346_RS02775	single-stranded DNA-binding protein	157	COG0629	L	ORTHOMCL105
core-erhu	erhu-ATCC19414	HMPREF0357_RS07755	DUF108 domain-containing protein	261	NA	NA	ORTHOMCL1050
core-erhu	erhu-Fujisawa	ERH_RS01100	DUF108 domain-containing protein	261	NA	NA	ORTHOMCL1050
core-erhu	erhu-GXBY-1	A2I91_RS08485	aspartate dehydrogenase	261	NA	NA	ORTHOMCL1050
core-erhu	erhu-KC-Sb-R1	EEY85_RS07720	DUF108 domain-containing protein	261	NA	NA	ORTHOMCL1050
core-erhu	erhu-ML101	DM789_RS01100	DUF108 domain-containing protein	261	NA	NA	ORTHOMCL1050
core-erhu	erhu-NCTC7999	DYB49_RS00715	DUF108 domain-containing protein	261	NA	NA	ORTHOMCL1050
core-erhu	erhu-NCTC8163	EL194_RS04480	DUF108 domain-containing protein	261	NA	NA	ORTHOMCL1050
core-erhu	erhu-RU	EF876_RS05195	DUF108 domain-containing protein	261	NA	NA	ORTHOMCL1050
core-erhu	erhu-SY1027	K210_RS07560	DUF108 domain-containing protein	261	NA	NA	ORTHOMCL1050
core-erhu	erhu-WH13013	BC346_RS08005	DUF108 domain-containing protein	261	NA	NA	ORTHOMCL1050
core-erhu	erhu-ATCC19414	HMPREF0357_RS08125	dehydrogenase	358	NA	NA	ORTHOMCL1051
core-erhu	erhu-Fujisawa	ERH_RS00725	dehydrogenase	358	NA	NA	ORTHOMCL1051
core-erhu	erhu-GXBY-1	A2I91_RS08860	dehydrogenase	358	NA	NA	ORTHOMCL1051
core-erhu	erhu-KC-Sb-R1	EEY85_RS08140	dehydrogenase	358	NA	NA	ORTHOMCL1051
core-erhu	erhu-ML101	DM789_RS00725	dehydrogenase	358	NA	NA	ORTHOMCL1051
core-erhu	erhu-NCTC7999	DYB49_RS00345	dehydrogenase	356	NA	NA	ORTHOMCL1051
core-erhu	erhu-NCTC8163	EL194_RS04110	dehydrogenase	356	NA	NA	ORTHOMCL1051
core-erhu	erhu-RU	EF876_RS03380	dehydrogenase	356	NA	NA	ORTHOMCL1051
core-erhu	erhu-SY1027	K210_RS07180	dehydrogenase	358	NA	NA	ORTHOMCL1051
core-erhu	erhu-WH13013	BC346_RS08380	dehydrogenase	358	NA	NA	ORTHOMCL1051
core-erhu	erhu-ATCC19414	HMPREF0357_RS01645	hypothetical protein	87	NA	NA	ORTHOMCL1052
core-erhu	erhu-Fujisawa	ERH_RS03995	hypothetical protein	87	NA	NA	ORTHOMCL1052
core-erhu	erhu-GXBY-1	A2I91_RS05575	hypothetical protein	87	NA	NA	ORTHOMCL1052
core-erhu	erhu-KC-Sb-R1	EEY85_RS05045	signal peptidase	87	NA	NA	ORTHOMCL1052
core-erhu	erhu-ML101	DM789_RS04010	hypothetical protein	87	NA	NA	ORTHOMCL1052
core-erhu	erhu-NCTC7999	DYB49_RS03605	signal peptidase	87	NA	NA	ORTHOMCL1052
core-erhu	erhu-NCTC8163	EL194_RS07175	hypothetical protein	87	NA	NA	ORTHOMCL1052
core-erhu	erhu-RU	EF876_RS02090	signal peptidase	87	NA	NA	ORTHOMCL1052
core-erhu	erhu-SY1027	K210_RS01615	hypothetical protein	87	NA	NA	ORTHOMCL1052
core-erhu	erhu-WH13013	BC346_RS05095	hypothetical protein	87	NA	NA	ORTHOMCL1052
core-erhu	erhu-ATCC19414	HMPREF0357_RS07495	hypothetical protein	145	NA	NA	ORTHOMCL1053
core-erhu	erhu-Fujisawa	ERH_RS01355	hypothetical protein	140	NA	NA	ORTHOMCL1053
core-erhu	erhu-GXBY-1	A2I91_RS08225	hypothetical protein	140	NA	NA	ORTHOMCL1053
core-erhu	erhu-KC-Sb-R1	EEY85_RS07485	hypothetical protein	140	NA	NA	ORTHOMCL1053
core-erhu	erhu-ML101	DM789_RS01365	hypothetical protein	140	NA	NA	ORTHOMCL1053
core-erhu	erhu-NCTC7999	DYB49_RS00975	hypothetical protein	140	NA	NA	ORTHOMCL1053
core-erhu	erhu-NCTC8163	EL194_RS04750	hypothetical protein	145	NA	NA	ORTHOMCL1053
core-erhu	erhu-RU	EF876_RS04765	hypothetical protein	122	NA	NA	ORTHOMCL1053
core-erhu	erhu-SY1027	K210_RS07810	hypothetical protein	140	NA	NA	ORTHOMCL1053
core-erhu	erhu-WH13013	BC346_RS07745	hypothetical protein	140	NA	NA	ORTHOMCL1053
core-erhu	erhu-ATCC19414	HMPREF0357_RS03900	chromate transporter	179	COG2059	P	ORTHOMCL1054
core-erhu	erhu-Fujisawa	ERH_RS08195	chromate transporter	179	COG2059	P	ORTHOMCL1054
core-erhu	erhu-GXBY-1	A2I91_RS00920	chromate transporter	179	COG2059	P	ORTHOMCL1054
core-erhu	erhu-KC-Sb-R1	EEY85_RS00835	chromate transporter	179	NA	NA	ORTHOMCL1054
core-erhu	erhu-ML101	DM789_RS08625	chromate transporter	179	COG2059	P	ORTHOMCL1054
core-erhu	erhu-NCTC7999	DYB49_RS07800	chromate transporter	179	COG2059	P	ORTHOMCL1054
core-erhu	erhu-NCTC8163	EL194_RS00945	chromate transporter	179	COG2059	P	ORTHOMCL1054
core-erhu	erhu-RU	EF876_RS07785	chromate transporter	179	COG2059	P	ORTHOMCL1054
core-erhu	erhu-SY1027	K210_RS05930	chromate transporter	179	COG2059	P	ORTHOMCL1054
core-erhu	erhu-WH13013	BC346_RS02800	chromate transporter	179	COG2059	P	ORTHOMCL1054
core-erhu	erhu-ATCC19414	HMPREF0357_RS07340	nitrate ABC transporter substrate-binding protein	321	COG0715	P	ORTHOMCL1055
core-erhu	erhu-Fujisawa	ERH_RS01520	nitrate ABC transporter substrate-binding protein	321	COG0715	P	ORTHOMCL1055
core-erhu	erhu-GXBY-1	A2I91_RS08060	nitrate ABC transporter substrate-binding protein	321	COG0715	P	ORTHOMCL1055
core-erhu	erhu-KC-Sb-R1	EEY85_RS07310	ABC transporter substrate-binding protein	321	COG0715	P	ORTHOMCL1055
core-erhu	erhu-ML101	DM789_RS01535	ABC transporter substrate-binding protein	321	COG0715	P	ORTHOMCL1055
core-erhu	erhu-NCTC7999	DYB49_RS01145	ABC transporter substrate-binding protein	321	COG0715	P	ORTHOMCL1055
core-erhu	erhu-NCTC8163	EL194_RS04910	ABC transporter substrate-binding protein	321	COG0715	P	ORTHOMCL1055
core-erhu	erhu-RU	EF876_RS04915	ABC transporter substrate-binding protein	321	COG0715	P	ORTHOMCL1055
core-erhu	erhu-SY1027	K210_RS07975	nitrate ABC transporter substrate-binding protein	321	COG0715	P	ORTHOMCL1055
core-erhu	erhu-WH13013	BC346_RS07580	nitrate ABC transporter substrate-binding protein	321	COG0715	P	ORTHOMCL1055
core-erhu	erhu-ATCC19414	HMPREF0357_RS01765	hypothetical protein	109	NA	NA	ORTHOMCL1056
core-erhu	erhu-Fujisawa	ERH_RS04115	hypothetical protein	109	NA	NA	ORTHOMCL1056
core-erhu	erhu-GXBY-1	A2I91_RS05460	hypothetical protein	109	NA	NA	ORTHOMCL1056
core-erhu	erhu-KC-Sb-R1	EEY85_RS04930	50S ribosomal protein L7/L12	109	NA	NA	ORTHOMCL1056
core-erhu	erhu-ML101	DM789_RS04125	50S ribosomal protein L7/L12	132	NA	NA	ORTHOMCL1056
core-erhu	erhu-NCTC7999	DYB49_RS03720	50S ribosomal protein L7/L12	132	NA	NA	ORTHOMCL1056
core-erhu	erhu-NCTC8163	EL194_RS07295	hypothetical protein	109	NA	NA	ORTHOMCL1056
core-erhu	erhu-RU	EF876_RS06875	hypothetical protein	109	NA	NA	ORTHOMCL1056
core-erhu	erhu-SY1027	K210_RS01730	hypothetical protein	109	NA	NA	ORTHOMCL1056
core-erhu	erhu-WH13013	BC346_RS04980	hypothetical protein	109	NA	NA	ORTHOMCL1056
core-erhu	erhu-ATCC19414	HMPREF0357_RS08025	chromate transporter	186	COG2059	P	ORTHOMCL1057
core-erhu	erhu-Fujisawa	ERH_RS00825	chromate transporter	186	COG2059	P	ORTHOMCL1057
core-erhu	erhu-GXBY-1	A2I91_RS08760	chromate transporter	186	COG2059	P	ORTHOMCL1057
core-erhu	erhu-KC-Sb-R1	EEY85_RS08035	chromate transporter	186	COG2059	P	ORTHOMCL1057
core-erhu	erhu-ML101	DM789_RS00825	chromate transporter	186	COG2059	P	ORTHOMCL1057
core-erhu	erhu-NCTC7999	DYB49_RS00445	chromate transporter	186	COG2059	P	ORTHOMCL1057
core-erhu	erhu-NCTC8163	EL194_RS04210	chromate transporter	186	COG2059	P	ORTHOMCL1057
core-erhu	erhu-RU	EF876_RS03280	chromate transporter	186	COG2059	P	ORTHOMCL1057
core-erhu	erhu-SY1027	K210_RS07285	chromate transporter	186	COG2059	P	ORTHOMCL1057
core-erhu	erhu-WH13013	BC346_RS08280	chromate transporter	186	COG2059	P	ORTHOMCL1057
core-erhu	erhu-ATCC19414	HMPREF0357_RS04855	hypothetical protein	53	NA	NA	ORTHOMCL1058
core-erhu	erhu-Fujisawa	ERH_RS07270	hypothetical protein	53	NA	NA	ORTHOMCL1058
core-erhu	erhu-GXBY-1	A2I91_RS01845	hypothetical protein	53	NA	NA	ORTHOMCL1058
core-erhu	erhu-KC-Sb-R1	EEY85_RS01785	amino acid permease	52	NA	NA	ORTHOMCL1058
core-erhu	erhu-ML101	DM789_RS07685	hypothetical protein	53	NA	NA	ORTHOMCL1058
core-erhu	erhu-NCTC7999	DYB49_RS06880	hypothetical protein	53	NA	NA	ORTHOMCL1058
core-erhu	erhu-NCTC8163	EL194_RS01890	hypothetical protein	53	NA	NA	ORTHOMCL1058
core-erhu	erhu-RU	EF876_RS07510	hypothetical protein	53	NA	NA	ORTHOMCL1058
core-erhu	erhu-SY1027	K210_RS04985	hypothetical protein	53	NA	NA	ORTHOMCL1058
core-erhu	erhu-WH13013	BC346_RS01875	hypothetical protein	53	NA	NA	ORTHOMCL1058
core-erhu	erhu-ATCC19414	HMPREF0357_RS07570	GNAT family N-acetyltransferase	406	NA	NA	ORTHOMCL1059
core-erhu	erhu-Fujisawa	ERH_RS01285	GNAT family N-acetyltransferase	406	NA	NA	ORTHOMCL1059
core-erhu	erhu-GXBY-1	A2I91_RS08295	GNAT family acetyltransferase	406	NA	NA	ORTHOMCL1059
core-erhu	erhu-KC-Sb-R1	EEY85_RS07530	GNAT family N-acetyltransferase	406	NA	NA	ORTHOMCL1059
core-erhu	erhu-ML101	DM789_RS01290	GNAT family N-acetyltransferase	406	NA	NA	ORTHOMCL1059
core-erhu	erhu-NCTC7999	DYB49_RS00900	GNAT family N-acetyltransferase	406	NA	NA	ORTHOMCL1059
core-erhu	erhu-NCTC8163	EL194_RS04665	GNAT family N-acetyltransferase	406	NA	NA	ORTHOMCL1059
core-erhu	erhu-RU	EF876_RS07630	GNAT family N-acetyltransferase	406	NA	NA	ORTHOMCL1059
core-erhu	erhu-SY1027	K210_RS07745	GNAT family N-acetyltransferase	406	NA	NA	ORTHOMCL1059
core-erhu	erhu-WH13013	BC346_RS07815	GNAT family N-acetyltransferase	406	NA	NA	ORTHOMCL1059
core-erhu	erhu-ATCC19414	HMPREF0357_RS04020	peroxide stress protein YaaA	239	NA	NA	ORTHOMCL106
core-erhu	erhu-Fujisawa	ERH_RS08075	peroxide stress protein YaaA	239	NA	NA	ORTHOMCL106
core-erhu	erhu-GXBY-1	A2I91_RS01040	peroxide stress protein YaaA	239	NA	NA	ORTHOMCL106
core-erhu	erhu-KC-Sb-R1	EEY85_RS00955	YaaA family protein	239	NA	NA	ORTHOMCL106
core-erhu	erhu-ML101	DM789_RS08505	YaaA family protein	239	NA	NA	ORTHOMCL106
core-erhu	erhu-NCTC7999	DYB49_RS07680	YaaA family protein	239	NA	NA	ORTHOMCL106
core-erhu	erhu-NCTC8163	EL194_RS01065	YaaA family protein	239	NA	NA	ORTHOMCL106
core-erhu	erhu-RU	EF876_RS08245	YaaA family protein	239	NA	NA	ORTHOMCL106
core-erhu	erhu-SY1027	K210_RS05810	peroxide stress protein YaaA	239	NA	NA	ORTHOMCL106
core-erhu	erhu-WH13013	BC346_RS02680	peroxide stress protein YaaA	239	NA	NA	ORTHOMCL106
core-erhu	erhu-ATCC19414	HMPREF0357_RS07945	peroxiredoxin	221	COG0450	V	ORTHOMCL1060
core-erhu	erhu-Fujisawa	ERH_RS00910	peroxiredoxin	221	COG0450	V	ORTHOMCL1060
core-erhu	erhu-GXBY-1	A2I91_RS08675	peroxiredoxin	221	COG0450	V	ORTHOMCL1060
core-erhu	erhu-KC-Sb-R1	EEY85_RS07915	peroxiredoxin	221	COG0450	V	ORTHOMCL1060
core-erhu	erhu-ML101	DM789_RS00910	peroxiredoxin	221	COG0450	V	ORTHOMCL1060
core-erhu	erhu-NCTC7999	DYB49_RS00525	peroxiredoxin	221	COG0450	V	ORTHOMCL1060
core-erhu	erhu-NCTC8163	EL194_RS04290	peroxiredoxin	221	COG0450	V	ORTHOMCL1060
core-erhu	erhu-RU	EF876_RS05385	peroxiredoxin	221	COG0450	V	ORTHOMCL1060
core-erhu	erhu-SY1027	K210_RS07370	peroxiredoxin	221	COG0450	V	ORTHOMCL1060
core-erhu	erhu-WH13013	BC346_RS08195	peroxiredoxin	221	COG0450	V	ORTHOMCL1060
core-erhu	erhu-ATCC19414	HMPREF0357_RS01525	hypothetical protein	225	NA	NA	ORTHOMCL1061
core-erhu	erhu-Fujisawa	ERH_RS03875	hypothetical protein	225	NA	NA	ORTHOMCL1061
core-erhu	erhu-GXBY-1	A2I91_RS05695	hypothetical protein	225	NA	NA	ORTHOMCL1061
core-erhu	erhu-KC-Sb-R1	EEY85_RS05165	hypothetical protein	225	NA	NA	ORTHOMCL1061
core-erhu	erhu-ML101	DM789_RS03890	hypothetical protein	225	NA	NA	ORTHOMCL1061
core-erhu	erhu-NCTC7999	DYB49_RS03485	hypothetical protein	225	NA	NA	ORTHOMCL1061
core-erhu	erhu-NCTC8163	EL194_RS07055	hypothetical protein	225	NA	NA	ORTHOMCL1061
core-erhu	erhu-RU	EF876_RS02210	hypothetical protein	225	NA	NA	ORTHOMCL1061
core-erhu	erhu-SY1027	K210_RS01495	hypothetical protein	225	NA	NA	ORTHOMCL1061
core-erhu	erhu-WH13013	BC346_RS05215	hypothetical protein	225	NA	NA	ORTHOMCL1061
core-erhu	erhu-ATCC19414	HMPREF0357_RS07735	hypothetical protein	76	NA	NA	ORTHOMCL1062
core-erhu	erhu-Fujisawa	ERH_RS01120	hypothetical protein	76	NA	NA	ORTHOMCL1062
core-erhu	erhu-GXBY-1	A2I91_RS08465	hypothetical protein	76	NA	NA	ORTHOMCL1062
core-erhu	erhu-KC-Sb-R1	EEY85_RS07700	acyl carrier protein	76	NA	NA	ORTHOMCL1062
core-erhu	erhu-ML101	DM789_RS01120	hypothetical protein	76	NA	NA	ORTHOMCL1062
core-erhu	erhu-NCTC7999	DYB49_RS00735	hypothetical protein	76	NA	NA	ORTHOMCL1062
core-erhu	erhu-NCTC8163	EL194_RS04500	hypothetical protein	76	NA	NA	ORTHOMCL1062
core-erhu	erhu-RU	EF876_RS05175	hypothetical protein	76	NA	NA	ORTHOMCL1062
core-erhu	erhu-SY1027	K210_RS07580	hypothetical protein	76	NA	NA	ORTHOMCL1062
core-erhu	erhu-WH13013	BC346_RS07985	hypothetical protein	76	NA	NA	ORTHOMCL1062
core-erhu	erhu-ATCC19414	HMPREF0357_RS07420	peptidase	632	NA	NA	ORTHOMCL1063
core-erhu	erhu-Fujisawa	ERH_RS01440	peptidase	632	NA	NA	ORTHOMCL1063
core-erhu	erhu-GXBY-1	A2I91_RS08140	peptidase	632	NA	NA	ORTHOMCL1063
core-erhu	erhu-KC-Sb-R1	EEY85_RS07400	LPXTG cell wall anchor domain-containing protein	631	NA	NA	ORTHOMCL1063
core-erhu	erhu-ML101	DM789_RS01450	LPXTG cell wall anchor domain-containing protein	632	NA	NA	ORTHOMCL1063
core-erhu	erhu-NCTC7999	DYB49_RS01060	LPXTG cell wall anchor domain-containing protein	632	NA	NA	ORTHOMCL1063
core-erhu	erhu-NCTC8163	EL194_RS04830	LPXTG cell wall anchor domain-containing protein	632	NA	NA	ORTHOMCL1063
core-erhu	erhu-RU	EF876_RS04845	LPXTG cell wall anchor domain-containing protein	626	NA	NA	ORTHOMCL1063
core-erhu	erhu-SY1027	K210_RS07895	peptidase	632	NA	NA	ORTHOMCL1063
core-erhu	erhu-WH13013	BC346_RS07660	peptidase	632	NA	NA	ORTHOMCL1063
core-erhu	erhu-ATCC19414	HMPREF0357_RS05010	PTS fructose transporter subunit IIA	137	NA	NA	ORTHOMCL1064
core-erhu	erhu-Fujisawa	ERH_RS07155	PTS fructose transporter subunit IIA	137	NA	NA	ORTHOMCL1064
core-erhu	erhu-GXBY-1	A2I91_RS01960	PTS fructose transporter subunit IIA	137	NA	NA	ORTHOMCL1064
core-erhu	erhu-KC-Sb-R1	EEY85_RS01940	PTS fructose transporter subunit IIA	137	NA	NA	ORTHOMCL1064
core-erhu	erhu-ML101	DM789_RS07570	PTS fructose transporter subunit IIA	137	NA	NA	ORTHOMCL1064
core-erhu	erhu-NCTC7999	DYB49_RS06725	PTS fructose transporter subunit IIA	137	NA	NA	ORTHOMCL1064
core-erhu	erhu-NCTC8163	EL194_RS02050	PTS fructose transporter subunit IIA	137	NA	NA	ORTHOMCL1064
core-erhu	erhu-RU	EF876_RS02040	PTS fructose transporter subunit IIA	137	NA	NA	ORTHOMCL1064
core-erhu	erhu-SY1027	K210_RS04870	PTS fructose transporter subunit IIA	137	NA	NA	ORTHOMCL1064
core-erhu	erhu-WH13013	BC346_RS01760	PTS fructose transporter subunit IIA	137	NA	NA	ORTHOMCL1064
core-erhu	erhu-ATCC19414	HMPREF0357_RS06860	phospholipase	248	COG1502	I	ORTHOMCL1065
core-erhu	erhu-Fujisawa	ERH_RS02005	phospholipase	248	COG1502	I	ORTHOMCL1065
core-erhu	erhu-GXBY-1	A2I91_RS07575	phospholipase	248	COG1502	I	ORTHOMCL1065
core-erhu	erhu-KC-Sb-R1	EEY85_RS06835	NgoFVII family restriction endonuclease	248	COG1502	I	ORTHOMCL1065
core-erhu	erhu-ML101	DM789_RS02020	phospholipase	248	COG1502	I	ORTHOMCL1065
core-erhu	erhu-NCTC7999	DYB49_RS01625	phospholipase	248	COG1502	I	ORTHOMCL1065
core-erhu	erhu-NCTC8163	EL194_RS05390	phospholipase	248	COG1502	I	ORTHOMCL1065
core-erhu	erhu-RU	EF876_RS04625	phospholipase	248	COG1502	I	ORTHOMCL1065
core-erhu	erhu-SY1027	K210_RS08455	phospholipase	248	COG1502	I	ORTHOMCL1065
core-erhu	erhu-WH13013	BC346_RS07095	phospholipase	248	COG1502	I	ORTHOMCL1065
core-erhu	erhu-ATCC19414	HMPREF0357_RS01685	arginine deiminase	406	COG2235	E	ORTHOMCL1066
core-erhu	erhu-Fujisawa	ERH_RS04040	arginine deiminase	406	COG2235	E	ORTHOMCL1066
core-erhu	erhu-GXBY-1	A2I91_RS05535	arginine deiminase	406	COG2235	E	ORTHOMCL1066
core-erhu	erhu-KC-Sb-R1	EEY85_RS05005	arginine deiminase	406	COG2235	E	ORTHOMCL1066
core-erhu	erhu-ML101	DM789_RS04050	arginine deiminase	406	COG2235	E	ORTHOMCL1066
core-erhu	erhu-NCTC7999	DYB49_RS03645	arginine deiminase	406	COG2235	E	ORTHOMCL1066
core-erhu	erhu-NCTC8163	EL194_RS07215	arginine deiminase	406	COG2235	E	ORTHOMCL1066
core-erhu	erhu-RU	EF876_RS06950	arginine deiminase	406	COG2235	E	ORTHOMCL1066
core-erhu	erhu-SY1027	K210_RS01655	arginine deiminase	406	COG2235	E	ORTHOMCL1066
core-erhu	erhu-WH13013	BC346_RS05055	arginine deiminase	406	COG2235	E	ORTHOMCL1066
core-erhu	erhu-ATCC19414	HMPREF0357_RS07220	DUF1801 domain-containing protein	143	NA	NA	ORTHOMCL1067
core-erhu	erhu-Fujisawa	ERH_RS01640	DUF1801 domain-containing protein	143	NA	NA	ORTHOMCL1067
core-erhu	erhu-GXBY-1	A2I91_RS07940	DUF1801 domain-containing protein	143	NA	NA	ORTHOMCL1067
core-erhu	erhu-KC-Sb-R1	EEY85_RS07190	DUF1801 domain-containing protein	143	NA	NA	ORTHOMCL1067
core-erhu	erhu-ML101	DM789_RS01655	DUF1801 domain-containing protein	143	NA	NA	ORTHOMCL1067
core-erhu	erhu-NCTC7999	DYB49_RS01265	DUF1801 domain-containing protein	143	NA	NA	ORTHOMCL1067
core-erhu	erhu-NCTC8163	EL194_RS05030	DUF1801 domain-containing protein	143	NA	NA	ORTHOMCL1067
core-erhu	erhu-RU	EF876_RS05035	DUF1801 domain-containing protein	143	NA	NA	ORTHOMCL1067
core-erhu	erhu-SY1027	K210_RS08095	DUF1801 domain-containing protein	143	NA	NA	ORTHOMCL1067
core-erhu	erhu-WH13013	BC346_RS07460	DUF1801 domain-containing protein	143	NA	NA	ORTHOMCL1067
core-erhu	erhu-ATCC19414	HMPREF0357_RS01700	YfcC family protein	466	COG1288	R	ORTHOMCL1068
core-erhu	erhu-Fujisawa	ERH_RS04055	YfcC family protein	466	COG1288	R	ORTHOMCL1068
core-erhu	erhu-GXBY-1	A2I91_RS05520	YfcC family protein	466	COG1288	R	ORTHOMCL1068
core-erhu	erhu-KC-Sb-R1	EEY85_RS04990	YfcC family protein	466	COG1288	R	ORTHOMCL1068
core-erhu	erhu-ML101	DM789_RS04065	YfcC family protein	466	COG1288	R	ORTHOMCL1068
core-erhu	erhu-NCTC7999	DYB49_RS03660	YfcC family protein	466	COG1288	R	ORTHOMCL1068
core-erhu	erhu-NCTC8163	EL194_RS07230	YfcC family protein	466	COG1288	R	ORTHOMCL1068
core-erhu	erhu-RU	EF876_RS06935	YfcC family protein	466	COG1288	R	ORTHOMCL1068
core-erhu	erhu-SY1027	K210_RS01670	YfcC family protein	466	COG1288	R	ORTHOMCL1068
core-erhu	erhu-WH13013	BC346_RS05040	YfcC family protein	466	COG1288	R	ORTHOMCL1068
core-erhu	erhu-ATCC19414	HMPREF0357_RS04365	phosphodiesterase	179	NA	NA	ORTHOMCL1069
core-erhu	erhu-Fujisawa	ERH_RS07725	phosphodiesterase	179	NA	NA	ORTHOMCL1069
core-erhu	erhu-GXBY-1	A2I91_RS01390	phosphodiesterase	179	NA	NA	ORTHOMCL1069
core-erhu	erhu-KC-Sb-R1	EEY85_RS01305	phosphodiesterase	179	NA	NA	ORTHOMCL1069
core-erhu	erhu-ML101	DM789_RS08150	phosphodiesterase	179	NA	NA	ORTHOMCL1069
core-erhu	erhu-NCTC7999	DYB49_RS07330	phosphodiesterase	179	NA	NA	ORTHOMCL1069
core-erhu	erhu-NCTC8163	EL194_RS01415	phosphodiesterase	179	NA	NA	ORTHOMCL1069
core-erhu	erhu-RU	EF876_RS03145	phosphodiesterase	179	NA	NA	ORTHOMCL1069
core-erhu	erhu-SY1027	K210_RS05455	phosphodiesterase	179	NA	NA	ORTHOMCL1069
core-erhu	erhu-WH13013	BC346_RS02330	phosphodiesterase	179	NA	NA	ORTHOMCL1069
core-erhu	erhu-ATCC19414	HMPREF0357_RS02205	50S ribosomal protein L7ae	108	NA	NA	ORTHOMCL107
core-erhu	erhu-Fujisawa	ERH_RS04560	50S ribosomal protein L7ae	108	NA	NA	ORTHOMCL107
core-erhu	erhu-GXBY-1	A2I91_RS05020	50S ribosomal protein L7ae	108	NA	NA	ORTHOMCL107
core-erhu	erhu-KC-Sb-R1	EEY85_RS04490	50S ribosomal protein L7ae	108	NA	NA	ORTHOMCL107
core-erhu	erhu-ML101	DM789_RS04565	50S ribosomal protein L7ae	108	NA	NA	ORTHOMCL107
core-erhu	erhu-NCTC7999	DYB49_RS04165	50S ribosomal protein L7ae	108	NA	NA	ORTHOMCL107
core-erhu	erhu-NCTC8163	EL194_RS07730	50S ribosomal protein L7ae	108	NA	NA	ORTHOMCL107
core-erhu	erhu-RU	EF876_RS00295	50S ribosomal protein L7ae	108	NA	NA	ORTHOMCL107
core-erhu	erhu-SY1027	K210_RS02165	50S ribosomal protein L7ae	108	NA	NA	ORTHOMCL107
core-erhu	erhu-WH13013	BC346_RS04540	50S ribosomal protein L7ae	108	NA	NA	ORTHOMCL107
core-erhu	erhu-ATCC19414	HMPREF0357_RS07985	cof family protein	129	NA	NA	ORTHOMCL1070
core-erhu	erhu-Fujisawa	ERH_RS00865	cof family protein	129	NA	NA	ORTHOMCL1070
core-erhu	erhu-GXBY-1	A2I91_RS08720	cof family protein	129	NA	NA	ORTHOMCL1070
core-erhu	erhu-KC-Sb-R1	EEY85_RS07955	HAD family hydrolase	129	NA	NA	ORTHOMCL1070
core-erhu	erhu-ML101	DM789_RS00865	cof family protein	129	NA	NA	ORTHOMCL1070
core-erhu	erhu-NCTC7999	DYB49_RS00485	cof family protein	129	NA	NA	ORTHOMCL1070
core-erhu	erhu-NCTC8163	EL194_RS04250	cof family protein	129	NA	NA	ORTHOMCL1070
core-erhu	erhu-RU	EF876_RS03240	cof family protein	129	NA	NA	ORTHOMCL1070
core-erhu	erhu-SY1027	K210_RS07325	cof family protein	129	NA	NA	ORTHOMCL1070
core-erhu	erhu-WH13013	BC346_RS08240	cof family protein	129	NA	NA	ORTHOMCL1070
core-erhu	erhu-ATCC19414	HMPREF0357_RS07780	hypothetical protein	100	NA	NA	ORTHOMCL1071
core-erhu	erhu-Fujisawa	ERH_RS01075	hypothetical protein	100	NA	NA	ORTHOMCL1071
core-erhu	erhu-GXBY-1	A2I91_RS08510	hypothetical protein	100	NA	NA	ORTHOMCL1071
core-erhu	erhu-KC-Sb-R1	EEY85_RS07745	hypothetical protein	100	NA	NA	ORTHOMCL1071
core-erhu	erhu-ML101	DM789_RS01075	hypothetical protein	100	NA	NA	ORTHOMCL1071
core-erhu	erhu-NCTC7999	DYB49_RS00690	hypothetical protein	100	NA	NA	ORTHOMCL1071
core-erhu	erhu-NCTC8163	EL194_RS04455	hypothetical protein	100	NA	NA	ORTHOMCL1071
core-erhu	erhu-RU	EF876_RS05220	hypothetical protein	100	NA	NA	ORTHOMCL1071
core-erhu	erhu-SY1027	K210_RS07535	hypothetical protein	100	NA	NA	ORTHOMCL1071
core-erhu	erhu-WH13013	BC346_RS08030	hypothetical protein	100	NA	NA	ORTHOMCL1071
core-erhu	erhu-ATCC19414	HMPREF0357_RS00250	aminopeptidase C	439	NA	NA	ORTHOMCL1072
core-erhu	erhu-Fujisawa	ERH_RS02400	aminopeptidase C	439	NA	NA	ORTHOMCL1072
core-erhu	erhu-GXBY-1	A2I91_RS07180	product aminopeptidase C	439	NA	NA	ORTHOMCL1072
core-erhu	erhu-KC-Sb-R1	EEY85_RS06435	aminopeptidase	439	NA	NA	ORTHOMCL1072
core-erhu	erhu-ML101	DM789_RS02415	product aminopeptidase C	439	NA	NA	ORTHOMCL1072
core-erhu	erhu-NCTC7999	DYB49_RS02010	aminopeptidase C	439	NA	NA	ORTHOMCL1072
core-erhu	erhu-NCTC8163	EL194_RS05775	aminopeptidase C	439	NA	NA	ORTHOMCL1072
core-erhu	erhu-RU	EF876_RS07425	aminopeptidase	439	NA	NA	ORTHOMCL1072
core-erhu	erhu-SY1027	K210_RS00240	product aminopeptidase C	439	NA	NA	ORTHOMCL1072
core-erhu	erhu-WH13013	BC346_RS06700	product aminopeptidase C	439	NA	NA	ORTHOMCL1072
core-erhu	erhu-ATCC19414	HMPREF0357_RS05880	hypothetical protein	131	NA	NA	ORTHOMCL1073
core-erhu	erhu-Fujisawa	ERH_RS06225	hypothetical protein	131	NA	NA	ORTHOMCL1073
core-erhu	erhu-GXBY-1	A2I91_RS03280	hypothetical protein	131	NA	NA	ORTHOMCL1073
core-erhu	erhu-KC-Sb-R1	EEY85_RS02845	hypothetical protein	131	NA	NA	ORTHOMCL1073
core-erhu	erhu-ML101	DM789_RS06200	hypothetical protein	142	NA	NA	ORTHOMCL1073
core-erhu	erhu-NCTC7999	DYB49_RS05790	hypothetical protein	131	NA	NA	ORTHOMCL1073
core-erhu	erhu-NCTC8163	EL194_RS02930	hypothetical protein	131	NA	NA	ORTHOMCL1073
core-erhu	erhu-RU	EF876_RS01210	hypothetical protein	131	NA	NA	ORTHOMCL1073
core-erhu	erhu-SY1027	K210_RS03775	hypothetical protein	131	NA	NA	ORTHOMCL1073
core-erhu	erhu-WH13013	BC346_RS00825	hypothetical protein	131	NA	NA	ORTHOMCL1073
core-erhu	erhu-ATCC19414	HMPREF0357_RS03240	ABC transporter permease	377	NA	NA	ORTHOMCL1074
core-erhu	erhu-Fujisawa	ERH_RS00125	ABC transporter permease	377	NA	NA	ORTHOMCL1074
core-erhu	erhu-GXBY-1	A2I91_RS00255	ABC transporter permease	377	NA	NA	ORTHOMCL1074
core-erhu	erhu-KC-Sb-R1	EEY85_RS00170	ABC transporter permease	377	NA	NA	ORTHOMCL1074
core-erhu	erhu-ML101	DM789_RS00130	ABC transporter permease	377	NA	NA	ORTHOMCL1074
core-erhu	erhu-NCTC7999	DYB49_RS08465	ABC transporter permease	377	NA	NA	ORTHOMCL1074
core-erhu	erhu-NCTC8163	EL194_RS00280	ABC transporter permease	377	NA	NA	ORTHOMCL1074
core-erhu	erhu-RU	EF876_RS03765	ABC transporter permease	377	NA	NA	ORTHOMCL1074
core-erhu	erhu-SY1027	K210_RS06585	ABC transporter permease	377	NA	NA	ORTHOMCL1074
core-erhu	erhu-WH13013	BC346_RS03460	ABC transporter permease	377	NA	NA	ORTHOMCL1074
core-erhu	erhu-ATCC19414	HMPREF0357_RS07485	cold-shock protein	66	COG1278	K	ORTHOMCL1075
core-erhu	erhu-Fujisawa	ERH_RS01365	cold-shock protein	66	COG1278	K	ORTHOMCL1075
core-erhu	erhu-GXBY-1	A2I91_RS08215	cold-shock protein	66	COG1278	K	ORTHOMCL1075
core-erhu	erhu-KC-Sb-R1	EEY85_RS07475	cold-shock protein	66	COG1278	K	ORTHOMCL1075
core-erhu	erhu-ML101	DM789_RS01375	cold-shock protein	66	COG1278	K	ORTHOMCL1075
core-erhu	erhu-NCTC7999	DYB49_RS00985	cold-shock protein	66	COG1278	K	ORTHOMCL1075
core-erhu	erhu-NCTC8163	EL194_RS04760	cold-shock protein	66	COG1278	K	ORTHOMCL1075
core-erhu	erhu-RU	EF876_RS04775	cold-shock protein	66	COG1278	K	ORTHOMCL1075
core-erhu	erhu-SY1027	K210_RS07820	cold-shock protein	66	COG1278	K	ORTHOMCL1075
core-erhu	erhu-WH13013	BC346_RS07735	cold-shock protein	66	COG1278	K	ORTHOMCL1075
core-erhu	erhu-ATCC19414	HMPREF0357_RS06610	type B 50S ribosomal protein L31	82	COG0254	J	ORTHOMCL1076
core-erhu	erhu-Fujisawa	ERH_RS05500	type B 50S ribosomal protein L31	81	COG0254	J	ORTHOMCL1076
core-erhu	erhu-GXBY-1	A2I91_RS04015	type B 50S ribosomal protein L31	81	COG0254	J	ORTHOMCL1076
core-erhu	erhu-KC-Sb-R1	EEY85_RS03575	type B 50S ribosomal protein L31	82	COG0254	J	ORTHOMCL1076
core-erhu	erhu-ML101	DM789_RS05475	type B 50S ribosomal protein L31	81	COG0254	J	ORTHOMCL1076
core-erhu	erhu-NCTC7999	DYB49_RS05065	type B 50S ribosomal protein L31	81	COG0254	J	ORTHOMCL1076
core-erhu	erhu-NCTC8163	EL194_RS03655	type B 50S ribosomal protein L31	82	COG0254	J	ORTHOMCL1076
core-erhu	erhu-RU	EF876_RS06555	type B 50S ribosomal protein L31	82	COG0254	J	ORTHOMCL1076
core-erhu	erhu-SY1027	K210_RS03060	type B 50S ribosomal protein L31	81	COG0254	J	ORTHOMCL1076
core-erhu	erhu-WH13013	BC346_RS00090	type B 50S ribosomal protein L31	81	COG0254	J	ORTHOMCL1076
core-erhu	erhu-ATCC19414	HMPREF0357_RS05235	ABC transporter permease	220	COG2011	E	ORTHOMCL1077
core-erhu	erhu-Fujisawa	ERH_RS06930	ABC transporter permease	220	COG2011	E	ORTHOMCL1077
core-erhu	erhu-GXBY-1	A2I91_RS02185	ABC transporter permease	220	COG2011	E	ORTHOMCL1077
core-erhu	erhu-KC-Sb-R1	EEY85_RS02145	ABC transporter permease	220	COG2011	E	ORTHOMCL1077
core-erhu	erhu-ML101	DM789_RS07340	ABC transporter permease	220	COG2011	E	ORTHOMCL1077
core-erhu	erhu-NCTC7999	DYB49_RS06495	ABC transporter permease	220	COG2011	E	ORTHOMCL1077
core-erhu	erhu-NCTC8163	EL194_RS02280	ABC transporter permease	220	COG2011	E	ORTHOMCL1077
core-erhu	erhu-RU	EF876_RS01810	ABC transporter permease	220	COG2011	E	ORTHOMCL1077
core-erhu	erhu-SY1027	K210_RS04645	ABC transporter permease	220	COG2011	E	ORTHOMCL1077
core-erhu	erhu-WH13013	BC346_RS01530	ABC transporter permease	220	COG2011	E	ORTHOMCL1077
core-erhu	erhu-ATCC19414	HMPREF0357_RS05480	hypothetical protein	241	NA	NA	ORTHOMCL1078
core-erhu	erhu-Fujisawa	ERH_RS06675	hypothetical protein	241	NA	NA	ORTHOMCL1078
core-erhu	erhu-GXBY-1	A2I91_RS02440	hypothetical protein	241	NA	NA	ORTHOMCL1078
core-erhu	erhu-KC-Sb-R1	EEY85_RS02400	hypothetical protein	241	NA	NA	ORTHOMCL1078
core-erhu	erhu-ML101	DM789_RS07090	hypothetical protein	241	NA	NA	ORTHOMCL1078
core-erhu	erhu-NCTC7999	DYB49_RS06240	hypothetical protein	241	NA	NA	ORTHOMCL1078
core-erhu	erhu-NCTC8163	EL194_RS02525	hypothetical protein	241	NA	NA	ORTHOMCL1078
core-erhu	erhu-RU	EF876_RS01565	hypothetical protein	241	NA	NA	ORTHOMCL1078
core-erhu	erhu-SY1027	K210_RS04390	hypothetical protein	241	NA	NA	ORTHOMCL1078
core-erhu	erhu-WH13013	BC346_RS01275	hypothetical protein	241	NA	NA	ORTHOMCL1078
core-erhu	erhu-ATCC19414	HMPREF0357_RS07645	carbohydrate ABC transporter permease	303	COG0395	G	ORTHOMCL1079
core-erhu	erhu-Fujisawa	ERH_RS01210	carbohydrate ABC transporter permease	303	COG0395	G	ORTHOMCL1079
core-erhu	erhu-GXBY-1	A2I91_RS08370	carbohydrate ABC transporter permease	303	COG0395	G	ORTHOMCL1079
core-erhu	erhu-KC-Sb-R1	EEY85_RS07605	carbohydrate ABC transporter permease	303	COG0395	G	ORTHOMCL1079
core-erhu	erhu-ML101	DM789_RS01215	carbohydrate ABC transporter permease	303	COG0395	G	ORTHOMCL1079
core-erhu	erhu-NCTC7999	DYB49_RS00825	carbohydrate ABC transporter permease	303	COG0395	G	ORTHOMCL1079
core-erhu	erhu-NCTC8163	EL194_RS04590	carbohydrate ABC transporter permease	303	COG0395	G	ORTHOMCL1079
core-erhu	erhu-RU	EF876_RS05085	carbohydrate ABC transporter permease	303	COG0395	G	ORTHOMCL1079
core-erhu	erhu-SY1027	K210_RS07670	carbohydrate ABC transporter permease	303	COG0395	G	ORTHOMCL1079
core-erhu	erhu-WH13013	BC346_RS07890	carbohydrate ABC transporter permease	303	COG0395	G	ORTHOMCL1079
core-erhu	erhu-ATCC19414	HMPREF0357_RS00495	50S ribosomal protein L19	115	COG0335	J	ORTHOMCL108
core-erhu	erhu-Fujisawa	ERH_RS02640	50S ribosomal protein L19	115	COG0335	J	ORTHOMCL108
core-erhu	erhu-GXBY-1	A2I91_RS06940	50S ribosomal protein L19	115	COG0335	J	ORTHOMCL108
core-erhu	erhu-KC-Sb-R1	EEY85_RS06165	50S ribosomal protein L19	115	COG0335	J	ORTHOMCL108
core-erhu	erhu-ML101	DM789_RS02660	50S ribosomal protein L19	115	COG0335	J	ORTHOMCL108
core-erhu	erhu-NCTC7999	DYB49_RS02255	50S ribosomal protein L19	115	COG0335	J	ORTHOMCL108
core-erhu	erhu-NCTC8163	EL194_RS06020	50S ribosomal protein L19	115	COG0335	J	ORTHOMCL108
core-erhu	erhu-RU	EF876_RS05810	50S ribosomal protein L19	115	COG0335	J	ORTHOMCL108
core-erhu	erhu-SY1027	K210_RS00485	50S ribosomal protein L19	115	COG0335	J	ORTHOMCL108
core-erhu	erhu-WH13013	BC346_RS06460	50S ribosomal protein L19	115	COG0335	J	ORTHOMCL108
core-erhu	erhu-ATCC19414	HMPREF0357_RS00810	N-acetyltransferase	114	NA	NA	ORTHOMCL1080
core-erhu	erhu-Fujisawa	ERH_RS02955	N-acetyltransferase	114	NA	NA	ORTHOMCL1080
core-erhu	erhu-GXBY-1	A2I91_RS06625	N-acetyltransferase	114	NA	NA	ORTHOMCL1080
core-erhu	erhu-KC-Sb-R1	EEY85_RS05850	GNAT family N-acetyltransferase	114	NA	NA	ORTHOMCL1080
core-erhu	erhu-ML101	DM789_RS02975	GNAT family N-acetyltransferase	119	NA	NA	ORTHOMCL1080
core-erhu	erhu-NCTC7999	DYB49_RS02570	GNAT family N-acetyltransferase	114	NA	NA	ORTHOMCL1080
core-erhu	erhu-NCTC8163	EL194_RS06335	GNAT family N-acetyltransferase	114	NA	NA	ORTHOMCL1080
core-erhu	erhu-RU	EF876_RS05490	GNAT family N-acetyltransferase	114	NA	NA	ORTHOMCL1080
core-erhu	erhu-SY1027	K210_RS00800	N-acetyltransferase	114	NA	NA	ORTHOMCL1080
core-erhu	erhu-WH13013	BC346_RS06145	N-acetyltransferase	114	NA	NA	ORTHOMCL1080
core-erhu	erhu-ATCC19414	HMPREF0357_RS04830	LysR family transcriptional regulator	300	COG0583	K	ORTHOMCL1081
core-erhu	erhu-Fujisawa	ERH_RS07280	LysR family transcriptional regulator	300	COG0583	K	ORTHOMCL1081
core-erhu	erhu-GXBY-1	A2I91_RS01835	LysR family transcriptional regulator	300	COG0583	K	ORTHOMCL1081
core-erhu	erhu-KC-Sb-R1	EEY85_RS01775	LysR family transcriptional regulator	300	COG0583	K	ORTHOMCL1081
core-erhu	erhu-ML101	DM789_RS07695	LysR family transcriptional regulator	300	COG0583	K	ORTHOMCL1081
core-erhu	erhu-NCTC7999	DYB49_RS06890	LysR family transcriptional regulator	300	COG0583	K	ORTHOMCL1081
core-erhu	erhu-NCTC8163	EL194_RS01865	LysR family transcriptional regulator	300	COG0583	K	ORTHOMCL1081
core-erhu	erhu-RU	EF876_RS07520	LysR family transcriptional regulator	300	COG0583	K	ORTHOMCL1081
core-erhu	erhu-SY1027	K210_RS04995	LysR family transcriptional regulator	300	COG0583	K	ORTHOMCL1081
core-erhu	erhu-WH13013	BC346_RS01885	LysR family transcriptional regulator	300	COG0583	K	ORTHOMCL1081
core-erhu	erhu-ATCC19414	HMPREF0357_RS05800	PTS N-acetylglucosamine transporter subunit IIBC	271	COG3716	G	ORTHOMCL1082
core-erhu	erhu-Fujisawa	ERH_RS06305	PTS N-acetylglucosamine transporter subunit IIBC	271	COG3716	G	ORTHOMCL1082
core-erhu	erhu-GXBY-1	A2I91_RS03200	PTS N-acetylglucosamine transporter subunit IIBC	271	COG3716	G	ORTHOMCL1082
core-erhu	erhu-KC-Sb-R1	EEY85_RS02765	PTS system mannose/fructose/sorbose family transporter subunit IID	271	COG3716	G	ORTHOMCL1082
core-erhu	erhu-ML101	DM789_RS06280	PTS system mannose/fructose/sorbose family transporter subunit IID	271	COG3716	G	ORTHOMCL1082
core-erhu	erhu-NCTC7999	DYB49_RS05870	PTS system mannose/fructose/sorbose family transporter subunit IID	271	COG3716	G	ORTHOMCL1082
core-erhu	erhu-NCTC8163	EL194_RS02850	PTS system mannose/fructose/sorbose family transporter subunit IID	271	COG3716	G	ORTHOMCL1082
core-erhu	erhu-RU	EF876_RS01290	PTS system mannose/fructose/sorbose family transporter subunit IID	271	COG3716	G	ORTHOMCL1082
core-erhu	erhu-SY1027	K210_RS03860	PTS N-acetylglucosamine transporter subunit IIBC	271	COG3716	G	ORTHOMCL1082
core-erhu	erhu-WH13013	BC346_RS00905	PTS N-acetylglucosamine transporter subunit IIBC	271	COG3716	G	ORTHOMCL1082
core-erhu	erhu-ATCC19414	HMPREF0357_RS07060	phospholipase	200	NA	NA	ORTHOMCL1083
core-erhu	erhu-Fujisawa	ERH_RS01800	phospholipase	200	NA	NA	ORTHOMCL1083
core-erhu	erhu-GXBY-1	A2I91_RS07780	phospholipase	200	NA	NA	ORTHOMCL1083
core-erhu	erhu-KC-Sb-R1	EEY85_RS07030	phospholipase	200	NA	NA	ORTHOMCL1083
core-erhu	erhu-ML101	DM789_RS01815	phospholipase	200	NA	NA	ORTHOMCL1083
core-erhu	erhu-NCTC7999	DYB49_RS01425	phospholipase	200	NA	NA	ORTHOMCL1083
core-erhu	erhu-NCTC8163	EL194_RS05190	phospholipase	200	NA	NA	ORTHOMCL1083
core-erhu	erhu-RU	EF876_RS04430	phospholipase	200	NA	NA	ORTHOMCL1083
core-erhu	erhu-SY1027	K210_RS08255	phospholipase	200	NA	NA	ORTHOMCL1083
core-erhu	erhu-WH13013	BC346_RS07300	phospholipase	200	NA	NA	ORTHOMCL1083
core-erhu	erhu-ATCC19414	HMPREF0357_RS07725	hypothetical protein	316	NA	NA	ORTHOMCL1084
core-erhu	erhu-Fujisawa	ERH_RS01130	SGNH hydrolase-type esterase	316	NA	NA	ORTHOMCL1084
core-erhu	erhu-GXBY-1	A2I91_RS08455	SGNH hydrolase-type esterase	316	NA	NA	ORTHOMCL1084
core-erhu	erhu-KC-Sb-R1	EEY85_RS07690	SGNH/GDSL hydrolase family protein	316	NA	NA	ORTHOMCL1084
core-erhu	erhu-ML101	DM789_RS01130	SGNH hydrolase-type esterase	316	NA	NA	ORTHOMCL1084
core-erhu	erhu-NCTC7999	DYB49_RS00745	SGNH hydrolase-type esterase	316	NA	NA	ORTHOMCL1084
core-erhu	erhu-NCTC8163	EL194_RS04510	hypothetical protein	316	NA	NA	ORTHOMCL1084
core-erhu	erhu-RU	EF876_RS05165	SGNH/GDSL hydrolase family protein	316	NA	NA	ORTHOMCL1084
core-erhu	erhu-SY1027	K210_RS07590	SGNH hydrolase-type esterase	316	NA	NA	ORTHOMCL1084
core-erhu	erhu-WH13013	BC346_RS07975	SGNH hydrolase-type esterase	316	NA	NA	ORTHOMCL1084
core-erhu	erhu-ATCC19414	HMPREF0357_RS01820	peptidase A24	231	NA	NA	ORTHOMCL1085
core-erhu	erhu-Fujisawa	ERH_RS04170	peptidase A24	231	NA	NA	ORTHOMCL1085
core-erhu	erhu-GXBY-1	A2I91_RS05405	peptidase A24	231	NA	NA	ORTHOMCL1085
core-erhu	erhu-KC-Sb-R1	EEY85_RS04875	peptidase A24	231	NA	NA	ORTHOMCL1085
core-erhu	erhu-ML101	DM789_RS04180	peptidase A24	225	NA	NA	ORTHOMCL1085
core-erhu	erhu-NCTC7999	DYB49_RS03780	peptidase A24	225	NA	NA	ORTHOMCL1085
core-erhu	erhu-NCTC8163	EL194_RS07350	peptidase A24	231	NA	NA	ORTHOMCL1085
core-erhu	erhu-RU	EF876_RS06820	peptidase A24	231	NA	NA	ORTHOMCL1085
core-erhu	erhu-SY1027	K210_RS01785	peptidase A24	231	NA	NA	ORTHOMCL1085
core-erhu	erhu-WH13013	BC346_RS04925	peptidase A24	231	NA	NA	ORTHOMCL1085
core-erhu	erhu-ATCC19414	HMPREF0357_RS05960	sensor histidine kinase	334	COG0642	T	ORTHOMCL1086
core-erhu	erhu-Fujisawa	ERH_RS06150	sensor histidine kinase	334	COG0642	T	ORTHOMCL1086
core-erhu	erhu-GXBY-1	A2I91_RS03355	sensor histidine kinase	334	COG0642	T	ORTHOMCL1086
core-erhu	erhu-KC-Sb-R1	EEY85_RS02925	sensor histidine kinase	334	COG0642	T	ORTHOMCL1086
core-erhu	erhu-ML101	DM789_RS06125	sensor histidine kinase	334	COG0642	T	ORTHOMCL1086
core-erhu	erhu-NCTC7999	DYB49_RS05715	sensor histidine kinase	334	COG0642	T	ORTHOMCL1086
core-erhu	erhu-NCTC8163	EL194_RS03005	HAMP domain-containing histidine kinase	334	COG0642	T	ORTHOMCL1086
core-erhu	erhu-RU	EF876_RS01100	sensor histidine kinase	334	COG0642	T	ORTHOMCL1086
core-erhu	erhu-SY1027	K210_RS03700	sensor histidine kinase	334	COG0642	T	ORTHOMCL1086
core-erhu	erhu-WH13013	BC346_RS00740	sensor histidine kinase	334	COG0642	T	ORTHOMCL1086
core-erhu	erhu-ATCC19414	HMPREF0357_RS07685	ROK family transcriptional regulator	392	COG1940	KG	ORTHOMCL1087
core-erhu	erhu-Fujisawa	ERH_RS01170	ROK family transcriptional regulator	392	COG1940	KG	ORTHOMCL1087
core-erhu	erhu-GXBY-1	A2I91_RS08415	ROK family transcriptional regulator	392	COG1940	KG	ORTHOMCL1087
core-erhu	erhu-KC-Sb-R1	EEY85_RS07650	ROK family transcriptional regulator	392	COG1940	KG	ORTHOMCL1087
core-erhu	erhu-ML101	DM789_RS01170	ROK family transcriptional regulator	392	COG1940	KG	ORTHOMCL1087
core-erhu	erhu-NCTC7999	DYB49_RS00785	ROK family transcriptional regulator	392	COG1940	KG	ORTHOMCL1087
core-erhu	erhu-NCTC8163	EL194_RS04550	ROK family transcriptional regulator	392	COG1940	KG	ORTHOMCL1087
core-erhu	erhu-RU	EF876_RS05125	ROK family transcriptional regulator	392	COG1940	KG	ORTHOMCL1087
core-erhu	erhu-SY1027	K210_RS07630	ROK family transcriptional regulator	392	COG1940	KG	ORTHOMCL1087
core-erhu	erhu-WH13013	BC346_RS07935	ROK family transcriptional regulator	392	COG1940	KG	ORTHOMCL1087
core-erhu	erhu-ATCC19414	HMPREF0357_RS07370	hypothetical protein	171	NA	NA	ORTHOMCL1088
core-erhu	erhu-Fujisawa	ERH_RS01490	hypothetical protein	168	NA	NA	ORTHOMCL1088
core-erhu	erhu-GXBY-1	A2I91_RS08090	hypothetical protein	168	NA	NA	ORTHOMCL1088
core-erhu	erhu-KC-Sb-R1	EEY85_RS07340	hypothetical protein	171	NA	NA	ORTHOMCL1088
core-erhu	erhu-ML101	DM789_RS01505	hypothetical protein	168	NA	NA	ORTHOMCL1088
core-erhu	erhu-NCTC7999	DYB49_RS01115	hypothetical protein	168	NA	NA	ORTHOMCL1088
core-erhu	erhu-NCTC8163	EL194_RS04880	hypothetical protein	171	NA	NA	ORTHOMCL1088
core-erhu	erhu-RU	EF876_RS04885	hypothetical protein	171	NA	NA	ORTHOMCL1088
core-erhu	erhu-SY1027	K210_RS07945	hypothetical protein	168	NA	NA	ORTHOMCL1088
core-erhu	erhu-WH13013	BC346_RS07610	hypothetical protein	168	NA	NA	ORTHOMCL1088
core-erhu	erhu-ATCC19414	HMPREF0357_RS01560	NERD domain-containing protein	195	NA	NA	ORTHOMCL1089
core-erhu	erhu-Fujisawa	ERH_RS03910	NERD domain-containing protein	195	NA	NA	ORTHOMCL1089
core-erhu	erhu-GXBY-1	A2I91_RS05660	NERD domain-containing protein	195	NA	NA	ORTHOMCL1089
core-erhu	erhu-KC-Sb-R1	EEY85_RS05130	NERD domain-containing protein	195	NA	NA	ORTHOMCL1089
core-erhu	erhu-ML101	DM789_RS03925	NERD domain-containing protein	195	NA	NA	ORTHOMCL1089
core-erhu	erhu-NCTC7999	DYB49_RS03520	NERD domain-containing protein	195	NA	NA	ORTHOMCL1089
core-erhu	erhu-NCTC8163	EL194_RS07090	NERD domain-containing protein	195	NA	NA	ORTHOMCL1089
core-erhu	erhu-RU	EF876_RS02175	NERD domain-containing protein	195	NA	NA	ORTHOMCL1089
core-erhu	erhu-SY1027	K210_RS01530	NERD domain-containing protein	195	NA	NA	ORTHOMCL1089
core-erhu	erhu-WH13013	BC346_RS05180	NERD domain-containing protein	195	NA	NA	ORTHOMCL1089
core-erhu	erhu-ATCC19414	HMPREF0357_RS03760	pyruvate formate-lyase 1-activating enzyme	247	COG1180	O	ORTHOMCL109
core-erhu	erhu-Fujisawa	ERH_RS08335	pyruvate formate-lyase 1-activating enzyme	247	COG1180	O	ORTHOMCL109
core-erhu	erhu-GXBY-1	A2I91_RS00780	pyruvate formate-lyase 1-activating enzyme	247	COG1180	O	ORTHOMCL109
core-erhu	erhu-KC-Sb-R1	EEY85_RS00695	pyruvate formate lyase-activating protein	247	COG1180	O	ORTHOMCL109
core-erhu	erhu-ML101	DM789_RS08765	pyruvate formate lyase-activating protein	247	COG1180	O	ORTHOMCL109
core-erhu	erhu-NCTC7999	DYB49_RS07940	pyruvate formate lyase-activating protein	247	COG1180	O	ORTHOMCL109
core-erhu	erhu-NCTC8163	EL194_RS00805	pyruvate formate lyase-activating protein	247	COG1180	O	ORTHOMCL109
core-erhu	erhu-RU	EF876_RS04050	pyruvate formate lyase-activating protein	247	COG1180	O	ORTHOMCL109
core-erhu	erhu-SY1027	K210_RS06070	pyruvate formate-lyase 1-activating enzyme	247	COG1180	O	ORTHOMCL109
core-erhu	erhu-WH13013	BC346_RS02940	pyruvate formate lyase-activating protein	247	COG1180	O	ORTHOMCL109
core-erhu	erhu-ATCC19414	HMPREF0357_RS04405	ABC transporter permease	266	COG1177	E	ORTHOMCL1090
core-erhu	erhu-Fujisawa	ERH_RS07685	ABC transporter permease	266	COG1177	E	ORTHOMCL1090
core-erhu	erhu-GXBY-1	A2I91_RS01430	ABC transporter permease	266	COG1177	E	ORTHOMCL1090
core-erhu	erhu-KC-Sb-R1	EEY85_RS01345	ABC transporter permease	266	COG1177	E	ORTHOMCL1090
core-erhu	erhu-ML101	DM789_RS08110	ABC transporter permease	266	COG1177	E	ORTHOMCL1090
core-erhu	erhu-NCTC7999	DYB49_RS07290	ABC transporter permease	266	COG1177	E	ORTHOMCL1090
core-erhu	erhu-NCTC8163	EL194_RS01455	ABC transporter permease	266	COG1177	E	ORTHOMCL1090
core-erhu	erhu-RU	EF876_RS03105	ABC transporter permease	266	COG1177	E	ORTHOMCL1090
core-erhu	erhu-SY1027	K210_RS05415	ABC transporter permease	266	COG1177	E	ORTHOMCL1090
core-erhu	erhu-WH13013	BC346_RS02290	ABC transporter permease	266	COG1177	E	ORTHOMCL1090
core-erhu	erhu-ATCC19414	HMPREF0357_RS07290	APC family permease	435	COG0531	E	ORTHOMCL1091
core-erhu	erhu-Fujisawa	ERH_RS01570	APC family permease	435	COG0531	E	ORTHOMCL1091
core-erhu	erhu-GXBY-1	A2I91_RS08010	APC family permease	435	COG0531	E	ORTHOMCL1091
core-erhu	erhu-KC-Sb-R1	EEY85_RS07260	APC family permease	435	COG0531	E	ORTHOMCL1091
core-erhu	erhu-ML101	DM789_RS01585	APC family permease	435	COG0531	E	ORTHOMCL1091
core-erhu	erhu-NCTC7999	DYB49_RS01195	APC family permease	435	COG0531	E	ORTHOMCL1091
core-erhu	erhu-NCTC8163	EL194_RS04960	APC family permease	435	COG0531	E	ORTHOMCL1091
core-erhu	erhu-RU	EF876_RS04965	APC family permease	435	COG0531	E	ORTHOMCL1091
core-erhu	erhu-SY1027	K210_RS08025	APC family permease	435	COG0531	E	ORTHOMCL1091
core-erhu	erhu-WH13013	BC346_RS07530	APC family permease	435	COG0531	E	ORTHOMCL1091
core-erhu	erhu-ATCC19414	HMPREF0357_RS07975	hypothetical protein	91	NA	NA	ORTHOMCL1092
core-erhu	erhu-Fujisawa	ERH_RS00875	hypothetical protein	91	NA	NA	ORTHOMCL1092
core-erhu	erhu-GXBY-1	A2I91_RS08710	hypothetical protein	91	NA	NA	ORTHOMCL1092
core-erhu	erhu-KC-Sb-R1	EEY85_RS07945	hypothetical protein	91	NA	NA	ORTHOMCL1092
core-erhu	erhu-ML101	DM789_RS00875	hypothetical protein	91	NA	NA	ORTHOMCL1092
core-erhu	erhu-NCTC7999	DYB49_RS00495	hypothetical protein	91	NA	NA	ORTHOMCL1092
core-erhu	erhu-NCTC8163	EL194_RS04260	hypothetical protein	91	NA	NA	ORTHOMCL1092
core-erhu	erhu-RU	EF876_RS05415	hypothetical protein	91	NA	NA	ORTHOMCL1092
core-erhu	erhu-SY1027	K210_RS07335	hypothetical protein	98	NA	NA	ORTHOMCL1092
core-erhu	erhu-WH13013	BC346_RS08230	hypothetical protein	91	NA	NA	ORTHOMCL1092
core-erhu	erhu-ATCC19414	HMPREF0357_RS01640	hypothetical protein	197	NA	NA	ORTHOMCL1093
core-erhu	erhu-Fujisawa	ERH_RS03990	hypothetical protein	197	NA	NA	ORTHOMCL1093
core-erhu	erhu-GXBY-1	A2I91_RS05580	hypothetical protein	197	NA	NA	ORTHOMCL1093
core-erhu	erhu-KC-Sb-R1	EEY85_RS05050	hypothetical protein	197	NA	NA	ORTHOMCL1093
core-erhu	erhu-ML101	DM789_RS04005	hypothetical protein	197	NA	NA	ORTHOMCL1093
core-erhu	erhu-NCTC7999	DYB49_RS03600	hypothetical protein	197	NA	NA	ORTHOMCL1093
core-erhu	erhu-NCTC8163	EL194_RS07170	hypothetical protein	197	NA	NA	ORTHOMCL1093
core-erhu	erhu-RU	EF876_RS02095	hypothetical protein	197	NA	NA	ORTHOMCL1093
core-erhu	erhu-SY1027	K210_RS01610	hypothetical protein	197	NA	NA	ORTHOMCL1093
core-erhu	erhu-WH13013	BC346_RS05100	hypothetical protein	197	NA	NA	ORTHOMCL1093
core-erhu	erhu-ATCC19414	HMPREF0357_RS01960	PTS sugar transporter subunit IIC	390	COG1455	G	ORTHOMCL1094
core-erhu	erhu-Fujisawa	ERH_RS04310	PTS sugar transporter subunit IIC	390	COG1455	G	ORTHOMCL1094
core-erhu	erhu-GXBY-1	A2I91_RS05265	PTS sugar transporter subunit IIC	390	COG1455	G	ORTHOMCL1094
core-erhu	erhu-KC-Sb-R1	EEY85_RS04740	PTS sugar transporter subunit IIC	390	COG1455	G	ORTHOMCL1094
core-erhu	erhu-ML101	DM789_RS04320	PTS sugar transporter subunit IIC	390	COG1455	G	ORTHOMCL1094
core-erhu	erhu-NCTC7999	DYB49_RS03920	PTS sugar transporter subunit IIC	390	COG1455	G	ORTHOMCL1094
core-erhu	erhu-NCTC8163	EL194_RS07490	PTS sugar transporter subunit IIC	390	COG1455	G	ORTHOMCL1094
core-erhu	erhu-RU	EF876_RS00055	PTS sugar transporter subunit IIC	390	COG1455	G	ORTHOMCL1094
core-erhu	erhu-SY1027	K210_RS01920	PTS sugar transporter subunit IIC	390	COG1455	G	ORTHOMCL1094
core-erhu	erhu-WH13013	BC346_RS04785	PTS sugar transporter subunit IIC	390	COG1455	G	ORTHOMCL1094
core-erhu	erhu-ATCC19414	HMPREF0357_RS00210	antibiotic biosynthesis monooxygenase	100	COG2329	H	ORTHOMCL1095
core-erhu	erhu-Fujisawa	ERH_RS02355	antibiotic biosynthesis monooxygenase	100	COG2329	H	ORTHOMCL1095
core-erhu	erhu-GXBY-1	A2I91_RS07225	antibiotic biosynthesis monooxygenase	100	COG2329	H	ORTHOMCL1095
core-erhu	erhu-KC-Sb-R1	EEY85_RS06475	antibiotic biosynthesis monooxygenase	100	COG2329	H	ORTHOMCL1095
core-erhu	erhu-ML101	DM789_RS02370	antibiotic biosynthesis monooxygenase	100	COG2329	H	ORTHOMCL1095
core-erhu	erhu-NCTC7999	DYB49_RS01970	antibiotic biosynthesis monooxygenase	100	COG2329	H	ORTHOMCL1095
core-erhu	erhu-NCTC8163	EL194_RS05735	antibiotic biosynthesis monooxygenase	100	COG2329	H	ORTHOMCL1095
core-erhu	erhu-RU	EF876_RS07690	antibiotic biosynthesis monooxygenase	100	COG2329	H	ORTHOMCL1095
core-erhu	erhu-SY1027	K210_RS00200	antibiotic biosynthesis monooxygenase	100	COG2329	H	ORTHOMCL1095
core-erhu	erhu-WH13013	BC346_RS06745	antibiotic biosynthesis monooxygenase	100	COG2329	H	ORTHOMCL1095
core-erhu	erhu-ATCC19414	HMPREF0357_RS07350	thiamine-binding protein	98	COG0011	S	ORTHOMCL1096
core-erhu	erhu-Fujisawa	ERH_RS01510	thiamine-binding protein	98	COG0011	S	ORTHOMCL1096
core-erhu	erhu-GXBY-1	A2I91_RS08070	thiamine-binding protein	98	COG0011	S	ORTHOMCL1096
core-erhu	erhu-KC-Sb-R1	EEY85_RS07320	thiamine-binding protein	98	COG0011	S	ORTHOMCL1096
core-erhu	erhu-ML101	DM789_RS01525	thiamine-binding protein	98	COG0011	S	ORTHOMCL1096
core-erhu	erhu-NCTC7999	DYB49_RS01135	thiamine-binding protein	98	COG0011	S	ORTHOMCL1096
core-erhu	erhu-NCTC8163	EL194_RS04900	thiamine-binding protein	98	COG0011	S	ORTHOMCL1096
core-erhu	erhu-RU	EF876_RS04905	thiamine-binding protein	98	COG0011	S	ORTHOMCL1096
core-erhu	erhu-SY1027	K210_RS07965	thiamine-binding protein	98	COG0011	S	ORTHOMCL1096
core-erhu	erhu-WH13013	BC346_RS07590	thiamine-binding protein	98	COG0011	S	ORTHOMCL1096
core-erhu	erhu-ATCC19414	HMPREF0357_RS03520	hypothetical protein	171	NA	NA	ORTHOMCL1097
core-erhu	erhu-Fujisawa	ERH_RS08575	hypothetical protein	171	NA	NA	ORTHOMCL1097
core-erhu	erhu-GXBY-1	A2I91_RS00540	hypothetical protein	171	NA	NA	ORTHOMCL1097
core-erhu	erhu-KC-Sb-R1	EEY85_RS00455	hypothetical protein	171	NA	NA	ORTHOMCL1097
core-erhu	erhu-ML101	DM789_RS09005	hypothetical protein	171	NA	NA	ORTHOMCL1097
core-erhu	erhu-NCTC7999	DYB49_RS08180	hypothetical protein	171	NA	NA	ORTHOMCL1097
core-erhu	erhu-NCTC8163	EL194_RS00565	hypothetical protein	171	NA	NA	ORTHOMCL1097
core-erhu	erhu-RU	EF876_RS04290	hypothetical protein	171	NA	NA	ORTHOMCL1097
core-erhu	erhu-SY1027	K210_RS06310	hypothetical protein	171	NA	NA	ORTHOMCL1097
core-erhu	erhu-WH13013	BC346_RS03180	hypothetical protein	171	NA	NA	ORTHOMCL1097
core-erhu	erhu-ATCC19414	HMPREF0357_RS01760	transcriptional regulator	63	COG1476	K	ORTHOMCL1098
core-erhu	erhu-Fujisawa	ERH_RS04110	transcriptional regulator	63	COG1476	K	ORTHOMCL1098
core-erhu	erhu-GXBY-1	A2I91_RS05465	transcriptional regulator	63	COG1476	K	ORTHOMCL1098
core-erhu	erhu-KC-Sb-R1	EEY85_RS04935	transcriptional regulator	63	COG1476	K	ORTHOMCL1098
core-erhu	erhu-ML101	DM789_RS04120	transcriptional regulator	63	COG1476	K	ORTHOMCL1098
core-erhu	erhu-NCTC7999	DYB49_RS03715	transcriptional regulator	63	COG1476	K	ORTHOMCL1098
core-erhu	erhu-NCTC8163	EL194_RS07290	transcriptional regulator	63	COG1476	K	ORTHOMCL1098
core-erhu	erhu-RU	EF876_RS06880	transcriptional regulator	63	COG1476	K	ORTHOMCL1098
core-erhu	erhu-SY1027	K210_RS01725	transcriptional regulator	63	COG1476	K	ORTHOMCL1098
core-erhu	erhu-WH13013	BC346_RS04985	transcriptional regulator	63	COG1476	K	ORTHOMCL1098
core-erhu	erhu-ATCC19414	HMPREF0357_RS08535	hypothetical protein	210	NA	NA	ORTHOMCL1099
core-erhu	erhu-Fujisawa	ERH_RS00165	hypothetical protein	210	NA	NA	ORTHOMCL1099
core-erhu	erhu-GXBY-1	A2I91_RS00215	hypothetical protein	210	NA	NA	ORTHOMCL1099
core-erhu	erhu-KC-Sb-R1	EEY85_RS00130	hypothetical protein	210	NA	NA	ORTHOMCL1099
core-erhu	erhu-ML101	DM789_RS00170	hypothetical protein	210	NA	NA	ORTHOMCL1099
core-erhu	erhu-NCTC7999	DYB49_RS08505	hypothetical protein	210	NA	NA	ORTHOMCL1099
core-erhu	erhu-NCTC8163	EL194_RS00240	hypothetical protein	201	NA	NA	ORTHOMCL1099
core-erhu	erhu-RU	EF876_RS03805	hypothetical protein	210	NA	NA	ORTHOMCL1099
core-erhu	erhu-SY1027	K210_RS06625	hypothetical protein	210	NA	NA	ORTHOMCL1099
core-erhu	erhu-WH13013	BC346_RS03500	hypothetical protein	210	NA	NA	ORTHOMCL1099
core-erhu	erhu-ATCC19414	HMPREF0357_RS04715	UDP-glucose 4-epimerase	334	COG1086	MO	ORTHOMCL11
core-erhu	erhu-ATCC19414	HMPREF0357_RS01995	UDP-glucose 4-epimerase	337	COG1086	MO	ORTHOMCL11
core-erhu	erhu-Fujisawa	ERH_RS04345	UDP-glucose 4-epimerase	337	COG1086	MO	ORTHOMCL11
core-erhu	erhu-GXBY-1	A2I91_RS05230	UDP-glucose 4-epimerase	337	COG1086	MO	ORTHOMCL11
core-erhu	erhu-KC-Sb-R1	EEY85_RS01650	NAD-dependent epimerase/dehydratase family protein	336	COG1086	MO	ORTHOMCL11
core-erhu	erhu-KC-Sb-R1	EEY85_RS04705	NAD-dependent epimerase/dehydratase family protein	337	COG1086	MO	ORTHOMCL11
core-erhu	erhu-ML101	DM789_RS04355	NAD-dependent epimerase/dehydratase family protein	337	COG1086	MO	ORTHOMCL11
core-erhu	erhu-NCTC7999	DYB49_RS03955	NAD-dependent epimerase/dehydratase family protein	337	COG1086	MO	ORTHOMCL11
core-erhu	erhu-NCTC8163	EL194_RS01755	NAD-dependent epimerase/dehydratase family protein	334	COG1086	MO	ORTHOMCL11
core-erhu	erhu-NCTC8163	EL194_RS07525	NAD-dependent epimerase/dehydratase family protein	337	COG1086	MO	ORTHOMCL11
core-erhu	erhu-RU	EF876_RS00090	NAD-dependent epimerase/dehydratase family protein	337	COG1086	MO	ORTHOMCL11
core-erhu	erhu-SY1027	K210_RS01955	UDP-glucose 4-epimerase	337	COG1086	MO	ORTHOMCL11
core-erhu	erhu-WH13013	BC346_RS04750	UDP-glucose 4-epimerase	337	COG1086	MO	ORTHOMCL11
core-erhu	erhu-ATCC19414	HMPREF0357_RS03970	PDZ domain-containing protein	367	COG0265	O	ORTHOMCL110
core-erhu	erhu-Fujisawa	ERH_RS08125	PDZ domain-containing protein	367	COG0265	O	ORTHOMCL110
core-erhu	erhu-GXBY-1	A2I91_RS00990	serine protease	367	COG0265	O	ORTHOMCL110
core-erhu	erhu-KC-Sb-R1	EEY85_RS00905	PDZ domain-containing protein	367	COG0265	O	ORTHOMCL110
core-erhu	erhu-ML101	DM789_RS08555	PDZ domain-containing protein	367	COG0265	O	ORTHOMCL110
core-erhu	erhu-NCTC7999	DYB49_RS07730	PDZ domain-containing protein	367	COG0265	O	ORTHOMCL110
core-erhu	erhu-NCTC8163	EL194_RS01015	PDZ domain-containing protein	367	COG0265	O	ORTHOMCL110
core-erhu	erhu-RU	EF876_RS07855	PDZ domain-containing protein	367	COG0265	O	ORTHOMCL110
core-erhu	erhu-SY1027	K210_RS05860	PDZ domain-containing protein	367	COG0265	O	ORTHOMCL110
core-erhu	erhu-WH13013	BC346_RS02730	PDZ domain-containing protein	367	COG0265	O	ORTHOMCL110
core-erhu	erhu-ATCC19414	HMPREF0357_RS01600	dipeptidase	598	NA	NA	ORTHOMCL1100
core-erhu	erhu-Fujisawa	ERH_RS03950	dipeptidase	588	NA	NA	ORTHOMCL1100
core-erhu	erhu-GXBY-1	A2I91_RS05620	dipeptidase	578	NA	NA	ORTHOMCL1100
core-erhu	erhu-KC-Sb-R1	EEY85_RS05090	C69 family dipeptidase	573	NA	NA	ORTHOMCL1100
core-erhu	erhu-ML101	DM789_RS03965	C69 family dipeptidase	583	NA	NA	ORTHOMCL1100
core-erhu	erhu-NCTC7999	DYB49_RS03560	dipeptidase	568	NA	NA	ORTHOMCL1100
core-erhu	erhu-NCTC8163	EL194_RS07130	C69 family dipeptidase	598	NA	NA	ORTHOMCL1100
core-erhu	erhu-RU	EF876_RS02135	C69 family dipeptidase	563	NA	NA	ORTHOMCL1100
core-erhu	erhu-SY1027	K210_RS01570	dipeptidase	583	NA	NA	ORTHOMCL1100
core-erhu	erhu-WH13013	BC346_RS05140	dipeptidase	583	NA	NA	ORTHOMCL1100
core-erhu	erhu-ATCC19414	HMPREF0357_RS07580	mannose-6-phosphate isomerase	320	COG1482	G	ORTHOMCL1101
core-erhu	erhu-Fujisawa	ERH_RS01275	mannose-6-phosphate isomerase	320	COG1482	G	ORTHOMCL1101
core-erhu	erhu-GXBY-1	A2I91_RS08305	mannose-6-phosphate isomerase	320	COG1482	G	ORTHOMCL1101
core-erhu	erhu-KC-Sb-R1	EEY85_RS07540	class I mannose-6-phosphate isomerase	320	COG1482	G	ORTHOMCL1101
core-erhu	erhu-ML101	DM789_RS01280	class I mannose-6-phosphate isomerase	320	COG1482	G	ORTHOMCL1101
core-erhu	erhu-NCTC7999	DYB49_RS00890	class I mannose-6-phosphate isomerase	320	COG1482	G	ORTHOMCL1101
core-erhu	erhu-NCTC8163	EL194_RS04655	class I mannose-6-phosphate isomerase	320	COG1482	G	ORTHOMCL1101
core-erhu	erhu-RU	EF876_RS07640	class I mannose-6-phosphate isomerase	320	COG1482	G	ORTHOMCL1101
core-erhu	erhu-SY1027	K210_RS07735	mannose-6-phosphate isomerase	320	COG1482	G	ORTHOMCL1101
core-erhu	erhu-WH13013	BC346_RS07825	mannose-6-phosphate isomerase	320	COG1482	G	ORTHOMCL1101
core-erhu	erhu-ATCC19414	HMPREF0357_RS01920	hypothetical protein	172	NA	NA	ORTHOMCL1102
core-erhu	erhu-Fujisawa	ERH_RS04270	hypothetical protein	172	NA	NA	ORTHOMCL1102
core-erhu	erhu-GXBY-1	A2I91_RS05305	hypothetical protein	172	NA	NA	ORTHOMCL1102
core-erhu	erhu-KC-Sb-R1	EEY85_RS04780	hypothetical protein	172	NA	NA	ORTHOMCL1102
core-erhu	erhu-ML101	DM789_RS04280	hypothetical protein	170	NA	NA	ORTHOMCL1102
core-erhu	erhu-NCTC7999	DYB49_RS03880	hypothetical protein	170	NA	NA	ORTHOMCL1102
core-erhu	erhu-NCTC8163	EL194_RS07450	hypothetical protein	170	NA	NA	ORTHOMCL1102
core-erhu	erhu-RU	EF876_RS00015	hypothetical protein	170	NA	NA	ORTHOMCL1102
core-erhu	erhu-SY1027	K210_RS01880	hypothetical protein	172	NA	NA	ORTHOMCL1102
core-erhu	erhu-WH13013	BC346_RS04825	hypothetical protein	172	NA	NA	ORTHOMCL1102
core-erhu	erhu-ATCC19414	HMPREF0357_RS05195	hypothetical protein	148	NA	NA	ORTHOMCL1103
core-erhu	erhu-Fujisawa	ERH_RS06970	hypothetical protein	148	NA	NA	ORTHOMCL1103
core-erhu	erhu-GXBY-1	A2I91_RS02145	hypothetical protein	148	NA	NA	ORTHOMCL1103
core-erhu	erhu-KC-Sb-R1	EEY85_RS02105	hemolytic protein	148	NA	NA	ORTHOMCL1103
core-erhu	erhu-ML101	DM789_RS07380	hypothetical protein	148	NA	NA	ORTHOMCL1103
core-erhu	erhu-NCTC7999	DYB49_RS06535	hemolytic protein	148	NA	NA	ORTHOMCL1103
core-erhu	erhu-NCTC8163	EL194_RS02240	hypothetical protein	148	NA	NA	ORTHOMCL1103
core-erhu	erhu-RU	EF876_RS01850	hypothetical protein	148	NA	NA	ORTHOMCL1103
core-erhu	erhu-SY1027	K210_RS04685	hypothetical protein	148	NA	NA	ORTHOMCL1103
core-erhu	erhu-WH13013	BC346_RS01570	hypothetical protein	148	NA	NA	ORTHOMCL1103
core-erhu	erhu-ATCC19414	HMPREF0357_RS07745	AMP-dependent synthetase	504	COG1020	Q	ORTHOMCL1104
core-erhu	erhu-Fujisawa	ERH_RS01110	thioester reductase	504	COG1020	Q	ORTHOMCL1104
core-erhu	erhu-GXBY-1	A2I91_RS08475	thioester reductase	504	COG1020	Q	ORTHOMCL1104
core-erhu	erhu-KC-Sb-R1	EEY85_RS07710	D-alanine--poly(phosphoribitol) ligase	504	COG1020	Q	ORTHOMCL1104
core-erhu	erhu-ML101	DM789_RS01110	D-alanine--poly(phosphoribitol) ligase	505	COG1020	Q	ORTHOMCL1104
core-erhu	erhu-NCTC7999	DYB49_RS00725	D-alanine--poly(phosphoribitol) ligase	504	COG1020	Q	ORTHOMCL1104
core-erhu	erhu-NCTC8163	EL194_RS04490	AMP-dependent synthetase	504	COG1020	Q	ORTHOMCL1104
core-erhu	erhu-RU	EF876_RS05185	D-alanine--poly(phosphoribitol) ligase	504	COG1020	Q	ORTHOMCL1104
core-erhu	erhu-SY1027	K210_RS07570	D-alanine--poly(phosphoribitol) ligase subunit 1	504	COG1020	Q	ORTHOMCL1104
core-erhu	erhu-WH13013	BC346_RS07995	thioester reductase	504	COG1020	Q	ORTHOMCL1104
core-erhu	erhu-ATCC19414	HMPREF0357_RS02160	DUF4303 domain-containing protein	172	NA	NA	ORTHOMCL1105
core-erhu	erhu-Fujisawa	ERH_RS04510	DUF4303 domain-containing protein	172	NA	NA	ORTHOMCL1105
core-erhu	erhu-GXBY-1	A2I91_RS05065	DUF4303 domain-containing protein	172	NA	NA	ORTHOMCL1105
core-erhu	erhu-KC-Sb-R1	EEY85_RS04535	DUF4303 domain-containing protein	172	NA	NA	ORTHOMCL1105
core-erhu	erhu-ML101	DM789_RS04520	DUF4303 domain-containing protein	172	NA	NA	ORTHOMCL1105
core-erhu	erhu-NCTC7999	DYB49_RS04120	DUF4303 domain-containing protein	172	NA	NA	ORTHOMCL1105
core-erhu	erhu-NCTC8163	EL194_RS07690	DUF4303 domain-containing protein	172	NA	NA	ORTHOMCL1105
core-erhu	erhu-RU	EF876_RS00255	DUF4303 domain-containing protein	172	NA	NA	ORTHOMCL1105
core-erhu	erhu-SY1027	K210_RS02120	DUF4303 domain-containing protein	172	NA	NA	ORTHOMCL1105
core-erhu	erhu-WH13013	BC346_RS04585	DUF4303 domain-containing protein	172	NA	NA	ORTHOMCL1105
core-erhu	erhu-ATCC19414	HMPREF0357_RS03680	DNA-binding protein	118	COG2315	K	ORTHOMCL1106
core-erhu	erhu-Fujisawa	ERH_RS08415	DNA-binding protein	118	COG2315	K	ORTHOMCL1106
core-erhu	erhu-GXBY-1	A2I91_RS00700	DNA-binding protein	118	COG2315	K	ORTHOMCL1106
core-erhu	erhu-KC-Sb-R1	EEY85_RS00615	MmcQ/YjbR family DNA-binding protein	118	COG2315	K	ORTHOMCL1106
core-erhu	erhu-ML101	DM789_RS08845	MmcQ/YjbR family DNA-binding protein	118	COG2315	K	ORTHOMCL1106
core-erhu	erhu-NCTC7999	DYB49_RS08020	MmcQ/YjbR family DNA-binding protein	118	COG2315	K	ORTHOMCL1106
core-erhu	erhu-NCTC8163	EL194_RS00725	MmcQ/YjbR family DNA-binding protein	118	COG2315	K	ORTHOMCL1106
core-erhu	erhu-RU	EF876_RS04130	MmcQ/YjbR family DNA-binding protein	118	COG2315	K	ORTHOMCL1106
core-erhu	erhu-SY1027	K210_RS06150	DNA-binding protein	118	COG2315	K	ORTHOMCL1106
core-erhu	erhu-WH13013	BC346_RS03020	DNA-binding protein	118	COG2315	K	ORTHOMCL1106
core-erhu	erhu-ATCC19414	HMPREF0357_RS05030	SIS domain-containing protein	331	COG2222	M	ORTHOMCL1107
core-erhu	erhu-Fujisawa	ERH_RS07135	SIS domain-containing protein	331	COG2222	M	ORTHOMCL1107
core-erhu	erhu-GXBY-1	A2I91_RS01980	SIS domain-containing protein	331	COG2222	M	ORTHOMCL1107
core-erhu	erhu-KC-Sb-R1	EEY85_RS01960	SIS domain-containing protein	331	COG2222	M	ORTHOMCL1107
core-erhu	erhu-ML101	DM789_RS07550	SIS domain-containing protein	331	COG2222	M	ORTHOMCL1107
core-erhu	erhu-NCTC7999	DYB49_RS06705	SIS domain-containing protein	331	COG2222	M	ORTHOMCL1107
core-erhu	erhu-NCTC8163	EL194_RS02070	SIS domain-containing protein	331	COG2222	M	ORTHOMCL1107
core-erhu	erhu-RU	EF876_RS02020	SIS domain-containing protein	331	COG2222	M	ORTHOMCL1107
core-erhu	erhu-SY1027	K210_RS04850	SIS domain-containing protein	331	COG2222	M	ORTHOMCL1107
core-erhu	erhu-WH13013	BC346_RS01740	SIS domain-containing protein	331	COG2222	M	ORTHOMCL1107
core-erhu	erhu-ATCC19414	HMPREF0357_RS07540	hypothetical protein	180	NA	NA	ORTHOMCL1108
core-erhu	erhu-Fujisawa	ERH_RS01320	hypothetical protein	180	NA	NA	ORTHOMCL1108
core-erhu	erhu-GXBY-1	A2I91_RS08260	hypothetical protein	180	NA	NA	ORTHOMCL1108
core-erhu	erhu-KC-Sb-R1	EEY85_RS07515	hypothetical protein	180	NA	NA	ORTHOMCL1108
core-erhu	erhu-ML101	DM789_RS01330	hypothetical protein	180	NA	NA	ORTHOMCL1108
core-erhu	erhu-NCTC7999	DYB49_RS00940	hypothetical protein	180	NA	NA	ORTHOMCL1108
core-erhu	erhu-NCTC8163	EL194_RS04700	hypothetical protein	180	NA	NA	ORTHOMCL1108
core-erhu	erhu-RU	EF876_RS07595	hypothetical protein	180	NA	NA	ORTHOMCL1108
core-erhu	erhu-SY1027	K210_RS07780	hypothetical protein	175	NA	NA	ORTHOMCL1108
core-erhu	erhu-WH13013	BC346_RS07780	hypothetical protein	180	NA	NA	ORTHOMCL1108
core-erhu	erhu-ATCC19414	HMPREF0357_RS07915	hypothetical protein	106	NA	NA	ORTHOMCL1109
core-erhu	erhu-Fujisawa	ERH_RS00940	hypothetical protein	106	NA	NA	ORTHOMCL1109
core-erhu	erhu-GXBY-1	A2I91_RS08645	hypothetical protein	106	NA	NA	ORTHOMCL1109
core-erhu	erhu-KC-Sb-R1	EEY85_RS07885	hypothetical protein	106	NA	NA	ORTHOMCL1109
core-erhu	erhu-ML101	DM789_RS00940	hypothetical protein	106	NA	NA	ORTHOMCL1109
core-erhu	erhu-NCTC7999	DYB49_RS00555	hypothetical protein	106	NA	NA	ORTHOMCL1109
core-erhu	erhu-NCTC8163	EL194_RS04320	hypothetical protein	106	NA	NA	ORTHOMCL1109
core-erhu	erhu-RU	EF876_RS05355	hypothetical protein	106	NA	NA	ORTHOMCL1109
core-erhu	erhu-SY1027	K210_RS07400	hypothetical protein	106	NA	NA	ORTHOMCL1109
core-erhu	erhu-WH13013	BC346_RS08165	hypothetical protein	106	NA	NA	ORTHOMCL1109
core-erhu	erhu-ATCC19414	HMPREF0357_RS05775	sugar kinase	340	COG0524	G	ORTHOMCL111
core-erhu	erhu-Fujisawa	ERH_RS06330	sugar kinase	340	COG0524	G	ORTHOMCL111
core-erhu	erhu-GXBY-1	A2I91_RS03175	sugar kinase	340	COG0524	G	ORTHOMCL111
core-erhu	erhu-KC-Sb-R1	EEY85_RS02740	sugar kinase	340	COG0524	G	ORTHOMCL111
core-erhu	erhu-ML101	DM789_RS06305	sugar kinase	340	COG0524	G	ORTHOMCL111
core-erhu	erhu-NCTC7999	DYB49_RS05895	sugar kinase	340	COG0524	G	ORTHOMCL111
core-erhu	erhu-NCTC8163	EL194_RS02825	sugar kinase	340	COG0524	G	ORTHOMCL111
core-erhu	erhu-RU	EF876_RS01315	sugar kinase	340	COG0524	G	ORTHOMCL111
core-erhu	erhu-SY1027	K210_RS03885	sugar kinase	340	COG0524	G	ORTHOMCL111
core-erhu	erhu-WH13013	BC346_RS00930	sugar kinase	340	COG0524	G	ORTHOMCL111
core-erhu	erhu-ATCC19414	HMPREF0357_RS07705	hypothetical protein	95	NA	NA	ORTHOMCL1110
core-erhu	erhu-Fujisawa	ERH_RS01150	hypothetical protein	95	NA	NA	ORTHOMCL1110
core-erhu	erhu-GXBY-1	A2I91_RS08435	hypothetical protein	95	NA	NA	ORTHOMCL1110
core-erhu	erhu-KC-Sb-R1	EEY85_RS07670	MFS transporter	95	NA	NA	ORTHOMCL1110
core-erhu	erhu-ML101	DM789_RS01150	hypothetical protein	95	NA	NA	ORTHOMCL1110
core-erhu	erhu-NCTC7999	DYB49_RS00765	hypothetical protein	95	NA	NA	ORTHOMCL1110
core-erhu	erhu-NCTC8163	EL194_RS04530	hypothetical protein	95	NA	NA	ORTHOMCL1110
core-erhu	erhu-RU	EF876_RS05145	hypothetical protein	95	NA	NA	ORTHOMCL1110
core-erhu	erhu-SY1027	K210_RS07610	hypothetical protein	95	NA	NA	ORTHOMCL1110
core-erhu	erhu-WH13013	BC346_RS07955	hypothetical protein	95	NA	NA	ORTHOMCL1110
core-erhu	erhu-ATCC19414	HMPREF0357_RS08075	alpha/beta hydrolase	275	COG2267	I	ORTHOMCL1111
core-erhu	erhu-Fujisawa	ERH_RS00775	alpha/beta hydrolase	275	COG2267	I	ORTHOMCL1111
core-erhu	erhu-GXBY-1	A2I91_RS08810	alpha/beta hydrolase	275	COG2267	I	ORTHOMCL1111
core-erhu	erhu-KC-Sb-R1	EEY85_RS08090	lysophospholipase	275	COG2267	I	ORTHOMCL1111
core-erhu	erhu-ML101	DM789_RS00775	alpha/beta hydrolase	275	COG2267	I	ORTHOMCL1111
core-erhu	erhu-NCTC7999	DYB49_RS00395	alpha/beta hydrolase	275	COG2267	I	ORTHOMCL1111
core-erhu	erhu-NCTC8163	EL194_RS04160	alpha/beta hydrolase	275	COG2267	I	ORTHOMCL1111
core-erhu	erhu-RU	EF876_RS03330	alpha/beta hydrolase	275	COG2267	I	ORTHOMCL1111
core-erhu	erhu-SY1027	K210_RS07230	alpha/beta hydrolase	275	COG2267	I	ORTHOMCL1111
core-erhu	erhu-WH13013	BC346_RS08330	alpha/beta hydrolase	275	COG2267	I	ORTHOMCL1111
core-erhu	erhu-ATCC19414	HMPREF0357_RS01550	DUF2513 domain-containing protein	118	NA	NA	ORTHOMCL1112
core-erhu	erhu-Fujisawa	ERH_RS03900	DUF2513 domain-containing protein	118	NA	NA	ORTHOMCL1112
core-erhu	erhu-GXBY-1	A2I91_RS05670	DUF2513 domain-containing protein	118	NA	NA	ORTHOMCL1112
core-erhu	erhu-KC-Sb-R1	EEY85_RS05140	DUF2513 domain-containing protein	118	NA	NA	ORTHOMCL1112
core-erhu	erhu-ML101	DM789_RS03915	DUF2513 domain-containing protein	118	NA	NA	ORTHOMCL1112
core-erhu	erhu-NCTC7999	DYB49_RS03510	DUF2513 domain-containing protein	118	NA	NA	ORTHOMCL1112
core-erhu	erhu-NCTC8163	EL194_RS07080	DUF2513 domain-containing protein	118	NA	NA	ORTHOMCL1112
core-erhu	erhu-RU	EF876_RS02185	DUF2513 domain-containing protein	118	NA	NA	ORTHOMCL1112
core-erhu	erhu-SY1027	K210_RS01520	DUF2513 domain-containing protein	118	NA	NA	ORTHOMCL1112
core-erhu	erhu-WH13013	BC346_RS05190	DUF2513 domain-containing protein	118	NA	NA	ORTHOMCL1112
core-erhu	erhu-ATCC19414	HMPREF0357_RS00385	hypothetical protein	176	NA	NA	ORTHOMCL1113
core-erhu	erhu-Fujisawa	ERH_RS02530	hypothetical protein	176	NA	NA	ORTHOMCL1113
core-erhu	erhu-GXBY-1	A2I91_RS07050	hypothetical protein	176	NA	NA	ORTHOMCL1113
core-erhu	erhu-KC-Sb-R1	EEY85_RS06300	hypothetical protein	176	NA	NA	ORTHOMCL1113
core-erhu	erhu-ML101	DM789_RS02550	hypothetical protein	176	NA	NA	ORTHOMCL1113
core-erhu	erhu-NCTC7999	DYB49_RS02145	hypothetical protein	176	NA	NA	ORTHOMCL1113
core-erhu	erhu-NCTC8163	EL194_RS05910	hypothetical protein	176	NA	NA	ORTHOMCL1113
core-erhu	erhu-RU	EF876_RS07290	hypothetical protein	176	NA	NA	ORTHOMCL1113
core-erhu	erhu-SY1027	K210_RS00375	hypothetical protein	176	NA	NA	ORTHOMCL1113
core-erhu	erhu-WH13013	BC346_RS06570	hypothetical protein	176	NA	NA	ORTHOMCL1113
core-erhu	erhu-ATCC19414	HMPREF0357_RS07310	N-acetyltransferase	131	NA	NA	ORTHOMCL1114
core-erhu	erhu-Fujisawa	ERH_RS01550	N-acetyltransferase	131	NA	NA	ORTHOMCL1114
core-erhu	erhu-GXBY-1	A2I91_RS08030	N-acetyltransferase	131	NA	NA	ORTHOMCL1114
core-erhu	erhu-KC-Sb-R1	EEY85_RS07280	GNAT family N-acetyltransferase	131	NA	NA	ORTHOMCL1114
core-erhu	erhu-ML101	DM789_RS01565	GNAT family N-acetyltransferase	131	NA	NA	ORTHOMCL1114
core-erhu	erhu-NCTC7999	DYB49_RS01175	GNAT family N-acetyltransferase	131	NA	NA	ORTHOMCL1114
core-erhu	erhu-NCTC8163	EL194_RS04940	GNAT family N-acetyltransferase	131	NA	NA	ORTHOMCL1114
core-erhu	erhu-RU	EF876_RS04945	GNAT family N-acetyltransferase	131	NA	NA	ORTHOMCL1114
core-erhu	erhu-SY1027	K210_RS08005	N-acetyltransferase	131	NA	NA	ORTHOMCL1114
core-erhu	erhu-WH13013	BC346_RS07550	N-acetyltransferase	131	NA	NA	ORTHOMCL1114
core-erhu	erhu-ATCC19414	HMPREF0357_RS06415	cyclase	205	COG1878	E	ORTHOMCL1115
core-erhu	erhu-Fujisawa	ERH_RS05695	cyclase	205	COG1878	E	ORTHOMCL1115
core-erhu	erhu-GXBY-1	A2I91_RS03820	cyclase	205	COG1878	E	ORTHOMCL1115
core-erhu	erhu-KC-Sb-R1	EEY85_RS03380	cyclase family protein	205	COG1878	E	ORTHOMCL1115
core-erhu	erhu-ML101	DM789_RS05670	cyclase family protein	205	COG1878	E	ORTHOMCL1115
core-erhu	erhu-NCTC7999	DYB49_RS05260	cyclase family protein	205	COG1878	E	ORTHOMCL1115
core-erhu	erhu-NCTC8163	EL194_RS03460	cyclase family protein	205	COG1878	E	ORTHOMCL1115
core-erhu	erhu-RU	EF876_RS06080	cyclase family protein	205	COG1878	E	ORTHOMCL1115
core-erhu	erhu-SY1027	K210_RS03255	cyclase	205	COG1878	E	ORTHOMCL1115
core-erhu	erhu-WH13013	BC346_RS00285	cyclase	205	COG1878	E	ORTHOMCL1115
core-erhu	erhu-ATCC19414	HMPREF0357_RS01870	type II secretion system F family protein	306	COG2064	W	ORTHOMCL1116
core-erhu	erhu-Fujisawa	ERH_RS04220	type II secretion system F family protein	306	COG2064	W	ORTHOMCL1116
core-erhu	erhu-GXBY-1	A2I91_RS05355	pilus assembly protein TadC	306	COG2064	W	ORTHOMCL1116
core-erhu	erhu-KC-Sb-R1	EEY85_RS04825	type II secretion system F family protein	306	COG2064	W	ORTHOMCL1116
core-erhu	erhu-ML101	DM789_RS04230	type II secretion system F family protein	306	COG2064	W	ORTHOMCL1116
core-erhu	erhu-NCTC7999	DYB49_RS08820	type II secretion system F family protein	306	COG2064	W	ORTHOMCL1116
core-erhu	erhu-NCTC7999	DYB49_RS03830	type II secretion system F family protein	306	COG2064	W	ORTHOMCL1116
core-erhu	erhu-NCTC8163	EL194_RS07400	type II secretion system F family protein	306	COG2064	W	ORTHOMCL1116
core-erhu	erhu-RU	EF876_RS06770	type II secretion system F family protein	306	COG2064	W	ORTHOMCL1116
core-erhu	erhu-SY1027	K210_RS01835	type II secretion system F family protein	306	COG2064	W	ORTHOMCL1116
core-erhu	erhu-WH13013	BC346_RS04875	type II secretion system F family protein	306	COG2064	W	ORTHOMCL1116
core-erhu	erhu-ATCC19414	HMPREF0357_RS05855	PTS sugar transporter	144	COG2893	G	ORTHOMCL1117
core-erhu	erhu-Fujisawa	ERH_RS06250	PTS sugar transporter	144	COG2893	G	ORTHOMCL1117
core-erhu	erhu-GXBY-1	A2I91_RS03255	PTS sugar transporter	144	COG2893	G	ORTHOMCL1117
core-erhu	erhu-KC-Sb-R1	EEY85_RS02820	PTS sugar transporter subunit IIA	144	COG2893	G	ORTHOMCL1117
core-erhu	erhu-ML101	DM789_RS06225	PTS sugar transporter subunit IIA	144	COG2893	G	ORTHOMCL1117
core-erhu	erhu-NCTC7999	DYB49_RS05815	PTS sugar transporter subunit IIA	144	COG2893	G	ORTHOMCL1117
core-erhu	erhu-NCTC8163	EL194_RS02905	PTS sugar transporter subunit IIA	144	COG2893	G	ORTHOMCL1117
core-erhu	erhu-RU	EF876_RS01235	PTS sugar transporter subunit IIA	144	COG2893	G	ORTHOMCL1117
core-erhu	erhu-SY1027	K210_RS03800	PTS sugar transporter	144	COG2893	G	ORTHOMCL1117
core-erhu	erhu-WH13013	BC346_RS00850	PTS sugar transporter	144	COG2893	G	ORTHOMCL1117
core-erhu	erhu-ATCC19414	HMPREF0357_RS01630	MFS transporter	378	NA	NA	ORTHOMCL1118
core-erhu	erhu-Fujisawa	ERH_RS03980	MFS transporter	378	NA	NA	ORTHOMCL1118
core-erhu	erhu-GXBY-1	A2I91_RS05590	MFS transporter	378	NA	NA	ORTHOMCL1118
core-erhu	erhu-KC-Sb-R1	EEY85_RS05060	MFS transporter	378	NA	NA	ORTHOMCL1118
core-erhu	erhu-ML101	DM789_RS03995	MFS transporter	378	NA	NA	ORTHOMCL1118
core-erhu	erhu-NCTC7999	DYB49_RS03590	MFS transporter	378	NA	NA	ORTHOMCL1118
core-erhu	erhu-NCTC8163	EL194_RS07160	MFS transporter	378	NA	NA	ORTHOMCL1118
core-erhu	erhu-RU	EF876_RS02105	MFS transporter	378	NA	NA	ORTHOMCL1118
core-erhu	erhu-SY1027	K210_RS01600	MFS transporter	378	NA	NA	ORTHOMCL1118
core-erhu	erhu-WH13013	BC346_RS05110	MFS transporter	378	NA	NA	ORTHOMCL1118
core-erhu	erhu-ATCC19414	HMPREF0357_RS01950	PTS sugar transporter subunit IIC	433	COG1455	G	ORTHOMCL1119
core-erhu	erhu-Fujisawa	ERH_RS04300	PTS sugar transporter subunit IIC	433	COG1455	G	ORTHOMCL1119
core-erhu	erhu-GXBY-1	A2I91_RS05275	PTS sugar transporter subunit IIC	433	COG1455	G	ORTHOMCL1119
core-erhu	erhu-KC-Sb-R1	EEY85_RS04750	PTS sugar transporter subunit IIC	433	COG1455	G	ORTHOMCL1119
core-erhu	erhu-ML101	DM789_RS04310	PTS sugar transporter subunit IIC	433	COG1455	G	ORTHOMCL1119
core-erhu	erhu-NCTC7999	DYB49_RS03910	PTS sugar transporter subunit IIC	433	COG1455	G	ORTHOMCL1119
core-erhu	erhu-NCTC8163	EL194_RS07480	PTS sugar transporter subunit IIC	433	COG1455	G	ORTHOMCL1119
core-erhu	erhu-RU	EF876_RS00045	PTS sugar transporter subunit IIC	433	COG1455	G	ORTHOMCL1119
core-erhu	erhu-SY1027	K210_RS01910	PTS sugar transporter subunit IIC	433	COG1455	G	ORTHOMCL1119
core-erhu	erhu-WH13013	BC346_RS04795	PTS sugar transporter subunit IIC	433	COG1455	G	ORTHOMCL1119
core-erhu	erhu-ATCC19414	HMPREF0357_RS03045	hypothetical protein	136	NA	NA	ORTHOMCL112
core-erhu	erhu-Fujisawa	ERH_RS00335	hypothetical protein	136	NA	NA	ORTHOMCL112
core-erhu	erhu-GXBY-1	A2I91_RS00040	hypothetical protein	136	NA	NA	ORTHOMCL112
core-erhu	erhu-KC-Sb-R1	EEY85_RS08530	hypothetical protein	136	NA	NA	ORTHOMCL112
core-erhu	erhu-ML101	DM789_RS00340	hypothetical protein	136	NA	NA	ORTHOMCL112
core-erhu	erhu-NCTC7999	DYB49_RS08675	hypothetical protein	136	NA	NA	ORTHOMCL112
core-erhu	erhu-NCTC8163	EL194_RS00075	hypothetical protein	136	NA	NA	ORTHOMCL112
core-erhu	erhu-RU	EF876_RS03970	hypothetical protein	136	NA	NA	ORTHOMCL112
core-erhu	erhu-SY1027	K210_RS06795	hypothetical protein	136	NA	NA	ORTHOMCL112
core-erhu	erhu-WH13013	BC346_RS03675	hypothetical protein	136	NA	NA	ORTHOMCL112
core-erhu	erhu-ATCC19414	HMPREF0357_RS01590	hypothetical protein	160	NA	NA	ORTHOMCL1120
core-erhu	erhu-Fujisawa	ERH_RS03940	MepB family protein	160	NA	NA	ORTHOMCL1120
core-erhu	erhu-GXBY-1	A2I91_RS05630	MepB family protein	160	NA	NA	ORTHOMCL1120
core-erhu	erhu-KC-Sb-R1	EEY85_RS05100	MepB family protein	160	NA	NA	ORTHOMCL1120
core-erhu	erhu-ML101	DM789_RS03955	MepB family protein	160	NA	NA	ORTHOMCL1120
core-erhu	erhu-NCTC7999	DYB49_RS03550	MepB family protein	160	NA	NA	ORTHOMCL1120
core-erhu	erhu-NCTC8163	EL194_RS07120	hypothetical protein	160	NA	NA	ORTHOMCL1120
core-erhu	erhu-RU	EF876_RS02145	MepB family protein	160	NA	NA	ORTHOMCL1120
core-erhu	erhu-SY1027	K210_RS01560	MepB family protein	160	NA	NA	ORTHOMCL1120
core-erhu	erhu-WH13013	BC346_RS05150	MepB family protein	160	NA	NA	ORTHOMCL1120
core-erhu	erhu-ATCC19414	HMPREF0357_RS03415	hypothetical protein	64	NA	NA	ORTHOMCL1121
core-erhu	erhu-Fujisawa	ERH_RS08680	hypothetical protein	64	NA	NA	ORTHOMCL1121
core-erhu	erhu-GXBY-1	A2I91_RS00435	hypothetical protein	64	NA	NA	ORTHOMCL1121
core-erhu	erhu-KC-Sb-R1	EEY85_RS00350	hypothetical protein	64	NA	NA	ORTHOMCL1121
core-erhu	erhu-ML101	DM789_RS09110	hypothetical protein	73	NA	NA	ORTHOMCL1121
core-erhu	erhu-NCTC7999	DYB49_RS08285	hypothetical protein	73	NA	NA	ORTHOMCL1121
core-erhu	erhu-NCTC8163	EL194_RS00460	hypothetical protein	64	NA	NA	ORTHOMCL1121
core-erhu	erhu-RU	EF876_RS04395	hypothetical protein	64	NA	NA	ORTHOMCL1121
core-erhu	erhu-SY1027	K210_RS06415	hypothetical protein	64	NA	NA	ORTHOMCL1121
core-erhu	erhu-WH13013	BC346_RS03285	hypothetical protein	64	NA	NA	ORTHOMCL1121
core-erhu	erhu-ATCC19414	HMPREF0357_RS03735	CBS domain-containing protein	376	COG0517-COG1125	T-E	ORTHOMCL1122
core-erhu	erhu-Fujisawa	ERH_RS08360	CBS domain-containing protein	376	COG0517-COG1125	T-E	ORTHOMCL1122
core-erhu	erhu-GXBY-1	A2I91_RS00755	glycine/betaine ABC transporter ATPase	376	COG0517-COG1125	T-E	ORTHOMCL1122
core-erhu	erhu-KC-Sb-R1	EEY85_RS00670	ATP-binding cassette domain-containing protein	376	COG0517-COG1125	T-E	ORTHOMCL1122
core-erhu	erhu-ML101	DM789_RS08790	ATP-binding cassette domain-containing protein	376	COG0517-COG1125	T-E	ORTHOMCL1122
core-erhu	erhu-NCTC7999	DYB49_RS07965	ATP-binding cassette domain-containing protein	376	COG0517-COG1125	T-E	ORTHOMCL1122
core-erhu	erhu-NCTC8163	EL194_RS00780	ATP-binding cassette domain-containing protein	376	COG1125-COG0517	E-T	ORTHOMCL1122
core-erhu	erhu-RU	EF876_RS04075	ATP-binding cassette domain-containing protein	376	COG0517-COG1125	T-E	ORTHOMCL1122
core-erhu	erhu-SY1027	K210_RS06095	CBS domain-containing protein	376	COG1125-COG0517	E-T	ORTHOMCL1122
core-erhu	erhu-WH13013	BC346_RS02965	CBS domain-containing protein	376	COG1125-COG0517	E-T	ORTHOMCL1122
core-erhu	erhu-ATCC19414	HMPREF0357_RS02630	amino acid ABC transporter permease	260	COG0390	P	ORTHOMCL1123
core-erhu	erhu-Fujisawa	ERH_RS04990	amino acid ABC transporter permease	260	COG0390	P	ORTHOMCL1123
core-erhu	erhu-GXBY-1	A2I91_RS04585	amino acid ABC transporter permease	260	COG0390	P	ORTHOMCL1123
core-erhu	erhu-KC-Sb-R1	EEY85_RS04065	ABC transporter permease	260	COG0390	P	ORTHOMCL1123
core-erhu	erhu-ML101	DM789_RS05000	ABC transporter permease	260	COG0390	P	ORTHOMCL1123
core-erhu	erhu-NCTC7999	DYB49_RS04590	ABC transporter permease	260	COG0390	P	ORTHOMCL1123
core-erhu	erhu-NCTC8163	EL194_RS08155	ABC transporter permease	260	COG0390	P	ORTHOMCL1123
core-erhu	erhu-RU	EF876_RS00715	ABC transporter permease	260	COG0390	P	ORTHOMCL1123
core-erhu	erhu-SY1027	K210_RS02595	amino acid ABC transporter permease	260	COG0390	P	ORTHOMCL1123
core-erhu	erhu-WH13013	BC346_RS04105	amino acid ABC transporter permease	260	COG0390	P	ORTHOMCL1123
core-erhu	erhu-ATCC19414	HMPREF0357_RS05410	hypothetical protein	160	NA	NA	ORTHOMCL1124
core-erhu	erhu-Fujisawa	ERH_RS06745	hypothetical protein	160	NA	NA	ORTHOMCL1124
core-erhu	erhu-GXBY-1	A2I91_RS02370	hypothetical protein	160	NA	NA	ORTHOMCL1124
core-erhu	erhu-KC-Sb-R1	EEY85_RS02330	hypothetical protein	160	NA	NA	ORTHOMCL1124
core-erhu	erhu-ML101	DM789_RS07160	hypothetical protein	160	NA	NA	ORTHOMCL1124
core-erhu	erhu-NCTC7999	DYB49_RS06315	hypothetical protein	160	NA	NA	ORTHOMCL1124
core-erhu	erhu-NCTC8163	EL194_RS02455	hypothetical protein	160	NA	NA	ORTHOMCL1124
core-erhu	erhu-RU	EF876_RS01635	hypothetical protein	160	NA	NA	ORTHOMCL1124
core-erhu	erhu-SY1027	K210_RS04460	hypothetical protein	160	NA	NA	ORTHOMCL1124
core-erhu	erhu-WH13013	BC346_RS01345	hypothetical protein	160	NA	NA	ORTHOMCL1124
core-erhu	erhu-ATCC19414	HMPREF0357_RS05170	hypothetical protein	148	NA	NA	ORTHOMCL1125
core-erhu	erhu-Fujisawa	ERH_RS06995	hypothetical protein	148	NA	NA	ORTHOMCL1125
core-erhu	erhu-GXBY-1	A2I91_RS02120	hypothetical protein	148	NA	NA	ORTHOMCL1125
core-erhu	erhu-KC-Sb-R1	EEY85_RS02080	hypothetical protein	148	NA	NA	ORTHOMCL1125
core-erhu	erhu-ML101	DM789_RS07405	hypothetical protein	148	NA	NA	ORTHOMCL1125
core-erhu	erhu-NCTC7999	DYB49_RS06560	hypothetical protein	148	NA	NA	ORTHOMCL1125
core-erhu	erhu-NCTC8163	EL194_RS02215	hypothetical protein	148	NA	NA	ORTHOMCL1125
core-erhu	erhu-RU	EF876_RS01875	hypothetical protein	148	NA	NA	ORTHOMCL1125
core-erhu	erhu-SY1027	K210_RS04710	hypothetical protein	148	NA	NA	ORTHOMCL1125
core-erhu	erhu-WH13013	BC346_RS01595	hypothetical protein	148	NA	NA	ORTHOMCL1125
core-erhu	erhu-ATCC19414	HMPREF0357_RS05735	hypothetical protein	70	NA	NA	ORTHOMCL1126
core-erhu	erhu-Fujisawa	ERH_RS06370	hypothetical protein	70	NA	NA	ORTHOMCL1126
core-erhu	erhu-GXBY-1	A2I91_RS03135	hypothetical protein	70	NA	NA	ORTHOMCL1126
core-erhu	erhu-KC-Sb-R1	EEY85_RS02700	hypothetical protein	68	NA	NA	ORTHOMCL1126
core-erhu	erhu-ML101	DM789_RS06345	hypothetical protein	70	NA	NA	ORTHOMCL1126
core-erhu	erhu-NCTC7999	DYB49_RS05935	hypothetical protein	70	NA	NA	ORTHOMCL1126
core-erhu	erhu-NCTC8163	EL194_RS02785	hypothetical protein	70	NA	NA	ORTHOMCL1126
core-erhu	erhu-RU	EF876_RS01355	hypothetical protein	70	NA	NA	ORTHOMCL1126
core-erhu	erhu-SY1027	K210_RS03925	hypothetical protein	70	NA	NA	ORTHOMCL1126
core-erhu	erhu-WH13013	BC346_RS00970	hypothetical protein	70	NA	NA	ORTHOMCL1126
core-erhu	erhu-ATCC19414	HMPREF0357_RS08190	TetR/AcrR family transcriptional regulator	206	COG1309	K	ORTHOMCL1127
core-erhu	erhu-Fujisawa	ERH_RS00665	TetR/AcrR family transcriptional regulator	206	COG1309	K	ORTHOMCL1127
core-erhu	erhu-GXBY-1	A2I91_RS08920	TetR/AcrR family transcriptional regulator	206	COG1309	K	ORTHOMCL1127
core-erhu	erhu-KC-Sb-R1	EEY85_RS08200	TetR/AcrR family transcriptional regulator	206	COG1309	K	ORTHOMCL1127
core-erhu	erhu-ML101	DM789_RS00665	TetR/AcrR family transcriptional regulator	206	COG1309	K	ORTHOMCL1127
core-erhu	erhu-NCTC7999	DYB49_RS00280	TetR/AcrR family transcriptional regulator	206	COG1309	K	ORTHOMCL1127
core-erhu	erhu-NCTC8163	EL194_RS04045	TetR/AcrR family transcriptional regulator	206	COG1309	K	ORTHOMCL1127
core-erhu	erhu-RU	EF876_RS03445	TetR/AcrR family transcriptional regulator	206	COG1309	K	ORTHOMCL1127
core-erhu	erhu-SY1027	K210_RS07120	TetR/AcrR family transcriptional regulator	206	COG1309	K	ORTHOMCL1127
core-erhu	erhu-WH13013	BC346_RS08440	TetR/AcrR family transcriptional regulator	206	COG1309	K	ORTHOMCL1127
core-erhu	erhu-ATCC19414	HMPREF0357_RS01890	hypothetical protein	125	NA	NA	ORTHOMCL1128
core-erhu	erhu-Fujisawa	ERH_RS04240	hypothetical protein	125	NA	NA	ORTHOMCL1128
core-erhu	erhu-GXBY-1	A2I91_RS05335	hypothetical protein	125	NA	NA	ORTHOMCL1128
core-erhu	erhu-KC-Sb-R1	EEY85_RS04805	cytidine deaminase	125	NA	NA	ORTHOMCL1128
core-erhu	erhu-ML101	DM789_RS04250	hypothetical protein	125	NA	NA	ORTHOMCL1128
core-erhu	erhu-NCTC7999	DYB49_RS03850	cytidine deaminase	125	NA	NA	ORTHOMCL1128
core-erhu	erhu-NCTC8163	EL194_RS07420	hypothetical protein	125	NA	NA	ORTHOMCL1128
core-erhu	erhu-RU	EF876_RS06750	hypothetical protein	125	NA	NA	ORTHOMCL1128
core-erhu	erhu-SY1027	K210_RS01855	hypothetical protein	125	NA	NA	ORTHOMCL1128
core-erhu	erhu-WH13013	BC346_RS04855	hypothetical protein	125	NA	NA	ORTHOMCL1128
core-erhu	erhu-ATCC19414	HMPREF0357_RS05575	hypothetical protein	94	NA	NA	ORTHOMCL1129
core-erhu	erhu-Fujisawa	ERH_RS06530	hypothetical protein	94	NA	NA	ORTHOMCL1129
core-erhu	erhu-GXBY-1	A2I91_RS02975	hypothetical protein	94	NA	NA	ORTHOMCL1129
core-erhu	erhu-KC-Sb-R1	EEY85_RS02535	hypothetical protein	94	NA	NA	ORTHOMCL1129
core-erhu	erhu-ML101	DM789_RS06505	hypothetical protein	94	NA	NA	ORTHOMCL1129
core-erhu	erhu-NCTC7999	DYB49_RS06095	hypothetical protein	94	NA	NA	ORTHOMCL1129
core-erhu	erhu-NCTC8163	EL194_RS02625	hypothetical protein	105	NA	NA	ORTHOMCL1129
core-erhu	erhu-RU	EF876_RS01515	hypothetical protein	105	NA	NA	ORTHOMCL1129
core-erhu	erhu-SY1027	K210_RS04085	hypothetical protein	94	NA	NA	ORTHOMCL1129
core-erhu	erhu-WH13013	BC346_RS01130	hypothetical protein	94	NA	NA	ORTHOMCL1129
core-erhu	erhu-ATCC19414	HMPREF0357_RS00880	30S ribosomal protein S16	90	COG0228	J	ORTHOMCL113
core-erhu	erhu-Fujisawa	ERH_RS03235	30S ribosomal protein S16	90	COG0228	J	ORTHOMCL113
core-erhu	erhu-GXBY-1	A2I91_RS06350	30S ribosomal protein S16	90	COG0228	J	ORTHOMCL113
core-erhu	erhu-KC-Sb-R1	EEY85_RS05795	30S ribosomal protein S16	90	COG0228	J	ORTHOMCL113
core-erhu	erhu-ML101	DM789_RS03245	30S ribosomal protein S16	90	COG0228	J	ORTHOMCL113
core-erhu	erhu-NCTC7999	DYB49_RS02845	30S ribosomal protein S16	90	COG0228	J	ORTHOMCL113
core-erhu	erhu-NCTC8163	EL194_RS06410	30S ribosomal protein S16	90	COG0228	J	ORTHOMCL113
core-erhu	erhu-RU	EF876_RS05765	30S ribosomal protein S16	90	COG0228	J	ORTHOMCL113
core-erhu	erhu-SY1027	K210_RS00850	30S ribosomal protein S16	90	COG0228	J	ORTHOMCL113
core-erhu	erhu-WH13013	BC346_RS05870	30S ribosomal protein S16	90	COG0228	J	ORTHOMCL113
core-erhu	erhu-ATCC19414	HMPREF0357_RS04195	hypothetical protein	90	NA	NA	ORTHOMCL1130
core-erhu	erhu-Fujisawa	ERH_RS07895	hypothetical protein	90	NA	NA	ORTHOMCL1130
core-erhu	erhu-GXBY-1	A2I91_RS01220	hypothetical protein	90	NA	NA	ORTHOMCL1130
core-erhu	erhu-KC-Sb-R1	EEY85_RS01130	hypothetical protein	90	NA	NA	ORTHOMCL1130
core-erhu	erhu-ML101	DM789_RS08325	hypothetical protein	90	NA	NA	ORTHOMCL1130
core-erhu	erhu-NCTC7999	DYB49_RS07505	hypothetical protein	90	NA	NA	ORTHOMCL1130
core-erhu	erhu-NCTC8163	EL194_RS01240	hypothetical protein	90	NA	NA	ORTHOMCL1130
core-erhu	erhu-RU	EF876_RS07065	hypothetical protein	90	NA	NA	ORTHOMCL1130
core-erhu	erhu-SY1027	K210_RS05625	hypothetical protein	90	NA	NA	ORTHOMCL1130
core-erhu	erhu-WH13013	BC346_RS02500	hypothetical protein	90	NA	NA	ORTHOMCL1130
core-erhu	erhu-ATCC19414	HMPREF0357_RS05230	hypothetical protein	262	NA	NA	ORTHOMCL1131
core-erhu	erhu-Fujisawa	ERH_RS06935	hypothetical protein	262	NA	NA	ORTHOMCL1131
core-erhu	erhu-GXBY-1	A2I91_RS02180	hypothetical protein	262	NA	NA	ORTHOMCL1131
core-erhu	erhu-KC-Sb-R1	EEY85_RS02140	hypothetical protein	262	NA	NA	ORTHOMCL1131
core-erhu	erhu-ML101	DM789_RS07345	hypothetical protein	262	NA	NA	ORTHOMCL1131
core-erhu	erhu-NCTC7999	DYB49_RS06500	hypothetical protein	262	NA	NA	ORTHOMCL1131
core-erhu	erhu-NCTC8163	EL194_RS02275	hypothetical protein	262	NA	NA	ORTHOMCL1131
core-erhu	erhu-RU	EF876_RS01815	hypothetical protein	262	NA	NA	ORTHOMCL1131
core-erhu	erhu-SY1027	K210_RS04650	hypothetical protein	262	NA	NA	ORTHOMCL1131
core-erhu	erhu-WH13013	BC346_RS01535	hypothetical protein	262	NA	NA	ORTHOMCL1131
core-erhu	erhu-ATCC19414	HMPREF0357_RS00825	hypothetical protein	242	NA	NA	ORTHOMCL1132
core-erhu	erhu-Fujisawa	ERH_RS02970	hypothetical protein	242	NA	NA	ORTHOMCL1132
core-erhu	erhu-GXBY-1	A2I91_RS06610	hypothetical protein	242	NA	NA	ORTHOMCL1132
core-erhu	erhu-KC-Sb-R1	EEY85_RS05835	hypothetical protein	242	NA	NA	ORTHOMCL1132
core-erhu	erhu-ML101	DM789_RS02990	hypothetical protein	242	NA	NA	ORTHOMCL1132
core-erhu	erhu-NCTC7999	DYB49_RS02585	hypothetical protein	242	NA	NA	ORTHOMCL1132
core-erhu	erhu-NCTC8163	EL194_RS06350	hypothetical protein	242	NA	NA	ORTHOMCL1132
core-erhu	erhu-RU	EF876_RS05505	hypothetical protein	242	NA	NA	ORTHOMCL1132
core-erhu	erhu-SY1027	K210_RS00815	hypothetical protein	242	NA	NA	ORTHOMCL1132
core-erhu	erhu-WH13013	BC346_RS06130	hypothetical protein	242	NA	NA	ORTHOMCL1132
core-erhu	erhu-ATCC19414	HMPREF0357_RS05815	hypothetical protein	170	NA	NA	ORTHOMCL1133
core-erhu	erhu-Fujisawa	ERH_RS06290	membrane protein	170	NA	NA	ORTHOMCL1133
core-erhu	erhu-GXBY-1	A2I91_RS03215	membrane protein	170	NA	NA	ORTHOMCL1133
core-erhu	erhu-KC-Sb-R1	EEY85_RS02780	hypothetical protein	170	NA	NA	ORTHOMCL1133
core-erhu	erhu-ML101	DM789_RS06265	membrane protein	170	NA	NA	ORTHOMCL1133
core-erhu	erhu-NCTC7999	DYB49_RS05855	hypothetical protein	170	NA	NA	ORTHOMCL1133
core-erhu	erhu-NCTC8163	EL194_RS02865	hypothetical protein	170	NA	NA	ORTHOMCL1133
core-erhu	erhu-RU	EF876_RS01275	hypothetical protein	170	NA	NA	ORTHOMCL1133
core-erhu	erhu-SY1027	K210_RS03845	membrane protein	170	NA	NA	ORTHOMCL1133
core-erhu	erhu-WH13013	BC346_RS00890	membrane protein	170	NA	NA	ORTHOMCL1133
core-erhu	erhu-ATCC19414	HMPREF0357_RS01610	peptidylprolyl isomerase	165	COG0652	O	ORTHOMCL1134
core-erhu	erhu-Fujisawa	ERH_RS03960	peptidylprolyl isomerase	165	COG0652	O	ORTHOMCL1134
core-erhu	erhu-GXBY-1	A2I91_RS05610	peptidylprolyl isomerase	165	COG0652	O	ORTHOMCL1134
core-erhu	erhu-KC-Sb-R1	EEY85_RS05080	peptidylprolyl isomerase	215	COG0652	O	ORTHOMCL1134
core-erhu	erhu-ML101	DM789_RS03975	peptidylprolyl isomerase	209	COG0652	O	ORTHOMCL1134
core-erhu	erhu-NCTC7999	DYB49_RS03570	peptidylprolyl isomerase	215	COG0652	O	ORTHOMCL1134
core-erhu	erhu-NCTC8163	EL194_RS07140	peptidylprolyl isomerase	215	COG0652	O	ORTHOMCL1134
core-erhu	erhu-RU	EF876_RS02125	peptidylprolyl isomerase	209	COG0652	O	ORTHOMCL1134
core-erhu	erhu-SY1027	K210_RS01580	peptidylprolyl isomerase	165	COG0652	O	ORTHOMCL1134
core-erhu	erhu-WH13013	BC346_RS05130	peptidylprolyl isomerase	165	COG0652	O	ORTHOMCL1134
core-erhu	erhu-ATCC19414	HMPREF0357_RS06545	hexapeptide transferase	340	NA	NA	ORTHOMCL1135
core-erhu	erhu-Fujisawa	ERH_RS05565	hexapeptide transferase	340	NA	NA	ORTHOMCL1135
core-erhu	erhu-GXBY-1	A2I91_RS03950	hexapeptide transferase	340	NA	NA	ORTHOMCL1135
core-erhu	erhu-KC-Sb-R1	EEY85_RS03510	hexapeptide transferase	340	NA	NA	ORTHOMCL1135
core-erhu	erhu-ML101	DM789_RS05540	hexapeptide transferase	340	NA	NA	ORTHOMCL1135
core-erhu	erhu-NCTC7999	DYB49_RS05130	hexapeptide transferase	340	NA	NA	ORTHOMCL1135
core-erhu	erhu-NCTC8163	EL194_RS03590	hexapeptide transferase	340	NA	NA	ORTHOMCL1135
core-erhu	erhu-RU	EF876_RS06620	hexapeptide transferase	340	NA	NA	ORTHOMCL1135
core-erhu	erhu-SY1027	K210_RS03125	hexapeptide transferase	340	NA	NA	ORTHOMCL1135
core-erhu	erhu-WH13013	BC346_RS00155	hexapeptide transferase	340	NA	NA	ORTHOMCL1135
core-erhu	erhu-ATCC19414	HMPREF0357_RS01930	carbonate dehydratase	181	COG0288	P	ORTHOMCL1136
core-erhu	erhu-Fujisawa	ERH_RS04280	carbonate dehydratase	180	COG0288	P	ORTHOMCL1136
core-erhu	erhu-GXBY-1	A2I91_RS05295	carbonate dehydratase	180	COG0288	P	ORTHOMCL1136
core-erhu	erhu-KC-Sb-R1	EEY85_RS04770	carbonate dehydratase	181	COG0288	P	ORTHOMCL1136
core-erhu	erhu-ML101	DM789_RS04290	carbonate dehydratase	180	COG0288	P	ORTHOMCL1136
core-erhu	erhu-NCTC7999	DYB49_RS03890	carbonate dehydratase	180	COG0288	P	ORTHOMCL1136
core-erhu	erhu-NCTC8163	EL194_RS07460	hypothetical protein	181	COG0288	P	ORTHOMCL1136
core-erhu	erhu-RU	EF876_RS00025	carbonate dehydratase	181	COG0288	P	ORTHOMCL1136
core-erhu	erhu-SY1027	K210_RS01890	carbonate dehydratase	180	COG0288	P	ORTHOMCL1136
core-erhu	erhu-WH13013	BC346_RS04815	carbonate dehydratase	180	COG0288	P	ORTHOMCL1136
core-erhu	erhu-ATCC19414	HMPREF0357_RS00345	30S ribosomal protein S20	87	COG0268	J	ORTHOMCL1137
core-erhu	erhu-Fujisawa	ERH_RS02495	30S ribosomal protein S20	87	COG0268	J	ORTHOMCL1137
core-erhu	erhu-GXBY-1	A2I91_RS07085	30S ribosomal protein S20	87	COG0268	J	ORTHOMCL1137
core-erhu	erhu-KC-Sb-R1	EEY85_RS06340	30S ribosomal protein S20	87	COG0268	J	ORTHOMCL1137
core-erhu	erhu-ML101	DM789_RS02510	30S ribosomal protein S20	87	COG0268	J	ORTHOMCL1137
core-erhu	erhu-NCTC7999	DYB49_RS02105	30S ribosomal protein S20	87	COG0268	J	ORTHOMCL1137
core-erhu	erhu-NCTC8163	EL194_RS05870	30S ribosomal protein S20	87	COG0268	J	ORTHOMCL1137
core-erhu	erhu-RU	EF876_RS07330	30S ribosomal protein S20	87	COG0268	J	ORTHOMCL1137
core-erhu	erhu-SY1027	K210_RS00335	30S ribosomal protein S20	87	COG0268	J	ORTHOMCL1137
core-erhu	erhu-WH13013	BC346_RS06605	30S ribosomal protein S20	87	COG0268	J	ORTHOMCL1137
core-erhu	erhu-ATCC19414	HMPREF0357_RS03835	ribose 5-phosphate isomerase B	151	COG0698	G	ORTHOMCL1139
core-erhu	erhu-Fujisawa	ERH_RS08260	ribose 5-phosphate isomerase B	151	COG0698	G	ORTHOMCL1139
core-erhu	erhu-GXBY-1	A2I91_RS00855	ribose 5-phosphate isomerase B	151	COG0698	G	ORTHOMCL1139
core-erhu	erhu-KC-Sb-R1	EEY85_RS00770	ribose 5-phosphate isomerase B	151	COG0698	G	ORTHOMCL1139
core-erhu	erhu-ML101	DM789_RS08690	ribose 5-phosphate isomerase B	151	COG0698	G	ORTHOMCL1139
core-erhu	erhu-NCTC7999	DYB49_RS07865	ribose 5-phosphate isomerase B	151	COG0698	G	ORTHOMCL1139
core-erhu	erhu-NCTC8163	EL194_RS00880	ribose 5-phosphate isomerase B	151	COG0698	G	ORTHOMCL1139
core-erhu	erhu-RU	EF876_RS08115	ribose 5-phosphate isomerase B	151	COG0698	G	ORTHOMCL1139
core-erhu	erhu-SY1027	K210_RS05995	ribose 5-phosphate isomerase B	151	COG0698	G	ORTHOMCL1139
core-erhu	erhu-WH13013	BC346_RS02865	ribose 5-phosphate isomerase B	151	COG0698	G	ORTHOMCL1139
core-erhu	erhu-ATCC19414	HMPREF0357_RS03815	thymidine kinase	204	COG1435	F	ORTHOMCL114
core-erhu	erhu-Fujisawa	ERH_RS08280	thymidine kinase	204	COG1435	F	ORTHOMCL114
core-erhu	erhu-GXBY-1	A2I91_RS00835	thymidine kinase	204	COG1435	F	ORTHOMCL114
core-erhu	erhu-KC-Sb-R1	EEY85_RS00750	thymidine kinase	204	COG1435	F	ORTHOMCL114
core-erhu	erhu-ML101	DM789_RS08710	thymidine kinase	204	COG1435	F	ORTHOMCL114
core-erhu	erhu-NCTC7999	DYB49_RS07885	thymidine kinase	204	COG1435	F	ORTHOMCL114
core-erhu	erhu-NCTC8163	EL194_RS00860	thymidine kinase	204	COG1435	F	ORTHOMCL114
core-erhu	erhu-RU	EF876_RS08135	thymidine kinase	204	COG1435	F	ORTHOMCL114
core-erhu	erhu-SY1027	K210_RS06015	thymidine kinase	204	COG1435	F	ORTHOMCL114
core-erhu	erhu-WH13013	BC346_RS02885	thymidine kinase	204	COG1435	F	ORTHOMCL114
core-erhu	erhu-ATCC19414	HMPREF0357_RS04310	aminotransferase class V-fold PLP-dependent enzyme	474	COG0076	E	ORTHOMCL1140
core-erhu	erhu-Fujisawa	ERH_RS07780	aminotransferase class V-fold PLP-dependent enzyme	474	COG0076	E	ORTHOMCL1140
core-erhu	erhu-GXBY-1	A2I91_RS01335	decarboxylase	474	COG0076	E	ORTHOMCL1140
core-erhu	erhu-KC-Sb-R1	EEY85_RS01250	aminotransferase class I/II-fold pyridoxal phosphate-dependent enzyme	474	COG0076	E	ORTHOMCL1140
core-erhu	erhu-ML101	DM789_RS08205	aminotransferase class I/II-fold pyridoxal phosphate-dependent enzyme	474	COG0076	E	ORTHOMCL1140
core-erhu	erhu-NCTC7999	DYB49_RS07385	aminotransferase class I/II-fold pyridoxal phosphate-dependent enzyme	474	COG0076	E	ORTHOMCL1140
core-erhu	erhu-NCTC8163	EL194_RS01360	aminotransferase class I/II-fold pyridoxal phosphate-dependent enzyme	474	COG0076	E	ORTHOMCL1140
core-erhu	erhu-RU	EF876_RS03200	aminotransferase class I/II-fold pyridoxal phosphate-dependent enzyme	474	COG0076	E	ORTHOMCL1140
core-erhu	erhu-SY1027	K210_RS05510	aminotransferase class V-fold PLP-dependent enzyme	474	COG0076	E	ORTHOMCL1140
core-erhu	erhu-WH13013	BC346_RS02385	aminotransferase class V-fold PLP-dependent enzyme	474	COG0076	E	ORTHOMCL1140
core-erhu	erhu-ATCC19414	HMPREF0357_RS03995	GNAT family N-acetyltransferase	140	COG0456	J	ORTHOMCL1141
core-erhu	erhu-Fujisawa	ERH_RS08100	GNAT family N-acetyltransferase	140	COG0456	J	ORTHOMCL1141
core-erhu	erhu-GXBY-1	A2I91_RS01015	GNAT family N-acetyltransferase	140	COG0456	J	ORTHOMCL1141
core-erhu	erhu-KC-Sb-R1	EEY85_RS00930	GNAT family N-acetyltransferase	140	COG0456	J	ORTHOMCL1141
core-erhu	erhu-ML101	DM789_RS08530	GNAT family N-acetyltransferase	140	COG0456	J	ORTHOMCL1141
core-erhu	erhu-NCTC7999	DYB49_RS07705	GNAT family N-acetyltransferase	140	COG0456	J	ORTHOMCL1141
core-erhu	erhu-NCTC8163	EL194_RS01040	GNAT family N-acetyltransferase	140	COG0456	J	ORTHOMCL1141
core-erhu	erhu-RU	EF876_RS07880	GNAT family N-acetyltransferase	140	COG0456	J	ORTHOMCL1141
core-erhu	erhu-SY1027	K210_RS05835	GNAT family N-acetyltransferase	140	COG0456	J	ORTHOMCL1141
core-erhu	erhu-WH13013	BC346_RS02705	GNAT family N-acetyltransferase	140	COG0456	J	ORTHOMCL1141
core-erhu	erhu-ATCC19414	HMPREF0357_RS08180	hypothetical protein	187	NA	NA	ORTHOMCL1142
core-erhu	erhu-Fujisawa	ERH_RS00675	hypothetical protein	187	NA	NA	ORTHOMCL1142
core-erhu	erhu-GXBY-1	A2I91_RS08910	hypothetical protein	187	NA	NA	ORTHOMCL1142
core-erhu	erhu-KC-Sb-R1	EEY85_RS08190	hypothetical protein	187	NA	NA	ORTHOMCL1142
core-erhu	erhu-ML101	DM789_RS00675	hypothetical protein	187	NA	NA	ORTHOMCL1142
core-erhu	erhu-NCTC7999	DYB49_RS00290	hypothetical protein	187	NA	NA	ORTHOMCL1142
core-erhu	erhu-NCTC8163	EL194_RS04055	hypothetical protein	187	NA	NA	ORTHOMCL1142
core-erhu	erhu-RU	EF876_RS03435	hypothetical protein	187	NA	NA	ORTHOMCL1142
core-erhu	erhu-SY1027	K210_RS07130	hypothetical protein	187	NA	NA	ORTHOMCL1142
core-erhu	erhu-WH13013	BC346_RS08430	hypothetical protein	187	NA	NA	ORTHOMCL1142
core-erhu	erhu-ATCC19414	HMPREF0357_RS05875	D-alanyl-D-alanine carboxypeptidase	278	NA	NA	ORTHOMCL1143
core-erhu	erhu-Fujisawa	ERH_RS06230	D-alanyl-D-alanine carboxypeptidase	278	NA	NA	ORTHOMCL1143
core-erhu	erhu-GXBY-1	A2I91_RS03275	D-alanyl-D-alanine carboxypeptidase	278	NA	NA	ORTHOMCL1143
core-erhu	erhu-KC-Sb-R1	EEY85_RS02840	D-alanyl-D-alanine carboxypeptidase family protein	278	NA	NA	ORTHOMCL1143
core-erhu	erhu-ML101	DM789_RS06205	D-alanyl-D-alanine carboxypeptidase family protein	278	NA	NA	ORTHOMCL1143
core-erhu	erhu-NCTC7999	DYB49_RS05795	D-alanyl-D-alanine carboxypeptidase family protein	278	NA	NA	ORTHOMCL1143
core-erhu	erhu-NCTC8163	EL194_RS02925	D-alanyl-D-alanine carboxypeptidase family protein	278	NA	NA	ORTHOMCL1143
core-erhu	erhu-RU	EF876_RS01215	D-alanyl-D-alanine carboxypeptidase family protein	278	NA	NA	ORTHOMCL1143
core-erhu	erhu-SY1027	K210_RS03780	D-alanyl-D-alanine carboxypeptidase	278	NA	NA	ORTHOMCL1143
core-erhu	erhu-WH13013	BC346_RS00830	D-alanyl-D-alanine carboxypeptidase	278	NA	NA	ORTHOMCL1143
core-erhu	erhu-ATCC19414	HMPREF0357_RS05475	ornithine cyclodeaminase	324	COG2423	E	ORTHOMCL1144
core-erhu	erhu-Fujisawa	ERH_RS06680	ornithine cyclodeaminase	324	COG2423	E	ORTHOMCL1144
core-erhu	erhu-GXBY-1	A2I91_RS02435	ornithine cyclodeaminase	324	COG2423	E	ORTHOMCL1144
core-erhu	erhu-KC-Sb-R1	EEY85_RS02395	ornithine cyclodeaminase	324	COG2423	E	ORTHOMCL1144
core-erhu	erhu-ML101	DM789_RS07095	ornithine cyclodeaminase	324	COG2423	E	ORTHOMCL1144
core-erhu	erhu-NCTC7999	DYB49_RS06250	ornithine cyclodeaminase family protein	324	COG2423	E	ORTHOMCL1144
core-erhu	erhu-NCTC8163	EL194_RS02520	ornithine cyclodeaminase family protein	324	COG2423	E	ORTHOMCL1144
core-erhu	erhu-RU	EF876_RS01570	ornithine cyclodeaminase family protein	324	COG2423	E	ORTHOMCL1144
core-erhu	erhu-SY1027	K210_RS04395	ornithine cyclodeaminase	324	COG2423	E	ORTHOMCL1144
core-erhu	erhu-WH13013	BC346_RS01280	ornithine cyclodeaminase	324	COG2423	E	ORTHOMCL1144
core-erhu	erhu-ATCC19414	HMPREF0357_RS00805	DUF1275 domain-containing protein	216	NA	NA	ORTHOMCL1145
core-erhu	erhu-Fujisawa	ERH_RS02950	DUF1275 domain-containing protein	216	NA	NA	ORTHOMCL1145
core-erhu	erhu-GXBY-1	A2I91_RS06630	DUF1275 domain-containing protein	216	NA	NA	ORTHOMCL1145
core-erhu	erhu-KC-Sb-R1	EEY85_RS05855	DUF1275 domain-containing protein	216	NA	NA	ORTHOMCL1145
core-erhu	erhu-ML101	DM789_RS02970	DUF1275 domain-containing protein	216	NA	NA	ORTHOMCL1145
core-erhu	erhu-NCTC7999	DYB49_RS02565	DUF1275 domain-containing protein	216	NA	NA	ORTHOMCL1145
core-erhu	erhu-NCTC8163	EL194_RS06330	DUF1275 domain-containing protein	216	NA	NA	ORTHOMCL1145
core-erhu	erhu-RU	EF876_RS05485	DUF1275 domain-containing protein	216	NA	NA	ORTHOMCL1145
core-erhu	erhu-SY1027	K210_RS00795	DUF1275 domain-containing protein	216	NA	NA	ORTHOMCL1145
core-erhu	erhu-WH13013	BC346_RS06150	DUF1275 domain-containing protein	216	NA	NA	ORTHOMCL1145
core-erhu	erhu-ATCC19414	HMPREF0357_RS08340	hypothetical protein	626	COG5263	G	ORTHOMCL1146
core-erhu	erhu-Fujisawa	ERH_RS00500	hypothetical protein	626	COG5263	G	ORTHOMCL1146
core-erhu	erhu-GXBY-1	A2I91_RS09085	hypothetical protein	626	COG5263	G	ORTHOMCL1146
core-erhu	erhu-KC-Sb-R1	EEY85_RS08350	N-acetylmuramoyl-L-alanine amidase family protein	630	COG5263	G	ORTHOMCL1146
core-erhu	erhu-ML101	DM789_RS00505	surface protective antigen adhesin SpaA	626	COG5263	G	ORTHOMCL1146
core-erhu	erhu-NCTC7999	DYB49_RS00125	surface protective antigen adhesin SpaA	626	COG5263	G	ORTHOMCL1146
core-erhu	erhu-NCTC8163	EL194_RS03895	surface protective antigen adhesin SpaA	626	COG5263	G	ORTHOMCL1146
core-erhu	erhu-RU	EF876_RS08285	surface protective antigen adhesin SpaA	510	NA	NA	ORTHOMCL1146
core-erhu	erhu-SY1027	K210_RS06960	surface protective antigen SpaA.1	626	COG5263	G	ORTHOMCL1146
core-erhu	erhu-WH13013	BC346_RS08605	surface protective antigen adhesin SpaA	626	COG5263	G	ORTHOMCL1146
core-erhu	erhu-ATCC19414	HMPREF0357_RS05795	PTS mannose/fructose/sorbose/N-acetylgalactosamine transporter subunit IIC	265	COG3715	G	ORTHOMCL1147
core-erhu	erhu-Fujisawa	ERH_RS06310	PTS mannose/fructose/sorbose/N-acetylgalactosamine transporter subunit IIC	265	COG3715	G	ORTHOMCL1147
core-erhu	erhu-GXBY-1	A2I91_RS03195	PTS mannose/fructose/sorbose/N-acetylgalactosamine transporter subunit IIC	265	COG3715	G	ORTHOMCL1147
core-erhu	erhu-KC-Sb-R1	EEY85_RS02760	PTS mannose/fructose/sorbose/N-acetylgalactosamine transporter subunit IIC	265	COG3715	G	ORTHOMCL1147
core-erhu	erhu-ML101	DM789_RS06285	PTS mannose/fructose/sorbose/N-acetylgalactosamine transporter subunit IIC	265	COG3715	G	ORTHOMCL1147
core-erhu	erhu-NCTC7999	DYB49_RS05875	PTS mannose/fructose/sorbose/N-acetylgalactosamine transporter subunit IIC	265	COG3715	G	ORTHOMCL1147
core-erhu	erhu-NCTC8163	EL194_RS02845	PTS mannose/fructose/sorbose/N-acetylgalactosamine transporter subunit IIC	265	COG3715	G	ORTHOMCL1147
core-erhu	erhu-RU	EF876_RS01295	PTS mannose/fructose/sorbose/N-acetylgalactosamine transporter subunit IIC	265	COG3715	G	ORTHOMCL1147
core-erhu	erhu-SY1027	K210_RS03865	PTS mannose/fructose/sorbose/N-acetylgalactosamine transporter subunit IIC	265	COG3715	G	ORTHOMCL1147
core-erhu	erhu-WH13013	BC346_RS00910	PTS mannose/fructose/sorbose/N-acetylgalactosamine transporter subunit IIC	265	COG3715	G	ORTHOMCL1147
core-erhu	erhu-ATCC19414	HMPREF0357_RS06345	nucleoside 2-deoxyribosyltransferase	160	NA	NA	ORTHOMCL1148
core-erhu	erhu-Fujisawa	ERH_RS05765	nucleoside 2-deoxyribosyltransferase	160	NA	NA	ORTHOMCL1148
core-erhu	erhu-GXBY-1	A2I91_RS03750	nucleoside 2-deoxyribosyltransferase	160	NA	NA	ORTHOMCL1148
core-erhu	erhu-KC-Sb-R1	EEY85_RS03310	nucleoside 2-deoxyribosyltransferase	160	NA	NA	ORTHOMCL1148
core-erhu	erhu-ML101	DM789_RS05740	nucleoside 2-deoxyribosyltransferase	160	NA	NA	ORTHOMCL1148
core-erhu	erhu-NCTC7999	DYB49_RS05330	nucleoside 2-deoxyribosyltransferase	160	NA	NA	ORTHOMCL1148
core-erhu	erhu-NCTC8163	EL194_RS03390	nucleoside 2-deoxyribosyltransferase	160	NA	NA	ORTHOMCL1148
core-erhu	erhu-RU	EF876_RS06150	nucleoside 2-deoxyribosyltransferase	160	NA	NA	ORTHOMCL1148
core-erhu	erhu-SY1027	K210_RS03325	nucleoside 2-deoxyribosyltransferase	160	NA	NA	ORTHOMCL1148
core-erhu	erhu-WH13013	BC346_RS00355	nucleoside 2-deoxyribosyltransferase	160	NA	NA	ORTHOMCL1148
core-erhu	erhu-ATCC19414	HMPREF0357_RS04815	sulfurtransferase TusA family protein	73	NA	NA	ORTHOMCL1149
core-erhu	erhu-Fujisawa	ERH_RS07295	sulfurtransferase TusA family protein	73	NA	NA	ORTHOMCL1149
core-erhu	erhu-GXBY-1	A2I91_RS01820	sulfurtransferase TusA family protein	73	NA	NA	ORTHOMCL1149
core-erhu	erhu-KC-Sb-R1	EEY85_RS01760	sulfurtransferase TusA family protein	73	NA	NA	ORTHOMCL1149
core-erhu	erhu-ML101	DM789_RS07710	sulfurtransferase TusA family protein	73	NA	NA	ORTHOMCL1149
core-erhu	erhu-NCTC7999	DYB49_RS06905	sulfurtransferase TusA family protein	73	NA	NA	ORTHOMCL1149
core-erhu	erhu-NCTC8163	EL194_RS01850	sulfurtransferase TusA family protein	73	NA	NA	ORTHOMCL1149
core-erhu	erhu-RU	EF876_RS07535	sulfurtransferase TusA family protein	73	NA	NA	ORTHOMCL1149
core-erhu	erhu-SY1027	K210_RS05010	sulfurtransferase TusA family protein	73	NA	NA	ORTHOMCL1149
core-erhu	erhu-WH13013	BC346_RS01900	sulfurtransferase TusA family protein	73	NA	NA	ORTHOMCL1149
core-erhu	erhu-ATCC19414	HMPREF0357_RS00100	peptidylprolyl isomerase	159	COG0652	O	ORTHOMCL115
core-erhu	erhu-Fujisawa	ERH_RS02245	peptidylprolyl isomerase	159	COG0652	O	ORTHOMCL115
core-erhu	erhu-GXBY-1	A2I91_RS07335	peptidylprolyl isomerase	159	COG0652	O	ORTHOMCL115
core-erhu	erhu-KC-Sb-R1	EEY85_RS06600	peptidylprolyl isomerase	159	COG0652	O	ORTHOMCL115
core-erhu	erhu-ML101	DM789_RS02260	peptidylprolyl isomerase	159	COG0652	O	ORTHOMCL115
core-erhu	erhu-NCTC7999	DYB49_RS01860	peptidylprolyl isomerase	159	COG0652	O	ORTHOMCL115
core-erhu	erhu-NCTC8163	EL194_RS05625	peptidylprolyl isomerase	159	COG0652	O	ORTHOMCL115
core-erhu	erhu-RU	EF876_RS08325	peptidylprolyl isomerase	159	COG0652	O	ORTHOMCL115
core-erhu	erhu-SY1027	K210_RS00090	peptidylprolyl isomerase	159	COG0652	O	ORTHOMCL115
core-erhu	erhu-WH13013	BC346_RS06855	peptidylprolyl isomerase	159	COG0652	O	ORTHOMCL115
core-erhu	erhu-ATCC19414	HMPREF0357_RS03785	threonine/serine exporter	149	COG3610	S	ORTHOMCL1150
core-erhu	erhu-Fujisawa	ERH_RS08310	threonine/serine exporter	149	COG3610	S	ORTHOMCL1150
core-erhu	erhu-GXBY-1	A2I91_RS00805	threonine/serine exporter	149	COG3610	S	ORTHOMCL1150
core-erhu	erhu-KC-Sb-R1	EEY85_RS00720	threonine/serine exporter	149	COG3610	S	ORTHOMCL1150
core-erhu	erhu-ML101	DM789_RS08740	threonine/serine exporter	149	COG3610	S	ORTHOMCL1150
core-erhu	erhu-NCTC7999	DYB49_RS07915	threonine/serine exporter	149	COG3610	S	ORTHOMCL1150
core-erhu	erhu-NCTC8163	EL194_RS00830	threonine/serine exporter	149	COG3610	S	ORTHOMCL1150
core-erhu	erhu-RU	EF876_RS04025	threonine/serine exporter	149	COG3610	S	ORTHOMCL1150
core-erhu	erhu-SY1027	K210_RS06045	threonine/serine exporter	149	COG3610	S	ORTHOMCL1150
core-erhu	erhu-WH13013	BC346_RS02915	threonine/serine exporter	149	COG3610	S	ORTHOMCL1150
core-erhu	erhu-ATCC19414	HMPREF0357_RS03305	GNAT family N-acetyltransferase	298	COG0590	J	ORTHOMCL1151
core-erhu	erhu-Fujisawa	ERH_RS00060	GNAT family N-acetyltransferase	298	COG0590	J	ORTHOMCL1151
core-erhu	erhu-GXBY-1	A2I91_RS00320	fused CMP/dCMP deaminase zinc-binding domain-containing protein and acetyltransferase	298	COG0590	J	ORTHOMCL1151
core-erhu	erhu-KC-Sb-R1	EEY85_RS00235	GNAT family N-acetyltransferase	304	COG0590	J	ORTHOMCL1151
core-erhu	erhu-ML101	DM789_RS00065	GNAT family N-acetyltransferase	298	COG0590	J	ORTHOMCL1151
core-erhu	erhu-NCTC7999	DYB49_RS08400	GNAT family N-acetyltransferase	298	COG0590	J	ORTHOMCL1151
core-erhu	erhu-NCTC8163	EL194_RS00345	GNAT family N-acetyltransferase	298	COG0590	J	ORTHOMCL1151
core-erhu	erhu-RU	EF876_RS03700	GNAT family N-acetyltransferase	298	COG0590	J	ORTHOMCL1151
core-erhu	erhu-SY1027	K210_RS06520	GNAT family N-acetyltransferase	298	COG0590	J	ORTHOMCL1151
core-erhu	erhu-WH13013	BC346_RS03395	GNAT family N-acetyltransferase	298	COG0590	J	ORTHOMCL1151
core-erhu	erhu-ATCC19414	HMPREF0357_RS03745	ABC transporter permease	201	COG1174	E	ORTHOMCL1152
core-erhu	erhu-Fujisawa	ERH_RS08350	ABC transporter permease	201	COG1174	E	ORTHOMCL1152
core-erhu	erhu-GXBY-1	A2I91_RS00765	ABC transporter permease	201	COG1174	E	ORTHOMCL1152
core-erhu	erhu-KC-Sb-R1	EEY85_RS00680	ABC transporter permease	201	COG1174	E	ORTHOMCL1152
core-erhu	erhu-ML101	DM789_RS08780	ABC transporter permease	201	COG1174	E	ORTHOMCL1152
core-erhu	erhu-NCTC7999	DYB49_RS07955	ABC transporter permease	201	COG1174	E	ORTHOMCL1152
core-erhu	erhu-NCTC8163	EL194_RS00790	ABC transporter permease	201	COG1174	E	ORTHOMCL1152
core-erhu	erhu-RU	EF876_RS04065	ABC transporter permease	201	COG1174	E	ORTHOMCL1152
core-erhu	erhu-SY1027	K210_RS06085	ABC transporter permease	201	COG1174	E	ORTHOMCL1152
core-erhu	erhu-WH13013	BC346_RS02955	ABC transporter permease	201	COG1174	E	ORTHOMCL1152
core-erhu	erhu-ATCC19414	HMPREF0357_RS06190	50S ribosomal protein L36	37	COG0257	J	ORTHOMCL1153
core-erhu	erhu-Fujisawa	ERH_RS05920	50S ribosomal protein L36	37	COG0257	J	ORTHOMCL1153
core-erhu	erhu-GXBY-1	A2I91_RS03595	50S ribosomal protein L36	37	COG0257	J	ORTHOMCL1153
core-erhu	erhu-KC-Sb-R1	EEY85_RS03155	50S ribosomal protein L36	37	COG0257	J	ORTHOMCL1153
core-erhu	erhu-ML101	DM789_RS05895	50S ribosomal protein L36	37	COG0257	J	ORTHOMCL1153
core-erhu	erhu-NCTC7999	DYB49_RS05485	50S ribosomal protein L36	37	COG0257	J	ORTHOMCL1153
core-erhu	erhu-NCTC8163	EL194_RS03235	50S ribosomal protein L36	37	COG0257	J	ORTHOMCL1153
core-erhu	erhu-RU	EF876_RS06305	50S ribosomal protein L36	37	COG0257	J	ORTHOMCL1153
core-erhu	erhu-SY1027	K210_RS03480	50S ribosomal protein L36	37	COG0257	J	ORTHOMCL1153
core-erhu	erhu-WH13013	BC346_RS00510	50S ribosomal protein L36	37	COG0257	J	ORTHOMCL1153
core-erhu	erhu-ATCC19414	HMPREF0357_RS05105	hypothetical protein	267	NA	NA	ORTHOMCL1154
core-erhu	erhu-Fujisawa	ERH_RS07060	hypothetical protein	267	NA	NA	ORTHOMCL1154
core-erhu	erhu-GXBY-1	A2I91_RS02055	hypothetical protein	267	NA	NA	ORTHOMCL1154
core-erhu	erhu-KC-Sb-R1	EEY85_RS02010	hypothetical protein	267	NA	NA	ORTHOMCL1154
core-erhu	erhu-ML101	DM789_RS07475	hypothetical protein	267	NA	NA	ORTHOMCL1154
core-erhu	erhu-NCTC7999	DYB49_RS06630	hypothetical protein	267	NA	NA	ORTHOMCL1154
core-erhu	erhu-NCTC8163	EL194_RS02145	hypothetical protein	267	NA	NA	ORTHOMCL1154
core-erhu	erhu-RU	EF876_RS01945	hypothetical protein	267	NA	NA	ORTHOMCL1154
core-erhu	erhu-SY1027	K210_RS04775	hypothetical protein	267	NA	NA	ORTHOMCL1154
core-erhu	erhu-WH13013	BC346_RS01665	hypothetical protein	267	NA	NA	ORTHOMCL1154
core-erhu	erhu-ATCC19414	HMPREF0357_RS05835	DUF2871 domain-containing protein	135	NA	NA	ORTHOMCL1155
core-erhu	erhu-Fujisawa	ERH_RS06270	DUF2871 domain-containing protein	135	NA	NA	ORTHOMCL1155
core-erhu	erhu-GXBY-1	A2I91_RS03235	DUF2871 domain-containing protein	135	NA	NA	ORTHOMCL1155
core-erhu	erhu-KC-Sb-R1	EEY85_RS02800	DUF2871 domain-containing protein	135	NA	NA	ORTHOMCL1155
core-erhu	erhu-ML101	DM789_RS06245	DUF2871 domain-containing protein	135	NA	NA	ORTHOMCL1155
core-erhu	erhu-NCTC7999	DYB49_RS05835	DUF2871 domain-containing protein	135	NA	NA	ORTHOMCL1155
core-erhu	erhu-NCTC8163	EL194_RS02885	DUF2871 domain-containing protein	135	NA	NA	ORTHOMCL1155
core-erhu	erhu-RU	EF876_RS01255	DUF2871 domain-containing protein	135	NA	NA	ORTHOMCL1155
core-erhu	erhu-SY1027	K210_RS03825	DUF2871 domain-containing protein	135	NA	NA	ORTHOMCL1155
core-erhu	erhu-WH13013	BC346_RS00870	DUF2871 domain-containing protein	135	NA	NA	ORTHOMCL1155
core-erhu	erhu-ATCC19414	HMPREF0357_RS05675	sugar ABC transporter permease	298	COG1175	G	ORTHOMCL1156
core-erhu	erhu-Fujisawa	ERH_RS06430	sugar ABC transporter permease	298	COG1175	G	ORTHOMCL1156
core-erhu	erhu-GXBY-1	A2I91_RS03075	sugar ABC transporter permease	298	COG1175	G	ORTHOMCL1156
core-erhu	erhu-KC-Sb-R1	EEY85_RS02640	sugar ABC transporter permease	298	COG1175	G	ORTHOMCL1156
core-erhu	erhu-ML101	DM789_RS06405	sugar ABC transporter permease	298	COG1175	G	ORTHOMCL1156
core-erhu	erhu-NCTC7999	DYB49_RS05995	sugar ABC transporter permease	298	COG1175	G	ORTHOMCL1156
core-erhu	erhu-NCTC8163	EL194_RS02725	sugar ABC transporter permease	298	COG1175	G	ORTHOMCL1156
core-erhu	erhu-RU	EF876_RS01415	sugar ABC transporter permease	298	COG1175	G	ORTHOMCL1156
core-erhu	erhu-SY1027	K210_RS03985	sugar ABC transporter permease	298	COG1175	G	ORTHOMCL1156
core-erhu	erhu-WH13013	BC346_RS01030	sugar ABC transporter permease	298	COG1175	G	ORTHOMCL1156
core-erhu	erhu-ATCC19414	HMPREF0357_RS05995	hypothetical protein	238	NA	NA	ORTHOMCL1157
core-erhu	erhu-Fujisawa	ERH_RS06115	hypothetical protein	238	NA	NA	ORTHOMCL1157
core-erhu	erhu-GXBY-1	A2I91_RS03390	hypothetical protein	238	NA	NA	ORTHOMCL1157
core-erhu	erhu-KC-Sb-R1	EEY85_RS02960	hypothetical protein	238	NA	NA	ORTHOMCL1157
core-erhu	erhu-ML101	DM789_RS06090	hypothetical protein	238	NA	NA	ORTHOMCL1157
core-erhu	erhu-NCTC7999	DYB49_RS05680	hypothetical protein	238	NA	NA	ORTHOMCL1157
core-erhu	erhu-NCTC8163	EL194_RS03040	hypothetical protein	238	NA	NA	ORTHOMCL1157
core-erhu	erhu-RU	EF876_RS08390	hypothetical protein	238	NA	NA	ORTHOMCL1157
core-erhu	erhu-SY1027	K210_RS03665	hypothetical protein	238	NA	NA	ORTHOMCL1157
core-erhu	erhu-WH13013	BC346_RS00705	hypothetical protein	238	NA	NA	ORTHOMCL1157
core-erhu	erhu-ATCC19414	HMPREF0357_RS04300	hypothetical protein	230	NA	NA	ORTHOMCL1158
core-erhu	erhu-Fujisawa	ERH_RS07790	hypothetical protein	230	NA	NA	ORTHOMCL1158
core-erhu	erhu-GXBY-1	A2I91_RS01325	hypothetical protein	230	NA	NA	ORTHOMCL1158
core-erhu	erhu-KC-Sb-R1	EEY85_RS01240	hypothetical protein	230	NA	NA	ORTHOMCL1158
core-erhu	erhu-ML101	DM789_RS08215	hypothetical protein	230	NA	NA	ORTHOMCL1158
core-erhu	erhu-NCTC7999	DYB49_RS07395	hypothetical protein	230	NA	NA	ORTHOMCL1158
core-erhu	erhu-NCTC8163	EL194_RS01350	hypothetical protein	230	NA	NA	ORTHOMCL1158
core-erhu	erhu-RU	EF876_RS03210	hypothetical protein	230	NA	NA	ORTHOMCL1158
core-erhu	erhu-SY1027	K210_RS05520	hypothetical protein	230	NA	NA	ORTHOMCL1158
core-erhu	erhu-WH13013	BC346_RS02395	hypothetical protein	230	NA	NA	ORTHOMCL1158
core-erhu	erhu-ATCC19414	HMPREF0357_RS05015	PTS mannose/fructose/sorbose transporter subunit IIB	154	NA	NA	ORTHOMCL1159
core-erhu	erhu-Fujisawa	ERH_RS07150	PTS mannose/fructose/sorbose transporter subunit IIB	154	NA	NA	ORTHOMCL1159
core-erhu	erhu-GXBY-1	A2I91_RS01965	PTS mannose/fructose/sorbose transporter subunit IIB	154	NA	NA	ORTHOMCL1159
core-erhu	erhu-KC-Sb-R1	EEY85_RS01945	PTS mannose/fructose/sorbose transporter subunit IIB	154	NA	NA	ORTHOMCL1159
core-erhu	erhu-ML101	DM789_RS07565	PTS mannose/fructose/sorbose transporter subunit IIB	154	NA	NA	ORTHOMCL1159
core-erhu	erhu-NCTC7999	DYB49_RS06720	PTS mannose/fructose/sorbose transporter subunit IIB	154	NA	NA	ORTHOMCL1159
core-erhu	erhu-NCTC8163	EL194_RS02055	PTS mannose/fructose/sorbose transporter subunit IIB	154	NA	NA	ORTHOMCL1159
core-erhu	erhu-RU	EF876_RS02035	PTS mannose/fructose/sorbose transporter subunit IIB	154	NA	NA	ORTHOMCL1159
core-erhu	erhu-SY1027	K210_RS04865	PTS mannose/fructose/sorbose transporter subunit IIB	154	NA	NA	ORTHOMCL1159
core-erhu	erhu-WH13013	BC346_RS01755	PTS mannose/fructose/sorbose transporter subunit IIB	154	NA	NA	ORTHOMCL1159
core-erhu	erhu-ATCC19414	HMPREF0357_RS02635	deoxyribose-phosphate aldolase	220	COG0274	F	ORTHOMCL116
core-erhu	erhu-Fujisawa	ERH_RS04995	deoxyribose-phosphate aldolase	220	COG0274	F	ORTHOMCL116
core-erhu	erhu-GXBY-1	A2I91_RS04580	deoxyribose-phosphate aldolase	220	COG0274	F	ORTHOMCL116
core-erhu	erhu-KC-Sb-R1	EEY85_RS04060	deoxyribose-phosphate aldolase	220	COG0274	F	ORTHOMCL116
core-erhu	erhu-ML101	DM789_RS05005	deoxyribose-phosphate aldolase	220	COG0274	F	ORTHOMCL116
core-erhu	erhu-NCTC7999	DYB49_RS04595	deoxyribose-phosphate aldolase	220	COG0274	F	ORTHOMCL116
core-erhu	erhu-NCTC8163	EL194_RS08160	deoxyribose-phosphate aldolase	220	COG0274	F	ORTHOMCL116
core-erhu	erhu-RU	EF876_RS00720	deoxyribose-phosphate aldolase	220	COG0274	F	ORTHOMCL116
core-erhu	erhu-SY1027	K210_RS02600	deoxyribose-phosphate aldolase	220	COG0274	F	ORTHOMCL116
core-erhu	erhu-WH13013	BC346_RS04100	deoxyribose-phosphate aldolase	220	COG0274	F	ORTHOMCL116
core-erhu	erhu-ATCC19414	HMPREF0357_RS03405	linear amide C-N hydrolase	334	NA	NA	ORTHOMCL1160
core-erhu	erhu-Fujisawa	ERH_RS08690	linear amide C-N hydrolase	334	NA	NA	ORTHOMCL1160
core-erhu	erhu-GXBY-1	A2I91_RS00425	linear amide C-N hydrolase	334	NA	NA	ORTHOMCL1160
core-erhu	erhu-KC-Sb-R1	EEY85_RS00340	linear amide C-N hydrolase	334	NA	NA	ORTHOMCL1160
core-erhu	erhu-ML101	DM789_RS09120	linear amide C-N hydrolase	334	NA	NA	ORTHOMCL1160
core-erhu	erhu-NCTC7999	DYB49_RS08295	linear amide C-N hydrolase	334	NA	NA	ORTHOMCL1160
core-erhu	erhu-NCTC8163	EL194_RS00450	linear amide C-N hydrolase	334	NA	NA	ORTHOMCL1160
core-erhu	erhu-RU	EF876_RS04405	linear amide C-N hydrolase	334	NA	NA	ORTHOMCL1160
core-erhu	erhu-SY1027	K210_RS06425	linear amide C-N hydrolase	334	NA	NA	ORTHOMCL1160
core-erhu	erhu-WH13013	BC346_RS03295	linear amide C-N hydrolase	334	NA	NA	ORTHOMCL1160
core-erhu	erhu-ATCC19414	HMPREF0357_RS05465	TrmB family transcriptional regulator	265	COG1378	K	ORTHOMCL1161
core-erhu	erhu-Fujisawa	ERH_RS06690	TrmB family transcriptional regulator	265	COG1378	K	ORTHOMCL1161
core-erhu	erhu-GXBY-1	A2I91_RS02425	TrmB family transcriptional regulator	265	COG1378	K	ORTHOMCL1161
core-erhu	erhu-KC-Sb-R1	EEY85_RS02385	TrmB family transcriptional regulator	265	COG1378	K	ORTHOMCL1161
core-erhu	erhu-ML101	DM789_RS07105	TrmB family transcriptional regulator	265	COG1378	K	ORTHOMCL1161
core-erhu	erhu-NCTC7999	DYB49_RS06260	TrmB family transcriptional regulator	265	COG1378	K	ORTHOMCL1161
core-erhu	erhu-NCTC8163	EL194_RS02510	TrmB family transcriptional regulator	265	COG1378	K	ORTHOMCL1161
core-erhu	erhu-RU	EF876_RS01580	TrmB family transcriptional regulator	265	COG1378	K	ORTHOMCL1161
core-erhu	erhu-SY1027	K210_RS04405	TrmB family transcriptional regulator	265	COG1378	K	ORTHOMCL1161
core-erhu	erhu-WH13013	BC346_RS01290	TrmB family transcriptional regulator	265	COG1378	K	ORTHOMCL1161
core-erhu	erhu-ATCC19414	HMPREF0357_RS01120	hypothetical protein	222	NA	NA	ORTHOMCL1162
core-erhu	erhu-Fujisawa	ERH_RS03480	hypothetical protein	222	NA	NA	ORTHOMCL1162
core-erhu	erhu-GXBY-1	A2I91_RS06090	hypothetical protein	222	NA	NA	ORTHOMCL1162
core-erhu	erhu-KC-Sb-R1	EEY85_RS05545	hypothetical protein	222	NA	NA	ORTHOMCL1162
core-erhu	erhu-ML101	DM789_RS03500	hypothetical protein	222	NA	NA	ORTHOMCL1162
core-erhu	erhu-NCTC7999	DYB49_RS03095	hypothetical protein	222	NA	NA	ORTHOMCL1162
core-erhu	erhu-NCTC8163	EL194_RS06660	hypothetical protein	222	NA	NA	ORTHOMCL1162
core-erhu	erhu-RU	EF876_RS02480	hypothetical protein	222	NA	NA	ORTHOMCL1162
core-erhu	erhu-SY1027	K210_RS01090	hypothetical protein	222	NA	NA	ORTHOMCL1162
core-erhu	erhu-WH13013	BC346_RS05610	hypothetical protein	222	NA	NA	ORTHOMCL1162
core-erhu	erhu-ATCC19414	HMPREF0357_RS03245	ABC transporter ATP-binding protein	283	COG1131	V	ORTHOMCL1163
core-erhu	erhu-Fujisawa	ERH_RS00120	ABC transporter ATP-binding protein	283	COG1131	V	ORTHOMCL1163
core-erhu	erhu-GXBY-1	A2I91_RS00260	ABC transporter ATP-binding protein	283	COG1131	V	ORTHOMCL1163
core-erhu	erhu-KC-Sb-R1	EEY85_RS00175	ATP-binding cassette domain-containing protein	283	COG1131	V	ORTHOMCL1163
core-erhu	erhu-ML101	DM789_RS00125	ABC transporter ATP-binding protein	283	COG1131	V	ORTHOMCL1163
core-erhu	erhu-NCTC7999	DYB49_RS08460	ABC transporter ATP-binding protein	283	COG1131	V	ORTHOMCL1163
core-erhu	erhu-NCTC8163	EL194_RS00285	ABC transporter ATP-binding protein	283	COG1131	V	ORTHOMCL1163
core-erhu	erhu-RU	EF876_RS03760	ABC transporter ATP-binding protein	283	COG1131	V	ORTHOMCL1163
core-erhu	erhu-SY1027	K210_RS06580	ABC transporter ATP-binding protein	283	COG1131	V	ORTHOMCL1163
core-erhu	erhu-WH13013	BC346_RS03455	ABC transporter ATP-binding protein	283	COG1131	V	ORTHOMCL1163
core-erhu	erhu-ATCC19414	HMPREF0357_RS05420	dipeptidase	241	NA	NA	ORTHOMCL1164
core-erhu	erhu-Fujisawa	ERH_RS06735	dipeptidase	241	NA	NA	ORTHOMCL1164
core-erhu	erhu-GXBY-1	A2I91_RS02380	dipeptidase	241	NA	NA	ORTHOMCL1164
core-erhu	erhu-KC-Sb-R1	EEY85_RS02340	dipeptidase	241	NA	NA	ORTHOMCL1164
core-erhu	erhu-ML101	DM789_RS07150	dipeptidase	241	NA	NA	ORTHOMCL1164
core-erhu	erhu-NCTC7999	DYB49_RS06305	dipeptidase	241	NA	NA	ORTHOMCL1164
core-erhu	erhu-NCTC8163	EL194_RS02465	dipeptidase	241	NA	NA	ORTHOMCL1164
core-erhu	erhu-RU	EF876_RS01625	dipeptidase	241	NA	NA	ORTHOMCL1164
core-erhu	erhu-SY1027	K210_RS04450	dipeptidase	241	NA	NA	ORTHOMCL1164
core-erhu	erhu-WH13013	BC346_RS01335	dipeptidase	241	NA	NA	ORTHOMCL1164
core-erhu	erhu-ATCC19414	HMPREF0357_RS03805	N-acetyltransferase	138	NA	NA	ORTHOMCL1165
core-erhu	erhu-Fujisawa	ERH_RS08290	N-acetyltransferase	138	NA	NA	ORTHOMCL1165
core-erhu	erhu-GXBY-1	A2I91_RS00825	N-acetyltransferase	138	NA	NA	ORTHOMCL1165
core-erhu	erhu-KC-Sb-R1	EEY85_RS00740	GNAT family N-acetyltransferase	138	NA	NA	ORTHOMCL1165
core-erhu	erhu-ML101	DM789_RS08720	GNAT family N-acetyltransferase	138	NA	NA	ORTHOMCL1165
core-erhu	erhu-NCTC7999	DYB49_RS07895	GNAT family N-acetyltransferase	138	NA	NA	ORTHOMCL1165
core-erhu	erhu-NCTC8163	EL194_RS00850	GNAT family N-acetyltransferase	138	NA	NA	ORTHOMCL1165
core-erhu	erhu-RU	EF876_RS08145	GNAT family N-acetyltransferase	138	NA	NA	ORTHOMCL1165
core-erhu	erhu-SY1027	K210_RS06025	N-acetyltransferase	138	NA	NA	ORTHOMCL1165
core-erhu	erhu-WH13013	BC346_RS02895	N-acetyltransferase	138	NA	NA	ORTHOMCL1165
core-erhu	erhu-ATCC19414	HMPREF0357_RS05585	ABC transporter ATP-binding protein	225	COG1136	M	ORTHOMCL1166
core-erhu	erhu-Fujisawa	ERH_RS06520	ABC transporter ATP-binding protein	225	COG1136	M	ORTHOMCL1166
core-erhu	erhu-GXBY-1	A2I91_RS02985	ABC transporter ATP-binding protein	225	COG1136	M	ORTHOMCL1166
core-erhu	erhu-KC-Sb-R1	EEY85_RS02545	ABC transporter ATP-binding protein	225	COG1136	M	ORTHOMCL1166
core-erhu	erhu-ML101	DM789_RS06495	ABC transporter ATP-binding protein	225	COG1136	M	ORTHOMCL1166
core-erhu	erhu-NCTC7999	DYB49_RS06085	ABC transporter ATP-binding protein	225	COG1136	M	ORTHOMCL1166
core-erhu	erhu-NCTC8163	EL194_RS02635	ABC transporter ATP-binding protein	225	COG1136	M	ORTHOMCL1166
core-erhu	erhu-RU	EF876_RS01505	ABC transporter ATP-binding protein	225	COG1136	M	ORTHOMCL1166
core-erhu	erhu-SY1027	K210_RS04075	ABC transporter ATP-binding protein	225	COG1136	M	ORTHOMCL1166
core-erhu	erhu-WH13013	BC346_RS01120	ABC transporter ATP-binding protein	225	COG1136	M	ORTHOMCL1166
core-erhu	erhu-ATCC19414	HMPREF0357_RS04665	XRE family transcriptional regulator	258	NA	NA	ORTHOMCL1167
core-erhu	erhu-Fujisawa	ERH_RS07435	XRE family transcriptional regulator	273	NA	NA	ORTHOMCL1167
core-erhu	erhu-GXBY-1	A2I91_RS01680	XRE family transcriptional regulator	273	NA	NA	ORTHOMCL1167
core-erhu	erhu-KC-Sb-R1	EEY85_RS01585	XRE family transcriptional regulator	273	NA	NA	ORTHOMCL1167
core-erhu	erhu-ML101	DM789_RS07850	XRE family transcriptional regulator	273	NA	NA	ORTHOMCL1167
core-erhu	erhu-NCTC7999	DYB49_RS07025	XRE family transcriptional regulator	273	NA	NA	ORTHOMCL1167
core-erhu	erhu-NCTC8163	EL194_RS01705	XRE family transcriptional regulator	258	NA	NA	ORTHOMCL1167
core-erhu	erhu-RU	EF876_RS02845	XRE family transcriptional regulator	273	NA	NA	ORTHOMCL1167
core-erhu	erhu-SY1027	K210_RS05155	XRE family transcriptional regulator	273	NA	NA	ORTHOMCL1167
core-erhu	erhu-WH13013	BC346_RS02040	XRE family transcriptional regulator	273	NA	NA	ORTHOMCL1167
core-erhu	erhu-ATCC19414	HMPREF0357_RS03445	XRE family transcriptional regulator	118	NA	NA	ORTHOMCL1168
core-erhu	erhu-Fujisawa	ERH_RS08650	XRE family transcriptional regulator	118	NA	NA	ORTHOMCL1168
core-erhu	erhu-GXBY-1	A2I91_RS00465	XRE family transcriptional regulator	118	NA	NA	ORTHOMCL1168
core-erhu	erhu-KC-Sb-R1	EEY85_RS00380	XRE family transcriptional regulator	118	NA	NA	ORTHOMCL1168
core-erhu	erhu-ML101	DM789_RS09080	XRE family transcriptional regulator	118	NA	NA	ORTHOMCL1168
core-erhu	erhu-NCTC7999	DYB49_RS08255	XRE family transcriptional regulator	118	NA	NA	ORTHOMCL1168
core-erhu	erhu-NCTC8163	EL194_RS00490	XRE family transcriptional regulator	118	NA	NA	ORTHOMCL1168
core-erhu	erhu-RU	EF876_RS04365	XRE family transcriptional regulator	118	NA	NA	ORTHOMCL1168
core-erhu	erhu-SY1027	K210_RS06385	XRE family transcriptional regulator	118	NA	NA	ORTHOMCL1168
core-erhu	erhu-WH13013	BC346_RS03255	XRE family transcriptional regulator	118	NA	NA	ORTHOMCL1168
core-erhu	erhu-ATCC19414	HMPREF0357_RS04410	spermidine/putrescine ABC transporter substrate-binding protein	349	COG0687	E	ORTHOMCL1169
core-erhu	erhu-Fujisawa	ERH_RS07680	spermidine/putrescine ABC transporter substrate-binding protein	349	COG0687	E	ORTHOMCL1169
core-erhu	erhu-GXBY-1	A2I91_RS01435	spermidine/putrescine ABC transporter substrate-binding protein	349	COG0687	E	ORTHOMCL1169
core-erhu	erhu-KC-Sb-R1	EEY85_RS01350	extracellular solute-binding protein	349	COG0687	E	ORTHOMCL1169
core-erhu	erhu-ML101	DM789_RS08105	extracellular solute-binding protein	349	COG0687	E	ORTHOMCL1169
core-erhu	erhu-NCTC7999	DYB49_RS07285	extracellular solute-binding protein	349	COG0687	E	ORTHOMCL1169
core-erhu	erhu-NCTC8163	EL194_RS01460	ABC transporter substrate-binding protein	349	COG0687	E	ORTHOMCL1169
core-erhu	erhu-RU	EF876_RS03100	extracellular solute-binding protein	349	COG0687	E	ORTHOMCL1169
core-erhu	erhu-SY1027	K210_RS05410	spermidine/putrescine ABC transporter substrate-binding protein	349	COG0687	E	ORTHOMCL1169
core-erhu	erhu-WH13013	BC346_RS02285	spermidine/putrescine ABC transporter substrate-binding protein	349	COG0687	E	ORTHOMCL1169
core-erhu	erhu-ATCC19414	HMPREF0357_RS03315	serine--tRNA ligase	428	COG0172	J	ORTHOMCL117
core-erhu	erhu-Fujisawa	ERH_RS00050	serine--tRNA ligase	428	COG0172	J	ORTHOMCL117
core-erhu	erhu-GXBY-1	A2I91_RS00335	serine--tRNA ligase	428	COG0172	J	ORTHOMCL117
core-erhu	erhu-KC-Sb-R1	EEY85_RS00250	serine--tRNA ligase	428	COG0172	J	ORTHOMCL117
core-erhu	erhu-ML101	DM789_RS00050	serine--tRNA ligase	428	COG0172	J	ORTHOMCL117
core-erhu	erhu-NCTC7999	DYB49_RS08385	serine--tRNA ligase	428	COG0172	J	ORTHOMCL117
core-erhu	erhu-NCTC8163	EL194_RS00360	serine--tRNA ligase	428	COG0172	J	ORTHOMCL117
core-erhu	erhu-RU	EF876_RS03685	serine--tRNA ligase	428	COG0172	J	ORTHOMCL117
core-erhu	erhu-SY1027	K210_RS06510	serine--tRNA ligase	428	COG0172	J	ORTHOMCL117
core-erhu	erhu-WH13013	BC346_RS03380	serine--tRNA ligase	428	COG0172	J	ORTHOMCL117
core-erhu	erhu-ATCC19414	HMPREF0357_RS05665	MurR/RpiR family transcriptional regulator	273	COG1737	K	ORTHOMCL1170
core-erhu	erhu-Fujisawa	ERH_RS06440	MurR/RpiR family transcriptional regulator	273	COG1737	K	ORTHOMCL1170
core-erhu	erhu-GXBY-1	A2I91_RS03065	MurR/RpiR family transcriptional regulator	273	COG1737	K	ORTHOMCL1170
core-erhu	erhu-KC-Sb-R1	EEY85_RS02630	MurR/RpiR family transcriptional regulator	273	COG1737	K	ORTHOMCL1170
core-erhu	erhu-ML101	DM789_RS06415	MurR/RpiR family transcriptional regulator	273	COG1737	K	ORTHOMCL1170
core-erhu	erhu-NCTC7999	DYB49_RS06005	MurR/RpiR family transcriptional regulator	273	COG1737	K	ORTHOMCL1170
core-erhu	erhu-NCTC8163	EL194_RS02715	MurR/RpiR family transcriptional regulator	273	COG1737	K	ORTHOMCL1170
core-erhu	erhu-RU	EF876_RS01425	MurR/RpiR family transcriptional regulator	273	COG1737	K	ORTHOMCL1170
core-erhu	erhu-SY1027	K210_RS03995	MurR/RpiR family transcriptional regulator	273	COG1737	K	ORTHOMCL1170
core-erhu	erhu-WH13013	BC346_RS01040	MurR/RpiR family transcriptional regulator	273	COG1737	K	ORTHOMCL1170
core-erhu	erhu-ATCC19414	HMPREF0357_RS05985	hypothetical protein	132	NA	NA	ORTHOMCL1171
core-erhu	erhu-Fujisawa	ERH_RS06125	hypothetical protein	132	NA	NA	ORTHOMCL1171
core-erhu	erhu-GXBY-1	A2I91_RS03380	hypothetical protein	132	NA	NA	ORTHOMCL1171
core-erhu	erhu-KC-Sb-R1	EEY85_RS02950	hypothetical protein	132	NA	NA	ORTHOMCL1171
core-erhu	erhu-ML101	DM789_RS06100	hypothetical protein	132	NA	NA	ORTHOMCL1171
core-erhu	erhu-NCTC7999	DYB49_RS05690	hypothetical protein	132	NA	NA	ORTHOMCL1171
core-erhu	erhu-NCTC8163	EL194_RS03030	hypothetical protein	132	NA	NA	ORTHOMCL1171
core-erhu	erhu-RU	EF876_RS01075	hypothetical protein	132	NA	NA	ORTHOMCL1171
core-erhu	erhu-SY1027	K210_RS03675	hypothetical protein	132	NA	NA	ORTHOMCL1171
[truncated: 13,034 more rows]
