# Supplementary material for: Comparative genomics of a novel clade shed light on the evolution of the genus Erysipelothrix and characterise an emerging species
Source: Sci Rep. 2021 Feb 9;11:3383. doi: 10.1038/s41598-021-82959-x (PMC7873064; doi:10.1038/s41598-021-82959-x)
Supplement: Supplementary file 7 — Supplementary Information 7. [file 41598_2021_82959_MOESM7_ESM.xlsx]

## Sheet: Sheet1
Query organism abbreviation	Query locus-tag	Query Length	Subject organism abbreviation	Subject locus-tag	Subject Length	Subject Description	Identity	Similarity	Query Coverage	Subject Coverage	Number of High Scoring Pairs (HSPs)	E-value	Score
espe-15TAL0474	EEI45_00005	863	espe-15TAL0474	EEI45_00005	863	PSEUDOGENE peptidase M14	1	1	1	1	1	0	1738.01
espe-15TAL0474	EEI45_00010	134	espe-15TAL0474	EEI45_00010	134	PSEUDOGENE XRE family transcriptional regulator	1	1	1	1	1	2.68052e-93	261.922
espe-15TAL0474	EEI45_00015	125	espe-15TAL0474	EEI45_00015	125	PSEUDOGENE chromate transporter	1	1	1	1	1	7.89646e-90	252.292
espe-15TAL0474	EEI45_00020	185	espe-15TAL0474	EEI45_00020	185	PSEUDOGENE chromate transporter	1	1	1	1	1	6.07957e-136	373.629
espe-15TAL0474	EEI45_00025	357	espe-15TAL0474	EEI45_00025	357	PSEUDOGENE glycosyltransferase family 1 protein	1	1	1	1	1	0	699.893
espe-15TAL0474	EEI45_00030	176	eton-DSM14972	B096_RS0106180	181	NAD(P)H-dependent oxidoreductase	0.88	0.95	0.64	0.62	1	1.66486e-72	213.001
espe-15TAL0474	EEI45_00030	176	espe-15TAL0474	EEI45_00030	176	PSEUDOGENE NAD(P)H-dependent oxidoreductase	1	1	1	1	1	3.42869e-128	353.214
espe-15TAL0474	EEI45_00030	176	erhu-WH13013	BC346_RS08290	180	NAD(P)H-dependent oxidoreductase	0.98	0.99	0.64	0.62	1	1.25607e-80	233.417
espe-15TAL0474	EEI45_00030	176	erhu-SY1027	K210_RS07275	180	NAD(P)H-dependent oxidoreductase	0.98	0.99	0.64	0.62	1	1.24263e-80	233.417
espe-15TAL0474	EEI45_00030	176	erhu-RU	EF876_RS03290	180	NAD(P)H-dependent oxidoreductase	0.98	0.99	0.64	0.62	1	1.21787e-80	233.417
espe-15TAL0474	EEI45_00030	176	erhu-NCTC8163	EL194_RS04200	180	NAD(P)H-dependent oxidoreductase	0.98	0.99	0.64	0.62	1	1.23103e-80	233.417
espe-15TAL0474	EEI45_00030	176	erhu-NCTC7999	DYB49_RS00435	180	NAD(P)H-dependent oxidoreductase	0.98	0.99	0.64	0.62	1	1.27222e-80	233.417
espe-15TAL0474	EEI45_00030	176	erhu-ML101	DM789_RS00815	180	NAD(P)H-dependent oxidoreductase	0.98	0.99	0.64	0.62	1	1.31219e-80	233.417
espe-15TAL0474	EEI45_00030	176	erhu-GXBY-1	A2I91_RS08770	180	NAD(P)H-dependent oxidoreductase	0.98	0.99	0.64	0.62	1	1.30942e-80	233.417
espe-15TAL0474	EEI45_00030	176	erhu-Fujisawa	ERH_RS00815	180	NAD(P)H-dependent oxidoreductase	0.98	0.99	0.64	0.62	1	1.25554e-80	233.417
espe-15TAL0474	EEI45_00030	176	erhu-ATCC19414	HMPREF0357_RS08035	180	NAD(P)H-dependent oxidoreductase	0.98	0.99	0.64	0.62	1	1.23267e-80	233.417
espe-15TAL0474	EEI45_00030	176	elar-LV19	AOC36_RS07500	185	NAD(P)H-dependent oxidoreductase	0.39	0.6	0.53	0.5	1	5.11737e-16	68.5514
espe-15TAL0474	EEI45_00035	463	eton-DSM14972	B096_RS0106175	465	MATE family efflux transporter	0.9	0.92	1	1	1	0	823.157
espe-15TAL0474	EEI45_00035	463	espe-EsS2-7-Brazil	EPJ90_01475	465	MATE family efflux transporter	0.92	0.93	1	1	1	0	834.328
espe-15TAL0474	EEI45_00035	463	espe-EsS2-6-Brazil	EPJ89_07385	465	MATE family efflux transporter	0.92	0.93	1	1	1	0	832.787
espe-15TAL0474	EEI45_00035	463	espe-15TAL0474	EEI45_00035	463	PSEUDOGENE MATE family efflux transporter	1	1	1	1	1	0	946.421
espe-15TAL0474	EEI45_00035	463	erhu-WH13013	BC346_RS08295	465	MATE family efflux transporter	0.9	0.92	1	1	1	0	824.698
espe-15TAL0474	EEI45_00035	463	erhu-RU	EF876_RS03295	465	MATE family efflux transporter	0.9	0.92	1	1	1	0	824.698
espe-15TAL0474	EEI45_00035	463	erhu-NCTC8163	EL194_RS04195	465	MATE family efflux transporter	0.9	0.92	1	1	1	0	824.698
espe-15TAL0474	EEI45_00035	463	erhu-NCTC7999	DYB49_RS00430	465	MATE family efflux transporter	0.9	0.92	1	1	1	0	824.698
espe-15TAL0474	EEI45_00035	463	erhu-ML101	DM789_RS00810	465	MATE family efflux transporter	0.9	0.92	1	1	1	0	824.698
espe-15TAL0474	EEI45_00035	463	erhu-KC-Sb-R1	EEY85_RS08050	465	MATE family efflux transporter	0.9	0.92	1	1	1	0	822.387
espe-15TAL0474	EEI45_00035	463	erhu-GXBY-1	A2I91_RS08775	465	MATE family efflux transporter	0.9	0.92	1	1	1	0	824.698
espe-15TAL0474	EEI45_00035	463	erhu-Fujisawa	ERH_RS00810	465	MATE family efflux transporter	0.9	0.92	1	1	1	0	824.698
espe-15TAL0474	EEI45_00035	463	erhu-ATCC19414	HMPREF0357_RS08040	465	MATE family efflux transporter	0.9	0.92	1	1	1	0	824.698
espe-15TAL0474	EEI45_00040	528	espe-15TAL0474	EEI45_00040	528	PSEUDOGENE hypothetical protein	1	1	1	1	1	0	1041.57
espe-15TAL0474	EEI45_00045	224	espe-15TAL0474	EEI45_00045	224	PSEUDOGENE DsbA family oxidoreductase	1	1	1	1	1	2.96535e-163	446.047
espe-15TAL0474	EEI45_00050	246	espe-15TAL0474	EEI45_00050	246	PSEUDOGENE NADPH-dependent oxidoreductase	1	1	1	1	1	0	504.982
espe-15TAL0474	EEI45_00055	375	espe-15TAL0474	EEI45_00055	375	PSEUDOGENE IS3 family transposase	1	1	1	1	1	0	736.873
espe-15TAL0474	EEI45_00060	537	espe-15TAL0474	EEI45_00060	537	PSEUDOGENE hypothetical protein	1	1	1	1	1	0	1041.18
espe-15TAL0474	EEI45_00115	272	eton-DSM14972	B096_RS0107675	272	tRNA 2-thiocytidine biosynthesis protein TtcA	0.79	0.9	0.57	0.57	1	6.64969e-93	271.937
espe-15TAL0474	EEI45_00115	272	espe-EsS2-7-Brazil	EPJ90_07540	272	tRNA 2-thiocytidine biosynthesis protein TtcA	0.99	1	0.57	0.57	1	2.21493e-116	331.257
espe-15TAL0474	EEI45_00115	272	espe-EsS2-6-Brazil	EPJ89_02055	274	tRNA 2-thiocytidine biosynthesis protein TtcA	0.91	0.97	0.57	0.57	1	2.26934e-108	311.227
espe-15TAL0474	EEI45_00115	272	espe-15TAL0474	EEI45_00115	272	PSEUDOGENE tRNA 2-thiocytidine biosynthesis protein TtcA	1	1	1	1	1	0	552.747
espe-15TAL0474	EEI45_00115	272	erhu-WH13013	BC346_RS01955	262	tRNA 2-thiocytidine biosynthesis protein TtcA	0.8	0.89	0.57	0.59	1	5.28157e-93	271.552
espe-15TAL0474	EEI45_00115	272	erhu-SY1027	K210_RS05065	262	tRNA 2-thiocytidine biosynthesis protein TtcA	0.8	0.89	0.57	0.59	1	5.22504e-93	271.552
espe-15TAL0474	EEI45_00115	272	erhu-RU	EF876_RS02750	276	tRNA 2-thiocytidine biosynthesis protein TtcA	0.8	0.89	0.57	0.56	1	8.8586e-93	271.552
espe-15TAL0474	EEI45_00115	272	erhu-NCTC8163	EL194_RS01795	276	tRNA 2-thiocytidine biosynthesis protein TtcA	0.81	0.9	0.57	0.56	1	3.24811e-93	272.707
espe-15TAL0474	EEI45_00115	272	erhu-NCTC7999	DYB49_RS06935	272	tRNA 2-thiocytidine biosynthesis protein TtcA	0.88	0.96	0.58	0.58	1	3.55855e-106	305.449
espe-15TAL0474	EEI45_00115	272	erhu-ML101	DM789_RS07765	262	tRNA 2-thiocytidine biosynthesis protein TtcA	0.8	0.89	0.57	0.59	1	5.51751e-93	271.552
espe-15TAL0474	EEI45_00115	272	erhu-KC-Sb-R1	EEY85_RS01675	274	tRNA 2-thiocytidine biosynthesis protein TtcA	0.91	0.97	0.57	0.57	1	3.53311e-108	310.457
espe-15TAL0474	EEI45_00115	272	erhu-GXBY-1	A2I91_RS01765	262	tRNA 2-thiocytidine biosynthesis protein TtcA	0.8	0.89	0.57	0.59	1	5.50588e-93	271.552
espe-15TAL0474	EEI45_00115	272	erhu-Fujisawa	ERH_RS07350	262	tRNA 2-thiocytidine biosynthesis protein TtcA	0.8	0.89	0.57	0.59	1	5.27931e-93	271.552
espe-15TAL0474	EEI45_00115	272	erhu-ATCC19414	HMPREF0357_RS04760	276	tRNA 2-thiocytidine biosynthesis protein TtcA	0.81	0.9	0.57	0.56	1	3.25244e-93	272.707
espe-15TAL0474	EEI45_00115	272	elar-LV19	AOC36_RS09795	272	tRNA 2-thiocytidine biosynthesis protein TtcA	0.66	0.81	0.57	0.58	1	4.0954e-74	224.172
espe-15TAL0474	EEI45_00120	366	eton-DSM14972	B096_RS09685	332	PSEUDOGENE 23S rRNA (adenine(2503)-C(2))-methyltransferase	0.94	0.96	0.44	0.49	1	3.36852e-110	321.627
espe-15TAL0474	EEI45_00120	366	espe-EsS2-7-Brazil	EPJ90_07545	348	23S rRNA (adenine(2503)-C(2))-methyltransferase RlmN	0.99	0.99	0.95	0.99	1	0	716.842
espe-15TAL0474	EEI45_00120	366	espe-EsS2-6-Brazil	EPJ89_02060	348	23S rRNA (adenine(2503)-C(2))-methyltransferase RlmN	0.97	0.99	0.95	0.99	1	0	703.36
espe-15TAL0474	EEI45_00120	366	espe-15TAL0474	EEI45_00120	366	PSEUDOGENE 23S rRNA (adenine(2503)-C(2))-methyltransferase RlmN	1	1	1	1	1	0	764.992
espe-15TAL0474	EEI45_00120	366	erhu-WH13013	BC346_RS01960	347	23S rRNA (adenine(2503)-C(2))-methyltransferase RlmN	0.93	0.96	0.95	1	1	0	682.945
espe-15TAL0474	EEI45_00120	366	erhu-SY1027	K210_RS05070	347	PSEUDOGENE 23S rRNA (adenine(2503)-C(2))-methyltransferase RlmN	0.89	0.94	0.14	0.15	1	6.00058e-27	105.531
espe-15TAL0474	EEI45_00120	366	erhu-RU	EF876_RS02755	347	23S rRNA (adenine(2503)-C(2))-methyltransferase RlmN	0.93	0.96	0.95	1	1	0	682.945
espe-15TAL0474	EEI45_00120	366	erhu-NCTC8163	EL194_RS01790	347	23S rRNA (adenine(2503)-C(2))-methyltransferase RlmN	0.93	0.96	0.95	1	1	0	682.945
espe-15TAL0474	EEI45_00120	366	erhu-NCTC7999	DYB49_RS06940	348	23S rRNA (adenine(2503)-C(2))-methyltransferase RlmN	0.97	0.99	0.95	0.99	1	0	705.671
espe-15TAL0474	EEI45_00120	366	erhu-ML101	DM789_RS07770	347	23S rRNA (adenine(2503)-C(2))-methyltransferase RlmN	0.93	0.96	0.95	1	1	0	682.945
espe-15TAL0474	EEI45_00120	366	erhu-KC-Sb-R1	EEY85_RS01670	348	23S rRNA (adenine(2503)-C(2))-methyltransferase RlmN	0.97	0.99	0.95	0.99	1	0	705.286
espe-15TAL0474	EEI45_00120	366	erhu-GXBY-1	A2I91_RS01760	347	23S rRNA (adenine(2503)-C(2))-methyltransferase RlmN	0.93	0.96	0.95	1	1	0	682.945
espe-15TAL0474	EEI45_00120	366	erhu-Fujisawa	ERH_RS07355	347	23S rRNA (adenine(2503)-C(2))-methyltransferase RlmN	0.93	0.96	0.95	1	1	0	682.945
espe-15TAL0474	EEI45_00120	366	erhu-ATCC19414	HMPREF0357_RS04755	347	23S rRNA (adenine(2503)-C(2))-methyltransferase RlmN	0.93	0.96	0.95	1	1	0	682.945
espe-15TAL0474	EEI45_00120	366	elar-LV19	AOC36_RS02080	346	23S rRNA (adenine(2503)-C(2))-methyltransferase RlmN	0.66	0.81	0.93	0.98	1	6.7197e-171	476.863
espe-15TAL0474	EEI45_00130	311	espe-15TAL0474	EEI45_00130	311	PSEUDOGENE IS30 family transposase	1	1	1	1	1	0	592.808
espe-15TAL0474	EEI45_00135	408	espe-15TAL0474	EEI45_00135	408	PSEUDOGENE IS3 family transposase	1	1	1	1	1	0	780.4
espe-15TAL0474	EEI45_00140	313	espe-EsS2-7-Brazil	EPJ90_06630	304	siderophore ABC transporter substrate-binding protein	0.96	0.96	0.29	0.3	1	4.97933e-56	180.259
espe-15TAL0474	EEI45_00140	313	espe-EsS2-6-Brazil	EPJ89_01655	304	siderophore ABC transporter substrate-binding protein	0.97	0.97	0.29	0.3	1	4.37677e-57	182.956
espe-15TAL0474	EEI45_00140	313	espe-15TAL0474	EEI45_00140	313	PSEUDOGENE siderophore ABC transporter substrate-binding protein	1	1	1	1	1	0	614.764
espe-15TAL0474	EEI45_00140	313	erhu-WH13013	BC346_RS01625	304	ferrichrome ABC transporter substrate-binding protein	0.98	0.98	0.29	0.3	1	4.29422e-58	185.267
espe-15TAL0474	EEI45_00140	313	erhu-SY1027	K210_RS04740	304	ferrichrome ABC transporter substrate-binding protein	0.98	0.98	0.29	0.3	1	4.24827e-58	185.267
espe-15TAL0474	EEI45_00140	313	erhu-RU	EF876_RS01905	304	siderophore ABC transporter substrate-binding protein	0.97	0.98	0.29	0.3	1	2.44837e-57	183.341
espe-15TAL0474	EEI45_00140	313	erhu-NCTC8163	EL194_RS02185	304	siderophore ABC transporter substrate-binding protein	0.97	0.97	0.29	0.3	1	4.81449e-57	182.57
espe-15TAL0474	EEI45_00140	313	erhu-NCTC7999	DYB49_RS06590	304	siderophore ABC transporter substrate-binding protein	0.97	0.97	0.29	0.3	1	4.97557e-57	182.57
espe-15TAL0474	EEI45_00140	313	erhu-ML101	DM789_RS07435	304	ferrichrome ABC transporter substrate-binding protein	0.98	0.98	0.29	0.3	1	4.48606e-58	185.267
espe-15TAL0474	EEI45_00140	313	erhu-KC-Sb-R1	EEY85_RS02050	304	siderophore ABC transporter substrate-binding protein	0.98	0.98	0.29	0.3	1	3.60667e-58	185.652
espe-15TAL0474	EEI45_00140	313	erhu-GXBY-1	A2I91_RS02090	304	ferrichrome ABC transporter substrate-binding protein	0.98	0.98	0.29	0.3	1	4.47661e-58	185.267
espe-15TAL0474	EEI45_00140	313	erhu-Fujisawa	ERH_RS07025	304	ferrichrome ABC transporter substrate-binding protein	0.98	0.98	0.29	0.3	1	4.29239e-58	185.267
espe-15TAL0474	EEI45_00140	313	erhu-ATCC19414	HMPREF0357_RS05140	304	ferrichrome ABC transporter substrate-binding protein	0.97	0.97	0.29	0.3	1	4.82091e-57	182.57
espe-15TAL0474	EEI45_00155	287	espe-EsS2-7-Brazil	EPJ90_06615	320	ABC transporter permease	0.9	0.94	0.18	0.16	1	5.01775e-24	95.1301
espe-15TAL0474	EEI45_00155	287	espe-EsS2-6-Brazil	EPJ89_01640	320	ABC transporter permease	0.79	0.87	0.18	0.16	1	4.27284e-20	84.3445
espe-15TAL0474	EEI45_00155	287	espe-15TAL0474	EEI45_00155	287	PSEUDOGENE ABC transporter permease	1	1	1	1	1	0	566.614
espe-15TAL0474	EEI45_00155	287	erhu-WH13013	BC346_RS01610	320	iron ABC transporter permease	0.81	0.87	0.18	0.16	1	2.76157e-20	84.7297
espe-15TAL0474	EEI45_00155	287	erhu-SY1027	K210_RS04725	320	iron ABC transporter permease	0.81	0.87	0.18	0.16	1	2.73202e-20	84.7297
espe-15TAL0474	EEI45_00155	287	erhu-RU	EF876_RS01890	320	ABC transporter permease	0.81	0.87	0.18	0.16	1	2.47396e-20	85.1149
espe-15TAL0474	EEI45_00155	287	erhu-NCTC8163	EL194_RS02200	320	iron ABC transporter permease	0.81	0.87	0.18	0.16	1	2.65353e-20	84.7297
espe-15TAL0474	EEI45_00155	287	erhu-NCTC7999	DYB49_RS06575	320	ABC transporter permease	0.81	0.87	0.18	0.16	1	2.74231e-20	84.7297
espe-15TAL0474	EEI45_00155	287	erhu-ML101	DM789_RS07420	320	iron ABC transporter permease	0.81	0.87	0.18	0.16	1	2.88494e-20	84.7297
espe-15TAL0474	EEI45_00155	287	erhu-KC-Sb-R1	EEY85_RS02065	320	ABC transporter permease	0.79	0.87	0.18	0.16	1	4.29263e-20	84.3445
espe-15TAL0474	EEI45_00155	287	erhu-GXBY-1	A2I91_RS02105	320	iron ABC transporter permease	0.81	0.87	0.18	0.16	1	2.87886e-20	84.7297
espe-15TAL0474	EEI45_00155	287	erhu-Fujisawa	ERH_RS07010	320	iron ABC transporter permease	0.81	0.87	0.18	0.16	1	2.7604e-20	84.7297
espe-15TAL0474	EEI45_00155	287	erhu-ATCC19414	HMPREF0357_RS05155	320	iron ABC transporter permease	0.81	0.87	0.18	0.16	1	2.65707e-20	84.7297
espe-15TAL0474	EEI45_00195	230	espe-EsS2-7-Brazil	EPJ90_06580	230	ABC transporter ATP-binding protein	0.97	0.99	0.86	0.86	1	2.15033e-144	398.667
espe-15TAL0474	EEI45_00195	230	espe-EsS2-6-Brazil	EPJ89_08600	230	ABC transporter ATP-binding protein	0.97	0.99	0.86	0.86	1	2.18178e-144	398.667
espe-15TAL0474	EEI45_00195	230	espe-15TAL0474	EEI45_00195	230	PSEUDOGENE ABC transporter ATP-binding protein	1	1	1	1	1	8.01179e-174	473.011
espe-15TAL0474	EEI45_00195	230	erhu-WH13013	BC346_RS01580	230	ABC transporter ATP-binding protein	0.97	0.99	0.86	0.86	1	2.4545e-144	398.667
espe-15TAL0474	EEI45_00195	230	erhu-SY1027	K210_RS04695	230	ABC transporter ATP-binding protein	0.97	0.99	0.86	0.86	1	2.42823e-144	398.667
espe-15TAL0474	EEI45_00195	230	erhu-RU	EF876_RS01860	230	ABC transporter ATP-binding protein	0.97	0.99	0.86	0.86	1	1.04572e-143	397.127
espe-15TAL0474	EEI45_00195	230	erhu-NCTC8163	EL194_RS02230	230	ABC transporter ATP-binding protein	0.97	0.99	0.86	0.86	1	2.40557e-144	398.667
espe-15TAL0474	EEI45_00195	230	erhu-NCTC7999	DYB49_RS06545	230	ABC transporter ATP-binding protein	0.97	0.99	0.86	0.86	1	2.43213e-144	398.667
espe-15TAL0474	EEI45_00195	230	erhu-ML101	DM789_RS07390	230	ABC transporter ATP-binding protein	0.97	0.99	0.86	0.86	1	2.56415e-144	398.667
espe-15TAL0474	EEI45_00195	230	erhu-KC-Sb-R1	EEY85_RS02095	230	ABC transporter ATP-binding protein	0.97	0.99	0.86	0.86	1	2.42187e-144	398.667
espe-15TAL0474	EEI45_00195	230	erhu-GXBY-1	A2I91_RS02135	230	ABC transporter ATP-binding protein	0.97	0.99	0.86	0.86	1	2.55875e-144	398.667
espe-15TAL0474	EEI45_00195	230	erhu-Fujisawa	ERH_RS06980	230	ABC transporter ATP-binding protein	0.97	0.99	0.86	0.86	1	2.45345e-144	398.667
espe-15TAL0474	EEI45_00195	230	erhu-ATCC19414	HMPREF0357_RS05185	230	ABC transporter ATP-binding protein	0.97	0.99	0.86	0.86	1	2.40878e-144	398.667
espe-15TAL0474	EEI45_00195	230	elar-LV19	AOC36_RS08925	222	ABC transporter ATP-binding protein	0.45	0.64	0.86	0.87	1	5.06629e-53	167.162
espe-15TAL0474	EEI45_00235	381	eton-DSM14972	B096_RS0101505	383	PSEUDOGENE IS3 family transposase	0.43	0.59	0.43	0.43	1	3.9281e-27	107.071
espe-15TAL0474	EEI45_00235	381	espe-15TAL0474	EEI45_00235	381	PSEUDOGENE IS3 family transposase	1	1	1	1	1	0	752.281
espe-15TAL0474	EEI45_00275	605	eton-DSM14972	B096_RS0105025	604	restriction endonuclease	0.85	0.94	0.28	0.28	1	4.0769e-103	321.242
espe-15TAL0474	EEI45_00275	605	espe-EsS2-7-Brazil	EPJ90_07120	604	restriction endonuclease	0.99	1	0.28	0.28	1	9.99224e-117	356.295
espe-15TAL0474	EEI45_00275	605	espe-EsS2-6-Brazil	EPJ89_07760	604	restriction endonuclease	0.99	1	0.28	0.28	1	3.66652e-117	357.451
espe-15TAL0474	EEI45_00275	605	espe-15TAL0474	EEI45_00275	605	PSEUDOGENE restriction endonuclease	1	1	1	1	1	0	1189.1
espe-15TAL0474	EEI45_00275	605	erhu-WH13013	BC346_RS01315	604	restriction endonuclease	0.97	0.99	0.28	0.28	1	1.04805e-113	348.591
espe-15TAL0474	EEI45_00275	605	erhu-SY1027	K210_RS04430	604	restriction endonuclease	0.97	0.99	0.28	0.28	1	9.31693e-114	348.591
espe-15TAL0474	EEI45_00275	605	erhu-RU	EF876_RS01605	604	restriction endonuclease	0.97	0.99	0.28	0.28	1	9.94677e-114	348.591
espe-15TAL0474	EEI45_00275	605	erhu-NCTC8163	EL194_RS02485	604	restriction endonuclease	0.97	0.99	0.28	0.28	1	1.00542e-113	348.591
espe-15TAL0474	EEI45_00275	605	erhu-NCTC7999	DYB49_RS06285	604	restriction endonuclease	0.97	0.99	0.28	0.28	1	1.03906e-113	348.591
espe-15TAL0474	EEI45_00275	605	erhu-ML101	DM789_RS07130	604	restriction endonuclease	0.97	0.99	0.28	0.28	1	1.09487e-113	348.591
espe-15TAL0474	EEI45_00275	605	erhu-KC-Sb-R1	EEY85_RS02360	604	restriction endonuclease	0.95	0.99	0.28	0.28	1	1.52917e-112	345.51
espe-15TAL0474	EEI45_00275	605	erhu-GXBY-1	A2I91_RS02400	604	restriction endonuclease	0.97	0.99	0.28	0.28	1	1.09256e-113	348.591
espe-15TAL0474	EEI45_00275	605	erhu-Fujisawa	ERH_RS06715	604	restriction endonuclease	0.97	0.99	0.28	0.28	1	9.4137e-114	348.591
espe-15TAL0474	EEI45_00275	605	erhu-ATCC19414	HMPREF0357_RS05440	604	restriction endonuclease	0.97	0.99	0.28	0.28	1	1.00677e-113	348.591
espe-15TAL0474	EEI45_00330	476	espe-15TAL0474	EEI45_00330	476	PSEUDOGENE GNAT N-acetyltransferase	1	1	1	1	1	0	929.858
espe-15TAL0474	EEI45_00330	476	erhu-RU	EF876_RS01665	461	PSEUDOGENE GNAT N-acetyltransferase	0.77	0.89	0.11	0.11	1	1.11837e-21	93.2041
espe-15TAL0474	EEI45_00360	200	eton-DSM14972	B096_RS0105110	200	SIMPL domain-containing protein	0.82	0.92	1	1	1	9.79397e-123	341.658
espe-15TAL0474	EEI45_00360	200	espe-EsS2-7-Brazil	EPJ90_07205	200	DUF541 domain-containing protein	0.99	0.99	1	1	1	8.63543e-149	407.527
espe-15TAL0474	EEI45_00360	200	espe-EsS2-6-Brazil	EPJ89_07675	200	DUF541 domain-containing protein	0.99	0.99	1	1	1	1.40188e-149	409.453
espe-15TAL0474	EEI45_00360	200	espe-15TAL0474	EEI45_00360	200	PSEUDOGENE DUF541 domain-containing protein	1	1	1	1	1	1.25422e-151	414.461
espe-15TAL0474	EEI45_00360	200	erhu-WH13013	BC346_RS01425	200	SIMPL domain-containing protein	0.92	0.97	1	1	1	6.11227e-139	382.489
espe-15TAL0474	EEI45_00360	200	erhu-SY1027	K210_RS04540	200	SIMPL domain-containing protein	0.92	0.97	1	1	1	6.04686e-139	382.489
espe-15TAL0474	EEI45_00360	200	erhu-RU	EF876_RS01715	200	DUF541 domain-containing protein	0.92	0.97	1	1	1	5.92638e-139	382.489
espe-15TAL0474	EEI45_00360	200	erhu-NCTC8163	EL194_RS02375	200	DUF541 domain-containing protein	0.91	0.97	1	1	1	1.60794e-138	381.333
espe-15TAL0474	EEI45_00360	200	erhu-NCTC7999	DYB49_RS06395	200	DUF541 domain-containing protein	0.91	0.97	1	1	1	4.6096e-138	380.178
espe-15TAL0474	EEI45_00360	200	erhu-ML101	DM789_RS07240	200	DUF541 domain-containing protein	0.92	0.97	1	1	1	6.38533e-139	382.489
espe-15TAL0474	EEI45_00360	200	erhu-KC-Sb-R1	EEY85_RS02240	200	DUF541 domain-containing protein	0.9	0.96	1	1	1	2.13487e-136	375.941
espe-15TAL0474	EEI45_00360	200	erhu-GXBY-1	A2I91_RS02290	200	SIMPL domain-containing protein	0.92	0.97	1	1	1	6.37187e-139	382.489
espe-15TAL0474	EEI45_00360	200	erhu-Fujisawa	ERH_RS06825	200	SIMPL domain-containing protein	0.92	0.97	1	1	1	6.10966e-139	382.489
espe-15TAL0474	EEI45_00360	200	erhu-ATCC19414	HMPREF0357_RS05330	200	SIMPL domain-containing protein	0.91	0.97	1	1	1	1.61008e-138	381.333
espe-15TAL0474	EEI45_00360	200	elar-LV19	AOC36_RS07000	203	DUF541 domain-containing protein	0.28	0.55	0.97	0.96	1	6.10372e-26	95.9005
espe-15TAL0474	EEI45_00375	458	eton-DSM14972	B096_RS0105125	458	NCS2 family permease	0.95	0.98	0.5	0.5	1	2.26692e-152	437.573
espe-15TAL0474	EEI45_00375	458	espe-EsS2-7-Brazil	EPJ90_07220	458	NCS2 family permease	1	1	0.5	0.5	1	5.53432e-159	454.136
espe-15TAL0474	EEI45_00375	458	espe-EsS2-6-Brazil	EPJ89_07530	458	NCS2 family permease	1	1	0.5	0.5	1	1.10751e-159	456.062
espe-15TAL0474	EEI45_00375	458	espe-15TAL0474	EEI45_00375	458	PSEUDOGENE NCS2 family permease	1	1	1	1	1	0	903.664
espe-15TAL0474	EEI45_00375	458	erhu-WH13013	BC346_RS01440	458	NCS2 family permease	0.99	1	0.5	0.5	1	1.3682e-158	452.981
espe-15TAL0474	EEI45_00375	458	erhu-SY1027	K210_RS04555	458	NCS2 family permease	0.99	1	0.5	0.5	1	1.35355e-158	452.981
espe-15TAL0474	EEI45_00375	458	erhu-RU	EF876_RS01730	458	NCS2 family permease	0.99	1	0.5	0.5	1	1.03256e-158	453.366
espe-15TAL0474	EEI45_00375	458	erhu-NCTC8163	EL194_RS02360	458	NCS2 family permease	0.99	1	0.5	0.5	1	1.34092e-158	452.981
espe-15TAL0474	EEI45_00375	458	erhu-NCTC7999	DYB49_RS06410	458	NCS2 family permease	0.99	1	0.5	0.5	1	1.44751e-158	452.981
espe-15TAL0474	EEI45_00375	458	erhu-ML101	DM789_RS07255	458	NCS2 family permease	0.99	1	0.5	0.5	1	1.42932e-158	452.981
espe-15TAL0474	EEI45_00375	458	erhu-KC-Sb-R1	EEY85_RS02225	458	NCS2 family permease	0.99	1	0.5	0.5	1	1.5554e-158	452.981
espe-15TAL0474	EEI45_00375	458	erhu-GXBY-1	A2I91_RS02275	458	NCS2 family permease	0.99	1	0.5	0.5	1	1.42631e-158	452.981
espe-15TAL0474	EEI45_00375	458	erhu-Fujisawa	ERH_RS06840	458	NCS2 family permease	0.99	1	0.5	0.5	1	1.36761e-158	452.981
espe-15TAL0474	EEI45_00375	458	erhu-ATCC19414	HMPREF0357_RS05315	458	NCS2 family permease	0.99	1	0.5	0.5	1	1.34271e-158	452.981
espe-15TAL0474	EEI45_00400	818	espe-15TAL0474	EEI45_00400	818	PSEUDOGENE copper-translocating P-type ATPase	1	1	1	1	1	0	1533.85
espe-15TAL0474	EEI45_00415	381	espe-15TAL0474	EEI45_00415	381	PSEUDOGENE IS3 family transposase	1	1	1	1	1	0	739.184
espe-15TAL0474	EEI45_00445	879	eton-DSM14972	B096_RS0105240	879	bifunctional acetaldehyde-CoA/alcohol dehydrogenase	0.94	0.97	0.24	0.24	1	9.43551e-138	428.328
espe-15TAL0474	EEI45_00445	879	espe-EsS2-7-Brazil	EPJ90_08315	879	bifunctional acetaldehyde-CoA/alcohol dehydrogenase	0.97	0.98	0.24	0.24	1	3.6955e-141	437.187
espe-15TAL0474	EEI45_00445	879	espe-EsS2-6-Brazil	EPJ89_07600	879	bifunctional acetaldehyde-CoA/alcohol dehydrogenase	0.97	0.98	0.24	0.24	1	1.2001e-140	436.032
espe-15TAL0474	EEI45_00445	879	espe-15TAL0474	EEI45_00445	879	PSEUDOGENE bifunctional acetaldehyde-CoA/alcohol dehydrogenase	1	1	1	1	1	0	1733.77
espe-15TAL0474	EEI45_00445	879	erhu-WH13013	BC346_RS01505	879	bifunctional acetaldehyde-CoA/alcohol dehydrogenase	0.97	0.98	0.24	0.24	1	2.43129e-140	435.261
espe-15TAL0474	EEI45_00445	879	erhu-SY1027	K210_RS04620	879	PSEUDOGENE bifunctional acetaldehyde-CoA/alcohol dehydrogenase	0.89	0.9	0.54	0.54	1	0	804.668
espe-15TAL0474	EEI45_00445	879	erhu-RU	EF876_RS01785	881	PSEUDOGENE bifunctional acetaldehyde-CoA/alcohol dehydrogenase	0.88	0.9	1	1	1	0	1406.35
espe-15TAL0474	EEI45_00445	879	erhu-NCTC8163	EL194_RS02305	879	bifunctional acetaldehyde-CoA/alcohol dehydrogenase	0.97	0.98	0.24	0.24	1	1.84877e-140	435.261
espe-15TAL0474	EEI45_00445	879	erhu-NCTC7999	DYB49_RS06470	879	bifunctional acetaldehyde-CoA/alcohol dehydrogenase	0.97	0.98	0.24	0.24	1	2.12371e-140	435.261
espe-15TAL0474	EEI45_00445	879	erhu-ML101	DM789_RS07315	879	bifunctional acetaldehyde-CoA/alcohol dehydrogenase	0.97	0.98	0.24	0.24	1	2.5399e-140	435.261
espe-15TAL0474	EEI45_00445	879	erhu-KC-Sb-R1	EEY85_RS02170	879	bifunctional acetaldehyde-CoA/alcohol dehydrogenase	0.97	0.98	0.24	0.24	1	2.42446e-140	435.261
espe-15TAL0474	EEI45_00445	879	erhu-GXBY-1	A2I91_RS02210	879	bifunctional acetaldehyde-CoA/alcohol dehydrogenase	0.97	0.98	0.24	0.24	1	2.53455e-140	435.261
espe-15TAL0474	EEI45_00445	879	erhu-Fujisawa	ERH_RS06905	879	bifunctional acetaldehyde-CoA/alcohol dehydrogenase	0.97	0.98	0.24	0.24	1	2.43025e-140	435.261
espe-15TAL0474	EEI45_00445	879	erhu-ATCC19414	HMPREF0357_RS05260	879	bifunctional acetaldehyde-CoA/alcohol dehydrogenase	0.97	0.98	0.24	0.24	1	1.85124e-140	435.261
espe-15TAL0474	EEI45_00445	879	elar-LV19	AOC36_RS08000	878	bifunctional acetaldehyde-CoA/alcohol dehydrogenase	0.75	0.89	0.24	0.24	1	2.79381e-103	337.035
espe-15TAL0474	EEI45_00465	244	eton-DSM14972	B096_RS0105260	244	methionine ABC transporter ATP-binding protein	0.79	0.9	0.75	0.75	1	7.22234e-110	312.768
espe-15TAL0474	EEI45_00465	244	espe-EsS2-7-Brazil	EPJ90_08335	244	methionine ABC transporter ATP-binding protein	0.98	0.99	0.75	0.75	1	1.10549e-132	370.548
espe-15TAL0474	EEI45_00465	244	espe-EsS2-6-Brazil	EPJ89_07620	244	methionine ABC transporter ATP-binding protein	0.98	1	0.75	0.75	1	1.12366e-133	372.859
espe-15TAL0474	EEI45_00465	244	espe-15TAL0474	EEI45_00465	244	PSEUDOGENE methionine ABC transporter ATP-binding protein	1	1	1	1	1	0	499.975
espe-15TAL0474	EEI45_00465	244	erhu-WH13013	BC346_RS01525	244	methionine ABC transporter ATP-binding protein	0.93	0.98	0.75	0.75	1	1.62394e-127	357.451
espe-15TAL0474	EEI45_00465	244	erhu-SY1027	K210_RS04640	244	methionine ABC transporter ATP-binding protein	0.93	0.98	0.75	0.75	1	1.60656e-127	357.451
espe-15TAL0474	EEI45_00465	244	erhu-RU	EF876_RS01805	249	methionine ABC transporter ATP-binding protein	0.93	0.98	0.75	0.73	1	5.9919e-127	355.91
espe-15TAL0474	EEI45_00465	244	erhu-NCTC8163	EL194_RS02285	249	methionine ABC transporter ATP-binding protein	0.93	0.98	0.75	0.73	1	6.05665e-127	355.91
espe-15TAL0474	EEI45_00465	244	erhu-NCTC7999	DYB49_RS06490	244	methionine ABC transporter ATP-binding protein	0.94	0.98	0.75	0.75	1	5.33505e-129	360.918
espe-15TAL0474	EEI45_00465	244	erhu-ML101	DM789_RS07335	244	methionine ABC transporter ATP-binding protein	0.93	0.98	0.75	0.75	1	1.69649e-127	357.451
espe-15TAL0474	EEI45_00465	244	erhu-KC-Sb-R1	EEY85_RS02150	244	methionine ABC transporter ATP-binding protein	0.95	0.98	0.75	0.75	1	2.7233e-129	361.688
espe-15TAL0474	EEI45_00465	244	erhu-GXBY-1	A2I91_RS02190	244	methionine ABC transporter ATP-binding protein	0.93	0.98	0.75	0.75	1	1.69291e-127	357.451
espe-15TAL0474	EEI45_00465	244	erhu-Fujisawa	ERH_RS06925	244	methionine ABC transporter ATP-binding protein	0.93	0.98	0.75	0.75	1	1.62325e-127	357.451
espe-15TAL0474	EEI45_00465	244	erhu-ATCC19414	HMPREF0357_RS05240	244	methionine ABC transporter ATP-binding protein	0.93	0.98	0.75	0.75	1	8.26009e-128	358.221
espe-15TAL0474	EEI45_00495	255	eton-DSM14972	B096_RS0106135	255	inositol monophosphatase family protein	0.84	0.91	0.65	0.65	1	1.53455e-101	292.352
espe-15TAL0474	EEI45_00495	255	espe-EsS2-7-Brazil	EPJ90_01510	255	inositol monophosphatase family protein	0.99	0.99	0.65	0.65	1	1.44662e-121	343.199
espe-15TAL0474	EEI45_00495	255	espe-EsS2-6-Brazil	EPJ89_06045	255	inositol monophosphatase family protein	0.99	0.99	0.65	0.65	1	1.46778e-121	343.199
espe-15TAL0474	EEI45_00495	255	espe-15TAL0474	EEI45_00495	255	PSEUDOGENE inositol monophosphatase family protein	1	1	1	1	1	0	517.694
espe-15TAL0474	EEI45_00495	255	erhu-WH13013	BC346_RS08335	255	inositol monophosphatase family protein	0.9	0.96	0.65	0.65	1	1.78304e-110	315.079
espe-15TAL0474	EEI45_00495	255	erhu-SY1027	K210_RS07225	255	inositol monophosphatase family protein	0.9	0.96	0.65	0.65	1	1.76396e-110	315.079
espe-15TAL0474	EEI45_00495	255	erhu-RU	EF876_RS03335	255	inositol monophosphatase family protein	0.92	0.96	0.65	0.65	1	1.78736e-112	320.087
espe-15TAL0474	EEI45_00495	255	erhu-NCTC8163	EL194_RS04155	255	inositol monophosphatase family protein	0.9	0.96	0.65	0.65	1	1.74749e-110	315.079
espe-15TAL0474	EEI45_00495	255	erhu-NCTC7999	DYB49_RS00390	255	inositol monophosphatase family protein	0.92	0.96	0.65	0.65	1	1.78719e-112	320.087
espe-15TAL0474	EEI45_00495	255	erhu-ML101	DM789_RS00770	255	inositol monophosphatase family protein	0.9	0.96	0.65	0.65	1	1.86269e-110	315.079
espe-15TAL0474	EEI45_00495	255	erhu-KC-Sb-R1	EEY85_RS08095	255	inositol monophosphatase family protein	0.92	0.96	0.65	0.65	1	1.05266e-112	320.857
espe-15TAL0474	EEI45_00495	255	erhu-GXBY-1	A2I91_RS08815	255	inositol monophosphatase family protein	0.9	0.96	0.65	0.65	1	1.85877e-110	315.079
espe-15TAL0474	EEI45_00495	255	erhu-Fujisawa	ERH_RS00770	255	inositol monophosphatase family protein	0.9	0.96	0.65	0.65	1	1.78228e-110	315.079
espe-15TAL0474	EEI45_00495	255	erhu-ATCC19414	HMPREF0357_RS08080	255	inositol monophosphatase family protein	0.9	0.96	0.65	0.65	1	1.74982e-110	315.079
espe-15TAL0474	EEI45_00540	309	espe-15TAL0474	EEI45_00540	309	PSEUDOGENE IS30 family transposase	1	1	1	1	1	0	604.749
espe-15TAL0474	EEI45_00540	309	erhu-SY1027	K210_RS06875	312	PSEUDOGENE IS30 family transposase	0.61	0.67	0.97	0.97	1	3.07281e-81	244.973
espe-15TAL0474	EEI45_00545	415	espe-15TAL0474	EEI45_00545	415	PSEUDOGENE IS3 family transposase	1	1	1	1	1	0	802.742
espe-15TAL0474	EEI45_00615	105	eton-DSM14972	B096_RS0107730	104	hypothetical protein	0.44	0.64	0.98	0.99	1	1.65185e-27	93.2041
espe-15TAL0474	EEI45_00615	105	espe-EsS2-7-Brazil	EPJ90_07620	105	hypothetical protein	0.95	0.96	1	1	1	6.38481e-70	200.29
espe-15TAL0474	EEI45_00615	105	espe-EsS2-6-Brazil	EPJ89_02135	105	hypothetical protein	0.9	0.93	1	1	1	1.45849e-65	189.504
espe-15TAL0474	EEI45_00615	105	espe-15TAL0474	EEI45_00615	105	PSEUDOGENE hypothetical protein	1	1	1	1	1	5.32573e-74	210.69
espe-15TAL0474	EEI45_00615	105	erhu-WH13013	BC346_RS02045	106	hypothetical protein	0.86	0.91	0.89	0.88	1	1.31049e-55	164.466
espe-15TAL0474	EEI45_00615	105	erhu-SY1027	K210_RS05160	106	hypothetical protein	0.86	0.91	0.89	0.88	1	1.29647e-55	164.466
espe-15TAL0474	EEI45_00615	105	erhu-RU	EF876_RS02850	106	hypothetical protein	0.86	0.91	0.89	0.88	1	1.27064e-55	164.466
espe-15TAL0474	EEI45_00615	105	erhu-NCTC8163	EL194_RS01700	105	hypothetical protein	0.9	0.94	1	1	1	5.5934e-67	192.971
espe-15TAL0474	EEI45_00615	105	erhu-NCTC7999	DYB49_RS07030	106	hypothetical protein	0.86	0.91	0.89	0.88	1	1.32734e-55	164.466
espe-15TAL0474	EEI45_00615	105	erhu-ML101	DM789_RS07855	106	hypothetical protein	0.86	0.91	0.89	0.88	1	1.36904e-55	164.466
espe-15TAL0474	EEI45_00615	105	erhu-KC-Sb-R1	EEY85_RS01580	105	hypothetical protein	0.9	0.93	1	1	1	1.45085e-65	189.504
espe-15TAL0474	EEI45_00615	105	erhu-GXBY-1	A2I91_RS01675	106	hypothetical protein	0.86	0.91	0.89	0.88	1	1.36615e-55	164.466
espe-15TAL0474	EEI45_00615	105	erhu-Fujisawa	ERH_RS07440	106	hypothetical protein	0.86	0.91	0.89	0.88	1	1.30994e-55	164.466
espe-15TAL0474	EEI45_00615	105	erhu-ATCC19414	HMPREF0357_RS04660	105	hypothetical protein	0.9	0.94	1	1	1	5.60086e-67	192.971
espe-15TAL0474	EEI45_00620	1013	eton-DSM14972	B096_RS0107735	1013	hypothetical protein	0.72	0.83	0.35	0.35	1	1.457e-175	535.413
espe-15TAL0474	EEI45_00620	1013	espe-EsS2-7-Brazil	EPJ90_08390	1013	peptidase	0.86	0.93	0.35	0.35	1	0	650.203
espe-15TAL0474	EEI45_00620	1013	espe-EsS2-6-Brazil	EPJ89_02140	1013	peptidase	0.86	0.92	0.35	0.35	1	0	626.706
espe-15TAL0474	EEI45_00620	1013	espe-15TAL0474	EEI45_00620	1013	PSEUDOGENE peptidase	1	1	1	1	1	0	2037.69
espe-15TAL0474	EEI45_00620	1013	erhu-WH13013	BC346_RS02055	1013	hypothetical protein	0.76	0.86	0.35	0.35	1	0	570.466
espe-15TAL0474	EEI45_00620	1013	erhu-SY1027	K210_RS05175	1013	PSEUDOGENE peptidase	0.6	0.69	0.8	0.8	2	1.2122e-129	414.461
espe-15TAL0474	EEI45_00620	1013	erhu-RU	EF876_RS02860	1013	peptidase	0.76	0.86	0.35	0.35	1	0	574.704
espe-15TAL0474	EEI45_00620	1013	erhu-NCTC8163	EL194_RS01695	1013	hypothetical protein	0.77	0.87	0.35	0.35	1	0	577.015
espe-15TAL0474	EEI45_00620	1013	erhu-NCTC7999	DYB49_RS07045	1013	peptidase	0.76	0.86	0.35	0.35	1	0	572.392
espe-15TAL0474	EEI45_00620	1013	erhu-ML101	DM789_RS07865	1013	hypothetical protein	0.76	0.86	0.35	0.35	1	0	570.466
espe-15TAL0474	EEI45_00620	1013	erhu-KC-Sb-R1	EEY85_RS01575	1013	peptidase	0.87	0.93	0.35	0.35	1	0	631.328
espe-15TAL0474	EEI45_00620	1013	erhu-GXBY-1	A2I91_RS01665	1013	hypothetical protein	0.76	0.86	0.35	0.35	1	0	570.466
espe-15TAL0474	EEI45_00620	1013	erhu-Fujisawa	ERH_RS07450	1013	hypothetical protein	0.76	0.86	0.35	0.35	1	0	570.466
espe-15TAL0474	EEI45_00620	1013	erhu-ATCC19414	HMPREF0357_RS04655	1013	hypothetical protein	0.77	0.87	0.35	0.35	1	0	577.015
espe-15TAL0474	EEI45_00670	372	eton-DSM14972	B096_RS0107850	372	hypothetical protein	0.64	0.82	1	1	1	1.3687e-177	494.582
espe-15TAL0474	EEI45_00670	372	espe-EsS2-7-Brazil	EPJ90_02775	376	hypothetical protein	0.99	0.99	1	0.99	1	0	742.651
espe-15TAL0474	EEI45_00670	372	espe-EsS2-6-Brazil	EPJ89_02295	376	hypothetical protein	0.99	0.99	1	0.99	1	0	742.265
espe-15TAL0474	EEI45_00670	372	espe-15TAL0474	EEI45_00670	372	PSEUDOGENE hypothetical protein	1	1	1	1	1	0	753.436
espe-15TAL0474	EEI45_00670	372	erhu-WH13013	BC346_RS02215	372	hypothetical protein	0.93	0.96	1	1	1	0	698.738
espe-15TAL0474	EEI45_00670	372	erhu-SY1027	K210_RS05340	372	hypothetical protein	0.93	0.96	1	1	1	0	698.738
espe-15TAL0474	EEI45_00670	372	erhu-RU	EF876_RS03030	372	hypothetical protein	0.92	0.95	1	1	1	0	693.345
espe-15TAL0474	EEI45_00670	372	erhu-NCTC8163	EL194_RS01530	372	hypothetical protein	0.93	0.96	1	1	1	0	699.893
espe-15TAL0474	EEI45_00670	372	erhu-NCTC7999	DYB49_RS07215	372	hypothetical protein	0.93	0.96	1	1	1	0	698.738
espe-15TAL0474	EEI45_00670	372	erhu-ML101	DM789_RS08035	372	hypothetical protein	0.93	0.96	1	1	1	0	698.738
espe-15TAL0474	EEI45_00670	372	erhu-KC-Sb-R1	EEY85_RS01420	372	hypothetical protein	0.93	0.96	1	1	1	0	702.59
espe-15TAL0474	EEI45_00670	372	erhu-GXBY-1	A2I91_RS01505	372	hypothetical protein	0.93	0.96	1	1	1	0	698.738
espe-15TAL0474	EEI45_00670	372	erhu-Fujisawa	ERH_RS07610	372	hypothetical protein	0.93	0.96	1	1	1	0	698.738
espe-15TAL0474	EEI45_00670	372	erhu-ATCC19414	HMPREF0357_RS04480	372	hypothetical protein	0.93	0.96	1	1	1	0	699.893
espe-15TAL0474	EEI45_00690	73	espe-15TAL0474	EEI45_00690	73	PSEUDOGENE DUF4314 domain-containing protein	1	1	1	1	1	3.79904e-52	152.91
espe-15TAL0474	EEI45_00690	73	elar-LV19	AOC36_RS06765	76	DUF4314 domain-containing protein	0.32	0.63	0.52	0.5	1	0.00012011	33.113
espe-15TAL0474	EEI45_00695	60	espe-15TAL0474	EEI45_00695	60	PSEUDOGENE hypothetical protein	1	1	1	1	1	5.02845e-39	119.013
espe-15TAL0474	EEI45_00850	610	eton-DSM14972	B096_RS0107960	610	LytR family transcriptional regulator	0.82	0.92	1	1	1	0	1057.74
espe-15TAL0474	EEI45_00850	610	espe-EsS2-7-Brazil	EPJ90_02895	610	LytR family transcriptional regulator	0.99	0.99	1	1	1	0	1233.78
espe-15TAL0474	EEI45_00850	610	espe-EsS2-6-Brazil	EPJ89_02415	610	LytR family transcriptional regulator	0.99	0.99	1	1	1	0	1231.47
espe-15TAL0474	EEI45_00850	610	espe-15TAL0474	EEI45_00850	610	PSEUDOGENE LytR family transcriptional regulator	1	1	1	1	1	0	1246.11
espe-15TAL0474	EEI45_00850	610	erhu-WH13013	BC346_RS02335	610	LytR family transcriptional regulator	0.93	0.97	1	1	1	0	1146.72
espe-15TAL0474	EEI45_00850	610	erhu-SY1027	K210_RS05460	610	LytR family transcriptional regulator	0.93	0.97	1	1	1	0	1146.72
espe-15TAL0474	EEI45_00850	610	erhu-NCTC8163	EL194_RS01410	610	LytR family transcriptional regulator	0.93	0.98	1	1	1	0	1150.58
espe-15TAL0474	EEI45_00850	610	erhu-NCTC7999	DYB49_RS07335	610	LytR family transcriptional regulator	0.93	0.97	1	1	1	0	1146.72
espe-15TAL0474	EEI45_00850	610	erhu-ML101	DM789_RS08155	610	LytR family transcriptional regulator	0.93	0.97	1	1	1	0	1146.72
espe-15TAL0474	EEI45_00850	610	erhu-KC-Sb-R1	EEY85_RS01300	610	LytR family transcriptional regulator	0.93	0.97	1	1	1	0	1152.5
espe-15TAL0474	EEI45_00850	610	erhu-GXBY-1	A2I91_RS01385	610	LytR family transcriptional regulator	0.93	0.97	1	1	1	0	1146.72
espe-15TAL0474	EEI45_00850	610	erhu-Fujisawa	ERH_RS07730	610	LytR family transcriptional regulator	0.93	0.97	1	1	1	0	1146.72
espe-15TAL0474	EEI45_00850	610	erhu-ATCC19414	HMPREF0357_RS04360	610	LytR family transcriptional regulator	0.93	0.98	1	1	1	0	1150.58
espe-15TAL0474	EEI45_00890	296	eton-DSM14972	B096_RS0108005	296	LysR family transcriptional regulator	0.86	0.94	1	1	1	0	521.546
espe-15TAL0474	EEI45_00890	296	espe-EsS2-7-Brazil	EPJ90_02940	296	LysR family transcriptional regulator	0.99	0.99	1	1	1	0	590.497
espe-15TAL0474	EEI45_00890	296	espe-EsS2-6-Brazil	EPJ89_02460	296	LysR family transcriptional regulator	0.99	1	1	1	1	0	593.193
espe-15TAL0474	EEI45_00890	296	espe-15TAL0474	EEI45_00890	296	PSEUDOGENE LysR family transcriptional regulator	1	1	1	1	1	0	596.66
espe-15TAL0474	EEI45_00890	296	erhu-WH13013	BC346_RS02380	296	LysR family transcriptional regulator	0.92	0.98	1	1	1	0	559.296
espe-15TAL0474	EEI45_00890	296	erhu-SY1027	K210_RS05505	296	LysR family transcriptional regulator	0.92	0.98	1	1	1	0	559.296
espe-15TAL0474	EEI45_00890	296	erhu-RU	EF876_RS03195	297	PSEUDOGENE LysR family transcriptional regulator	0.93	0.97	0.65	0.65	1	3.07152e-132	373.629
espe-15TAL0474	EEI45_00890	296	erhu-NCTC8163	EL194_RS01365	296	LysR family transcriptional regulator	0.92	0.98	1	1	1	0	557.755
espe-15TAL0474	EEI45_00890	296	erhu-NCTC7999	DYB49_RS07380	300	LysR family transcriptional regulator	0.92	0.98	1	0.99	1	0	558.91
espe-15TAL0474	EEI45_00890	296	erhu-ML101	DM789_RS08200	300	LysR family transcriptional regulator	0.92	0.98	1	0.99	1	0	558.91
espe-15TAL0474	EEI45_00890	296	erhu-KC-Sb-R1	EEY85_RS01255	296	LysR family transcriptional regulator	0.92	0.97	1	1	1	0	559.296
espe-15TAL0474	EEI45_00890	296	erhu-GXBY-1	A2I91_RS01340	296	LysR family transcriptional regulator	0.92	0.98	1	1	1	0	559.296
espe-15TAL0474	EEI45_00890	296	erhu-Fujisawa	ERH_RS07775	296	LysR family transcriptional regulator	0.92	0.98	1	1	1	0	559.296
espe-15TAL0474	EEI45_00890	296	erhu-ATCC19414	HMPREF0357_RS04315	296	LysR family transcriptional regulator	0.92	0.98	1	1	1	0	557.755
espe-15TAL0474	EEI45_00890	296	elar-LV19	AOC36_RS09755	299	LysR family transcriptional regulator	0.26	0.45	0.97	0.98	1	1.46137e-17	77.411
espe-15TAL0474	EEI45_00905	308	espe-15TAL0474	EEI45_00905	308	PSEUDOGENE IS30 family transposase	1	1	1	1	1	0	598.971
espe-15TAL0474	EEI45_00910	413	espe-15TAL0474	EEI45_00910	413	PSEUDOGENE IS3 family transposase	1	1	1	1	1	0	846.655
espe-15TAL0474	EEI45_00920	371	eton-DSM14972	B096_RS0106030	397	MFS transporter	0.95	0.99	0.42	0.39	1	1.54801e-101	302.368
espe-15TAL0474	EEI45_00920	371	espe-EsS2-7-Brazil	EPJ90_01560	399	MFS transporter	1	1	0.42	0.39	1	5.53244e-107	316.235
espe-15TAL0474	EEI45_00920	371	espe-EsS2-6-Brazil	EPJ89_05995	399	MFS transporter	1	1	0.42	0.39	1	6.25685e-107	315.849
espe-15TAL0474	EEI45_00920	371	espe-15TAL0474	EEI45_00920	372	PSEUDOGENE MFS transporter	1	1	1	1	1	0	749.969
espe-15TAL0474	EEI45_00920	371	erhu-WH13013	BC346_RS08385	398	MFS transporter	0.96	0.99	0.42	0.39	1	4.97438e-103	305.834
espe-15TAL0474	EEI45_00920	371	erhu-SY1027	K210_RS07175	398	MFS transporter	0.96	0.99	0.42	0.39	1	4.92115e-103	305.834
espe-15TAL0474	EEI45_00920	371	erhu-RU	EF876_RS03385	398	MFS transporter	0.96	0.99	0.42	0.39	1	3.40897e-103	306.22
espe-15TAL0474	EEI45_00920	371	erhu-NCTC8163	EL194_RS04105	398	MFS transporter	0.96	0.99	0.42	0.39	1	3.4458e-103	306.22
espe-15TAL0474	EEI45_00920	371	erhu-NCTC7999	DYB49_RS00340	398	MFS transporter	0.96	0.99	0.42	0.39	1	3.56109e-103	306.22
espe-15TAL0474	EEI45_00920	371	erhu-ML101	DM789_RS00720	398	MFS transporter	0.96	0.99	0.42	0.39	1	5.19661e-103	305.834
espe-15TAL0474	EEI45_00920	371	erhu-KC-Sb-R1	EEY85_RS08145	398	MFS transporter	0.96	0.99	0.42	0.39	1	8.62599e-103	305.449
espe-15TAL0474	EEI45_00920	371	erhu-GXBY-1	A2I91_RS08865	398	MFS transporter	0.96	0.99	0.42	0.39	1	5.18565e-103	305.834
espe-15TAL0474	EEI45_00920	371	erhu-Fujisawa	ERH_RS00720	398	MFS transporter	0.96	0.99	0.42	0.39	1	4.97226e-103	305.834
espe-15TAL0474	EEI45_00920	371	erhu-ATCC19414	HMPREF0357_RS08130	398	MFS transporter	0.96	0.99	0.42	0.39	1	3.4504e-103	306.22
espe-15TAL0474	EEI45_00925	626	eton-DSM14972	B096_RS0106025	641	PRD domain-containing protein	0.87	0.95	0.41	0.4	1	1.77702e-149	442.965
espe-15TAL0474	EEI45_00925	626	espe-EsS2-7-Brazil	EPJ90_01565	641	PRD domain-containing protein	0.99	0.99	0.41	0.4	1	8.06738e-177	512.686
espe-15TAL0474	EEI45_00925	626	espe-EsS2-6-Brazil	EPJ89_05990	641	PRD domain-containing protein	0.99	0.99	0.41	0.4	1	8.18537e-177	512.686
espe-15TAL0474	EEI45_00925	626	espe-15TAL0474	EEI45_00925	626	PSEUDOGENE PRD domain-containing protein	1	1	1	1	1	0	1229.16
espe-15TAL0474	EEI45_00925	626	erhu-WH13013	BC346_RS08390	641	PRD domain-containing protein	0.94	0.97	0.41	0.4	1	8.64269e-167	487.263
espe-15TAL0474	EEI45_00925	626	erhu-SY1027	K210_RS07170	641	PRD domain-containing protein	0.94	0.97	0.41	0.4	1	9.42499e-167	487.263
espe-15TAL0474	EEI45_00925	626	erhu-RU	EF876_RS03390	642	PSEUDOGENE PRD domain-containing protein	0.87	0.91	0.73	0.71	2	8.37297e-167	487.263
espe-15TAL0474	EEI45_00925	626	erhu-NCTC8163	EL194_RS04100	641	PRD domain-containing protein	0.95	0.97	0.41	0.4	1	2.89167e-168	491.115
espe-15TAL0474	EEI45_00925	626	erhu-NCTC7999	DYB49_RS00335	641	PRD domain-containing protein	0.95	0.97	0.41	0.4	1	1.77728e-168	491.5
espe-15TAL0474	EEI45_00925	626	erhu-ML101	DM789_RS00715	641	PRD domain-containing protein	0.94	0.97	0.41	0.4	1	9.02879e-167	487.263
espe-15TAL0474	EEI45_00925	626	erhu-KC-Sb-R1	EEY85_RS08150	641	PRD domain-containing protein	0.95	0.97	0.41	0.4	1	2.98445e-167	488.419
espe-15TAL0474	EEI45_00925	626	erhu-GXBY-1	A2I91_RS08870	641	transcriptional regulator	0.94	0.97	0.41	0.4	1	9.00976e-167	487.263
espe-15TAL0474	EEI45_00925	626	erhu-Fujisawa	ERH_RS00715	641	PRD domain-containing protein	0.94	0.97	0.41	0.4	1	1.07269e-166	486.878
espe-15TAL0474	EEI45_00925	626	erhu-ATCC19414	HMPREF0357_RS08135	641	PRD domain-containing protein	0.95	0.97	0.41	0.4	1	2.89553e-168	491.115
espe-15TAL0474	EEI45_00945	240	eton-DSM14972	B096_RS0106005	242	DUF695 domain-containing protein	0.76	0.87	0.23	0.23	1	1.70994e-25	96.6709
espe-15TAL0474	EEI45_00945	240	espe-EsS2-7-Brazil	EPJ90_01585	239	DUF695 domain-containing protein	0.98	0.98	0.23	0.23	1	1.10956e-34	120.553
espe-15TAL0474	EEI45_00945	240	espe-EsS2-6-Brazil	EPJ89_05970	239	DUF695 domain-containing protein	0.98	0.98	0.23	0.23	1	1.12579e-34	120.553
espe-15TAL0474	EEI45_00945	240	espe-15TAL0474	EEI45_00945	240	PSEUDOGENE DUF695 domain-containing protein	1	1	1	1	1	1.45486e-173	473.396
espe-15TAL0474	EEI45_00945	240	erhu-WH13013	BC346_RS08410	239	DUF695 domain-containing protein	0.88	0.93	0.23	0.23	1	1.9737e-30	109.383
espe-15TAL0474	EEI45_00945	240	erhu-SY1027	K210_RS07150	239	DUF695 domain-containing protein	0.88	0.93	0.23	0.23	1	1.95258e-30	109.383
espe-15TAL0474	EEI45_00945	240	erhu-RU	EF876_RS03410	239	DUF695 domain-containing protein	0.88	0.89	0.23	0.23	1	5.92909e-30	108.227
espe-15TAL0474	EEI45_00945	240	erhu-NCTC8163	EL194_RS04080	239	DUF695 domain-containing protein	0.88	0.89	0.23	0.23	1	6.94832e-30	107.842
espe-15TAL0474	EEI45_00945	240	erhu-NCTC7999	DYB49_RS00315	239	DUF695 domain-containing protein	0.88	0.89	0.23	0.23	1	7.03068e-30	107.842
espe-15TAL0474	EEI45_00945	240	erhu-ML101	DM789_RS00695	239	DUF695 domain-containing protein	0.88	0.93	0.23	0.23	1	2.06187e-30	109.383
espe-15TAL0474	EEI45_00945	240	erhu-KC-Sb-R1	EEY85_RS08170	239	DUF695 domain-containing protein	0.88	0.93	0.23	0.23	1	1.90671e-30	109.383
espe-15TAL0474	EEI45_00945	240	erhu-GXBY-1	A2I91_RS08890	239	DUF695 domain-containing protein	0.88	0.93	0.23	0.23	1	2.05753e-30	109.383
espe-15TAL0474	EEI45_00945	240	erhu-Fujisawa	ERH_RS00695	239	DUF695 domain-containing protein	0.88	0.93	0.23	0.23	1	1.97286e-30	109.383
espe-15TAL0474	EEI45_00945	240	erhu-ATCC19414	HMPREF0357_RS08155	239	DUF695 domain-containing protein	0.88	0.89	0.23	0.23	1	6.95758e-30	107.842
espe-15TAL0474	EEI45_00945	240	elar-LV19	AOC36_RS05245	240	DUF695 domain-containing protein	0.43	0.59	0.22	0.22	1	3.37139e-07	45.8246
espe-15TAL0474	EEI45_01025	440	eton-DSM14972	B096_RS0105925	440	phosphoglucosamine mutase	0.91	0.96	0.8	0.8	1	0	663.685
espe-15TAL0474	EEI45_01025	440	espe-EsS2-7-Brazil	EPJ90_01665	440	phosphoglucosamine mutase	1	1	0.8	0.8	1	0	719.924
espe-15TAL0474	EEI45_01025	440	espe-EsS2-6-Brazil	EPJ89_05890	440	phosphoglucosamine mutase	1	1	0.8	0.8	1	0	719.924
espe-15TAL0474	EEI45_01025	440	espe-15TAL0474	EEI45_01025	440	PSEUDOGENE phosphoglucosamine mutase	1	1	1	1	1	0	895.575
espe-15TAL0474	EEI45_01025	440	erhu-WH13013	BC346_RS08490	440	phosphoglucosamine mutase	0.96	0.99	0.8	0.8	1	0	692.189
espe-15TAL0474	EEI45_01025	440	erhu-SY1027	K210_RS07070	440	phosphoglucosamine mutase	0.95	0.99	0.8	0.8	1	0	691.419
espe-15TAL0474	EEI45_01025	440	erhu-RU	EF876_RS03495	440	phosphoglucosamine mutase	0.96	0.99	0.8	0.8	1	0	691.804
espe-15TAL0474	EEI45_01025	440	erhu-NCTC8163	EL194_RS03995	440	phosphoglucosamine mutase	0.96	0.99	0.8	0.8	1	0	694.501
espe-15TAL0474	EEI45_01025	440	erhu-NCTC7999	DYB49_RS00230	440	phosphoglucosamine mutase	0.96	0.99	0.8	0.8	1	0	693.73
espe-15TAL0474	EEI45_01025	440	erhu-ML101	DM789_RS00615	440	phosphoglucosamine mutase	0.96	0.99	0.8	0.8	1	0	692.189
espe-15TAL0474	EEI45_01025	440	erhu-KC-Sb-R1	EEY85_RS08250	440	phosphoglucosamine mutase	0.96	0.99	0.8	0.8	1	0	694.501
espe-15TAL0474	EEI45_01025	440	erhu-GXBY-1	A2I91_RS08970	440	phosphoglucosamine mutase	0.96	0.99	0.8	0.8	1	0	692.189
espe-15TAL0474	EEI45_01025	440	erhu-Fujisawa	ERH_RS00615	440	phosphoglucosamine mutase	0.96	0.99	0.8	0.8	1	0	692.189
espe-15TAL0474	EEI45_01025	440	erhu-ATCC19414	HMPREF0357_RS08240	440	phosphoglucosamine mutase	0.96	0.99	0.8	0.8	1	0	694.501
espe-15TAL0474	EEI45_01025	440	elar-LV19	AOC36_RS01910	441	phosphoglucosamine mutase	0.64	0.79	0.79	0.78	1	7.11537e-164	465.692
espe-15TAL0474	EEI45_01045	565	espe-15TAL0474	EEI45_01045	565	PSEUDOGENE ABC transporter ATP-binding protein	1	1	1	1	1	0	1094.72
espe-15TAL0474	EEI45_01055	184	eton-DSM14972	B096_RS0105895	184	LemA family protein	0.84	0.93	0.38	0.38	1	3.74917e-32	110.538
espe-15TAL0474	EEI45_01055	184	espe-EsS2-7-Brazil	EPJ90_01695	184	LemA family protein	0.96	0.97	0.38	0.38	1	7.70947e-43	137.887
espe-15TAL0474	EEI45_01055	184	espe-EsS2-6-Brazil	EPJ89_05860	184	LemA family protein	0.96	0.97	0.38	0.38	1	7.82223e-43	137.887
espe-15TAL0474	EEI45_01055	184	espe-15TAL0474	EEI45_01055	184	PSEUDOGENE LemA family protein	1	1	1	1	1	2.07451e-130	359.762
espe-15TAL0474	EEI45_01055	184	erhu-WH13013	BC346_RS08520	184	LemA family protein	0.96	0.97	0.38	0.38	1	7.88609e-43	137.887
espe-15TAL0474	EEI45_01055	184	erhu-SY1027	K210_RS07040	184	LemA family protein	0.96	0.97	0.38	0.38	1	7.8017e-43	137.887
espe-15TAL0474	EEI45_01055	184	erhu-RU	EF876_RS03525	184	LemA family protein	0.96	0.97	0.38	0.38	1	7.64626e-43	137.887
espe-15TAL0474	EEI45_01055	184	erhu-NCTC8163	EL194_RS03965	184	LemA family protein	0.96	0.97	0.38	0.38	1	7.72889e-43	137.887
espe-15TAL0474	EEI45_01055	184	erhu-NCTC7999	DYB49_RS00200	184	LemA family protein	0.96	0.97	0.38	0.38	1	7.98747e-43	137.887
espe-15TAL0474	EEI45_01055	184	erhu-ML101	DM789_RS00585	184	LemA family protein	0.96	0.97	0.38	0.38	1	8.23839e-43	137.887
espe-15TAL0474	EEI45_01055	184	erhu-KC-Sb-R1	EEY85_RS08280	184	LemA family protein	0.94	0.97	0.38	0.38	1	1.39811e-42	137.117
espe-15TAL0474	EEI45_01055	184	erhu-GXBY-1	A2I91_RS09000	184	LemA family protein	0.96	0.97	0.38	0.38	1	8.22103e-43	137.887
espe-15TAL0474	EEI45_01055	184	erhu-Fujisawa	ERH_RS00585	184	LemA family protein	0.96	0.97	0.38	0.38	1	7.88273e-43	137.887
espe-15TAL0474	EEI45_01055	184	erhu-ATCC19414	HMPREF0357_RS08270	184	LemA family protein	0.96	0.97	0.38	0.38	1	7.73919e-43	137.887
espe-15TAL0474	EEI45_01055	184	elar-LV19	AOC36_RS01855	190	LemA family protein	0.84	0.88	0.27	0.26	1	5.79586e-24	89.7373
espe-15TAL0474	EEI45_01060	160	eton-DSM14972	B096_RS0105890	146	SsrA-binding protein SmpB	0.71	0.8	0.82	0.84	1	2.25399e-62	185.267
espe-15TAL0474	EEI45_01060	160	espe-EsS2-7-Brazil	EPJ90_01700	160	SsrA-binding protein SmpB	0.76	0.82	0.91	0.85	1	3.46663e-74	215.698
espe-15TAL0474	EEI45_01060	160	espe-EsS2-6-Brazil	EPJ89_05855	160	SsrA-binding protein SmpB	0.77	0.82	0.91	0.85	1	7.26455e-75	217.238
espe-15TAL0474	EEI45_01060	160	espe-15TAL0474	EEI45_01060	160	PSEUDOGENE SsrA-binding protein SmpB	1	1	1	1	1	1.24614e-114	317.775
espe-15TAL0474	EEI45_01060	160	erhu-WH13013	BC346_RS08525	146	SsrA-binding protein SmpB	0.72	0.8	0.82	0.84	1	7.39141e-63	186.422
espe-15TAL0474	EEI45_01060	160	erhu-SY1027	K210_RS07035	131	SsrA-binding protein SmpB	0.68	0.78	0.72	0.82	1	1.13882e-50	154.836
espe-15TAL0474	EEI45_01060	160	erhu-RU	EF876_RS03530	146	SsrA-binding protein SmpB	0.72	0.8	0.82	0.84	1	7.16663e-63	186.422
espe-15TAL0474	EEI45_01060	160	erhu-NCTC8163	EL194_RS03960	146	SsrA-binding protein SmpB	0.72	0.8	0.82	0.84	1	7.24407e-63	186.422
espe-15TAL0474	EEI45_01060	160	erhu-NCTC7999	DYB49_RS00195	146	SsrA-binding protein SmpB	0.72	0.8	0.82	0.84	1	7.48643e-63	186.422
espe-15TAL0474	EEI45_01060	160	erhu-ML101	DM789_RS00580	146	SsrA-binding protein SmpB	0.72	0.8	0.82	0.84	1	7.72162e-63	186.422
espe-15TAL0474	EEI45_01060	160	erhu-KC-Sb-R1	EEY85_RS08285	146	SsrA-binding protein SmpB	0.72	0.8	0.82	0.84	1	7.29315e-63	186.422
espe-15TAL0474	EEI45_01060	160	erhu-GXBY-1	A2I91_RS09005	146	SsrA-binding protein SmpB	0.72	0.8	0.82	0.84	1	7.70534e-63	186.422
espe-15TAL0474	EEI45_01060	160	erhu-Fujisawa	ERH_RS00580	146	SsrA-binding protein SmpB	0.72	0.8	0.82	0.84	1	7.38826e-63	186.422
espe-15TAL0474	EEI45_01060	160	erhu-ATCC19414	HMPREF0357_RS08275	146	SsrA-binding protein SmpB	0.72	0.8	0.82	0.84	1	7.25373e-63	186.422
espe-15TAL0474	EEI45_01060	160	elar-LV19	AOC36_RS01840	149	SsrA-binding protein SmpB	0.54	0.73	0.82	0.82	1	1.50414e-45	142.895
espe-15TAL0474	EEI45_01195	141	eton-DSM14972	B096_RS0105755	141	MarR family transcriptional regulator	0.76	0.86	1	1	1	7.56248e-75	215.698
espe-15TAL0474	EEI45_01195	141	espe-EsS2-7-Brazil	EPJ90_01825	141	MarR family transcriptional regulator	0.99	0.99	1	1	1	1.24854e-102	285.804
espe-15TAL0474	EEI45_01195	141	espe-EsS2-6-Brazil	EPJ89_05730	141	MarR family transcriptional regulator	0.99	0.99	1	1	1	8.00834e-102	283.878
espe-15TAL0474	EEI45_01195	141	espe-15TAL0474	EEI45_01195	141	PSEUDOGENE MarR family transcriptional regulator	1	1	1	1	1	1.77997e-103	288.115
espe-15TAL0474	EEI45_01195	141	erhu-WH13013	BC346_RS08665	137	MarR family transcriptional regulator	0.84	0.91	0.97	1	1	5.49026e-82	233.802
espe-15TAL0474	EEI45_01195	141	erhu-SY1027	K210_RS06900	137	MarR family transcriptional regulator	0.84	0.91	0.97	1	1	5.4315e-82	233.802
espe-15TAL0474	EEI45_01195	141	erhu-RU	EF876_RS07925	137	MarR family transcriptional regulator	0.84	0.91	0.97	1	1	3.47049e-82	234.187
espe-15TAL0474	EEI45_01195	141	erhu-NCTC8163	EL194_RS03835	137	MarR family transcriptional regulator	0.84	0.91	0.97	1	1	3.50799e-82	234.187
espe-15TAL0474	EEI45_01195	141	erhu-NCTC7999	DYB49_RS00065	137	MarR family transcriptional regulator	0.84	0.91	0.97	1	1	3.62535e-82	234.187
espe-15TAL0474	EEI45_01195	141	erhu-ML101	DM789_RS00445	137	MarR family transcriptional regulator	0.84	0.91	0.97	1	1	5.73553e-82	233.802
espe-15TAL0474	EEI45_01195	141	erhu-KC-Sb-R1	EEY85_RS08410	137	MarR family transcriptional regulator	0.83	0.89	0.97	1	1	2.2564e-80	229.565
espe-15TAL0474	EEI45_01195	141	erhu-GXBY-1	A2I91_RS09145	137	MarR family transcriptional regulator	0.84	0.91	0.97	1	1	5.72344e-82	233.802
espe-15TAL0474	EEI45_01195	141	erhu-Fujisawa	ERH_RS00440	137	MarR family transcriptional regulator	0.84	0.91	0.97	1	1	5.48792e-82	233.802
espe-15TAL0474	EEI45_01195	141	erhu-ATCC19414	HMPREF0357_RS08400	137	MarR family transcriptional regulator	0.84	0.91	0.97	1	1	3.51267e-82	234.187
espe-15TAL0474	EEI45_01195	141	elar-LV19	AOC36_RS10435	143	hypothetical protein	0.45	0.64	0.99	0.97	1	1.09164e-36	119.398
espe-15TAL0474	EEI45_01215	239	espe-15TAL0474	EEI45_01215	239	PSEUDOGENE IS3 family transposase	1	1	1	1	1	0	498.434
espe-15TAL0474	EEI45_01225	453	eton-DSM14972	B096_RS0105735	453	NCS2 family permease	0.96	0.98	1	1	1	0	854.358
espe-15TAL0474	EEI45_01225	453	espe-EsS2-7-Brazil	EPJ90_08450	453	NCS2 family permease	0.99	1	1	1	1	0	877.856
espe-15TAL0474	EEI45_01225	453	espe-EsS2-6-Brazil	EPJ89_08675	453	NCS2 family permease	0.99	0.99	1	1	1	0	877.085
espe-15TAL0474	EEI45_01225	453	espe-15TAL0474	EEI45_01225	453	PSEUDOGENE NCS2 family permease	1	1	1	1	1	0	883.248
espe-15TAL0474	EEI45_01225	453	erhu-WH13013	BC346_RS08685	453	NCS2 family permease	0.97	0.98	1	1	1	0	860.907
espe-15TAL0474	EEI45_01225	453	erhu-NCTC8163	EL194_RS03815	453	NCS2 family permease	0.97	0.99	1	1	1	0	864.374
espe-15TAL0474	EEI45_01225	453	erhu-NCTC7999	DYB49_RS00045	453	NCS2 family permease	0.97	0.99	1	1	1	0	864.374
espe-15TAL0474	EEI45_01225	453	erhu-ML101	DM789_RS00425	453	NCS2 family permease	0.97	0.98	1	1	1	0	860.907
espe-15TAL0474	EEI45_01225	453	erhu-KC-Sb-R1	EEY85_RS08430	453	NCS2 family permease	0.98	0.99	1	1	1	0	866.685
espe-15TAL0474	EEI45_01225	453	erhu-GXBY-1	A2I91_RS09165	453	NCS2 family permease	0.97	0.98	1	1	1	0	860.907
espe-15TAL0474	EEI45_01225	453	erhu-Fujisawa	ERH_RS00420	453	NCS2 family permease	0.97	0.98	1	1	1	0	860.907
espe-15TAL0474	EEI45_01225	453	erhu-ATCC19414	HMPREF0357_RS08420	453	NCS2 family permease	0.97	0.99	1	1	1	0	864.374
espe-15TAL0474	EEI45_01225	453	elar-LV19	AOC36_RS10215	450	NCS2 family permease	0.68	0.83	0.99	1	1	0	595.119
espe-15TAL0474	EEI45_01235	264	eton-DSM14972	B096_RS0105725	263	N-acetyltransferase	0.72	0.87	0.2	0.2	1	6.2034e-20	82.4185
espe-15TAL0474	EEI45_01235	264	espe-EsS2-7-Brazil	EPJ90_08440	263	GNAT family N-acetyltransferase	1	1	0.2	0.2	1	1.34375e-28	105.916
espe-15TAL0474	EEI45_01235	264	espe-EsS2-6-Brazil	EPJ89_08685	263	GNAT family N-acetyltransferase	1	1	0.2	0.2	1	1.3634e-28	105.916
espe-15TAL0474	EEI45_01235	264	espe-15TAL0474	EEI45_01235	264	PSEUDOGENE GNAT family N-acetyltransferase	1	1	1	1	1	1.30489e-176	483.026
espe-15TAL0474	EEI45_01235	264	erhu-WH13013	BC346_RS08695	263	N-acetyltransferase	0.72	0.87	0.2	0.2	1	5.80746e-20	82.4185
espe-15TAL0474	EEI45_01235	264	erhu-SY1027	K210_RS06860	263	N-acetyltransferase	0.72	0.87	0.2	0.2	1	5.74531e-20	82.4185
espe-15TAL0474	EEI45_01235	264	erhu-RU	EF876_RS07955	263	PSEUDOGENE GNAT family N-acetyltransferase	0.72	0.87	0.2	0.2	1	8.52055e-20	82.0333
espe-15TAL0474	EEI45_01235	264	erhu-NCTC8163	EL194_RS03805	263	GNAT family N-acetyltransferase	0.72	0.87	0.2	0.2	1	4.60294e-20	82.8037
espe-15TAL0474	EEI45_01235	264	erhu-NCTC7999	DYB49_RS00035	263	GNAT family N-acetyltransferase	0.72	0.87	0.2	0.2	1	6.7761e-20	82.4185
espe-15TAL0474	EEI45_01235	264	erhu-ML101	DM789_RS00415	263	GNAT family N-acetyltransferase	0.72	0.87	0.2	0.2	1	6.06691e-20	82.4185
espe-15TAL0474	EEI45_01235	264	erhu-KC-Sb-R1	EEY85_RS08440	263	GNAT family N-acetyltransferase	0.7	0.85	0.2	0.2	1	4.01311e-19	80.1073
espe-15TAL0474	EEI45_01235	264	erhu-GXBY-1	A2I91_RS09175	263	N-acetyltransferase	0.72	0.87	0.2	0.2	1	6.05412e-20	82.4185
espe-15TAL0474	EEI45_01235	264	erhu-Fujisawa	ERH_RS00410	263	N-acetyltransferase	0.72	0.87	0.2	0.2	1	5.80499e-20	82.4185
espe-15TAL0474	EEI45_01235	264	erhu-ATCC19414	HMPREF0357_RS08430	263	N-acetyltransferase	0.72	0.87	0.2	0.2	1	4.60908e-20	82.8037
espe-15TAL0474	EEI45_01280	237	eton-DSM14972	B096_RS0109325	225	HAD family hydrolase	0.76	0.91	0.09	0.09	1	8.91671e-06	41.2022
espe-15TAL0474	EEI45_01280	237	espe-EsS2-7-Brazil	EPJ90_07970	239	HAD family hydrolase	1	1	0.09	0.09	1	6.07223e-08	47.7506
espe-15TAL0474	EEI45_01280	237	espe-EsS2-6-Brazil	EPJ89_07935	239	HAD family hydrolase	1	1	0.09	0.09	1	6.16104e-08	47.7506
espe-15TAL0474	EEI45_01280	237	espe-15TAL0474	EEI45_01280	237	PSEUDOGENE HAD family hydrolase	1	1	1	1	1	1.0086e-167	458.373
espe-15TAL0474	EEI45_01280	237	erhu-WH13013	BC346_RS03685	225	haloacid dehalogenase	0.81	0.91	0.09	0.09	1	6.54617e-06	41.5874
espe-15TAL0474	EEI45_01280	237	erhu-SY1027	K210_RS06805	225	haloacid dehalogenase	0.81	0.91	0.09	0.09	1	6.47611e-06	41.5874
espe-15TAL0474	EEI45_01280	237	erhu-RU	EF876_RS03980	225	HAD family hydrolase	0.81	0.91	0.09	0.09	1	6.23025e-06	41.5874
espe-15TAL0474	EEI45_01280	237	erhu-NCTC8163	EL194_RS00065	225	HAD family hydrolase	0.81	0.91	0.09	0.09	1	6.597e-06	41.5874
espe-15TAL0474	EEI45_01280	237	erhu-NCTC7999	DYB49_RS08685	225	HAD family hydrolase	0.81	0.91	0.09	0.09	1	6.50827e-06	41.5874
espe-15TAL0474	EEI45_01280	237	erhu-ML101	DM789_RS00350	225	HAD family hydrolase	0.81	0.91	0.09	0.09	1	6.83861e-06	41.5874
espe-15TAL0474	EEI45_01280	237	erhu-KC-Sb-R1	EEY85_RS08520	225	HAD family hydrolase	0.86	0.91	0.09	0.09	1	1.98073e-06	43.1282
espe-15TAL0474	EEI45_01280	237	erhu-GXBY-1	A2I91_RS00030	225	haloacid dehalogenase	0.81	0.91	0.09	0.09	1	6.8242e-06	41.5874
espe-15TAL0474	EEI45_01280	237	erhu-Fujisawa	ERH_RS00345	225	haloacid dehalogenase	0.81	0.91	0.09	0.09	1	6.54338e-06	41.5874
espe-15TAL0474	EEI45_01280	237	erhu-ATCC19414	HMPREF0357_RS03035	225	haloacid dehalogenase	0.81	0.91	0.09	0.09	1	6.60578e-06	41.5874
espe-15TAL0474	EEI45_01285	450	espe-15TAL0474	EEI45_01285	450	PSEUDOGENE IS3 family transposase	1	1	1	1	1	0	884.789
espe-15TAL0474	EEI45_01285	450	erhu-KC-Sb-R1	EEY85_RS06285	451	PSEUDOGENE IS3 family transposase	0.97	0.98	0.97	0.97	1	0	822.002
espe-15TAL0474	EEI45_01330	367	eton-DSM14972	B096_RS0109280	418	DUF1576 domain-containing protein	0.92	0.97	0.95	0.98	2	0	641.343
espe-15TAL0474	EEI45_01330	367	espe-EsS2-7-Brazil	EPJ90_08015	415	DUF1576 domain-containing protein	0.99	1	0.95	0.99	2	0	674.47
espe-15TAL0474	EEI45_01330	367	espe-EsS2-6-Brazil	EPJ89_07890	415	DUF1576 domain-containing protein	0.99	1	0.95	0.99	2	0	673.7
espe-15TAL0474	EEI45_01330	367	espe-15TAL0474	EEI45_01330	367	PSEUDOGENE DUF1576 domain-containing protein	1	1	1	1	1	0	719.153
espe-15TAL0474	EEI45_01330	367	erhu-WH13013	BC346_RS03640	415	DUF1576 domain-containing protein	0.95	0.98	0.95	0.99	2	0	657.907
espe-15TAL0474	EEI45_01330	367	erhu-SY1027	K210_RS06760	416	PSEUDOGENE hypothetical protein	0.94	0.98	0.67	0.59	1	1.07144e-163	460.685
espe-15TAL0474	EEI45_01330	367	erhu-RU	EF876_RS03935	416	PSEUDOGENE DUF1576 domain-containing protein	0.94	0.98	0.67	0.59	1	1.35006e-163	460.685
espe-15TAL0474	EEI45_01330	367	erhu-NCTC8163	EL194_RS00110	415	DUF1576 domain-containing protein	0.95	0.98	0.95	0.99	2	0	635.565
espe-15TAL0474	EEI45_01330	367	erhu-NCTC7999	DYB49_RS08640	415	DUF1576 domain-containing protein	0.95	0.98	0.95	0.99	2	0	657.136
espe-15TAL0474	EEI45_01330	367	erhu-ML101	DM789_RS00305	415	DUF1576 domain-containing protein	0.95	0.98	0.95	0.99	2	0	657.907
espe-15TAL0474	EEI45_01330	367	erhu-KC-Sb-R1	EEY85_RS08565	415	DUF1576 domain-containing protein	0.95	0.98	0.95	0.99	2	0	657.522
espe-15TAL0474	EEI45_01330	367	erhu-GXBY-1	A2I91_RS00075	415	DUF1576 domain-containing protein	0.95	0.98	0.95	0.99	2	0	657.907
espe-15TAL0474	EEI45_01330	367	erhu-Fujisawa	ERH_RS00300	415	DUF1576 domain-containing protein	0.95	0.98	0.95	0.99	2	0	657.907
espe-15TAL0474	EEI45_01330	367	erhu-ATCC19414	HMPREF0357_RS03080	415	DUF1576 domain-containing protein	0.95	0.98	0.95	0.99	2	0	635.565
espe-15TAL0474	EEI45_01330	367	elar-LV19	AOC36_RS00515	427	DUF1576 domain-containing protein	0.48	0.71	0.95	0.95	2	1.74684e-119	349.362
espe-15TAL0474	EEI45_01340	441	eton-DSM14972	B096_RS0109270	441	hypothetical protein	0.84	0.93	1	1	1	0	793.882
espe-15TAL0474	EEI45_01340	441	espe-EsS2-7-Brazil	EPJ90_08025	441	hypothetical protein	0.99	0.99	1	1	1	0	903.664
espe-15TAL0474	EEI45_01340	441	espe-EsS2-6-Brazil	EPJ89_07880	441	hypothetical protein	0.99	0.99	1	1	1	0	903.664
espe-15TAL0474	EEI45_01340	441	espe-15TAL0474	EEI45_01340	441	PSEUDOGENE hypothetical protein	1	1	1	1	1	0	917.531
espe-15TAL0474	EEI45_01340	441	erhu-WH13013	BC346_RS03630	441	hypothetical protein	0.92	0.97	1	1	1	0	852.432
espe-15TAL0474	EEI45_01340	441	erhu-SY1027	K210_RS06750	441	hypothetical protein	0.92	0.97	1	1	1	0	852.432
espe-15TAL0474	EEI45_01340	441	erhu-RU	EF876_RS03925	441	hypothetical protein	0.93	0.98	1	1	1	0	858.981
espe-15TAL0474	EEI45_01340	441	erhu-NCTC8163	EL194_RS00120	441	hypothetical protein	0.92	0.98	1	1	1	0	857.44
espe-15TAL0474	EEI45_01340	441	erhu-NCTC7999	DYB49_RS08630	441	hypothetical protein	0.93	0.98	1	1	1	0	858.981
espe-15TAL0474	EEI45_01340	441	erhu-ML101	DM789_RS00295	441	hypothetical protein	0.92	0.97	1	1	1	0	852.432
espe-15TAL0474	EEI45_01340	441	erhu-KC-Sb-R1	EEY85_RS00010	441	hypothetical protein	0.92	0.97	1	1	1	0	856.284
espe-15TAL0474	EEI45_01340	441	erhu-GXBY-1	A2I91_RS00085	442	PSEUDOGENE hypothetical protein	0.89	0.98	0.29	0.29	1	4.58787e-78	245.743
espe-15TAL0474	EEI45_01340	441	erhu-Fujisawa	ERH_RS00290	441	hypothetical protein	0.92	0.97	1	1	1	0	852.432
espe-15TAL0474	EEI45_01340	441	erhu-ATCC19414	HMPREF0357_RS03090	441	hypothetical protein	0.92	0.98	1	1	1	0	857.44
espe-15TAL0474	EEI45_01340	441	elar-LV19	AOC36_RS09030	431	hypothetical protein	0.26	0.49	0.93	0.92	1	2.63007e-42	151.369
espe-15TAL0474	EEI45_01355	310	espe-EsS2-7-Brazil	EPJ90_08460	42	helix-turn-helix domain-containing protein	1	1	0.14	1	1	1.01333e-22	84.7297
espe-15TAL0474	EEI45_01355	310	espe-EsS2-6-Brazil	EPJ89_04285	41	helix-turn-helix domain-containing protein	1	1	0.13	1	1	3.68868e-22	83.5741
espe-15TAL0474	EEI45_01355	310	espe-15TAL0474	EEI45_01355	310	PSEUDOGENE IS30 family transposase	1	1	1	1	1	0	575.089
espe-15TAL0474	EEI45_01355	310	erhu-SY1027	K210_RS05695	313	PSEUDOGENE IS30 family transposase	0.8	0.86	0.62	0.61	1	1.08044e-86	258.84
espe-15TAL0474	EEI45_01360	603	eton-DSM14972	B096_RS0109260	603	sulfatase	0.8	0.91	1	1	1	0	1028.08
espe-15TAL0474	EEI45_01360	603	espe-EsS2-7-Brazil	EPJ90_08035	603	LTA synthase family protein	0.99	0.99	1	1	1	0	1229.54
espe-15TAL0474	EEI45_01360	603	espe-EsS2-6-Brazil	EPJ89_07870	603	LTA synthase family protein	0.99	1	1	1	1	0	1232.62
espe-15TAL0474	EEI45_01360	603	espe-15TAL0474	EEI45_01360	603	PSEUDOGENE LTA synthase family protein	1	1	1	1	1	0	1241.48
espe-15TAL0474	EEI45_01360	603	erhu-WH13013	BC346_RS03620	603	sulfatase	0.94	0.97	1	1	1	0	1172.53
espe-15TAL0474	EEI45_01360	603	erhu-RU	EF876_RS03915	603	LTA synthase family protein	0.94	0.96	1	1	1	0	1169.45
espe-15TAL0474	EEI45_01360	603	erhu-NCTC8163	EL194_RS00130	603	sulfatase	0.94	0.97	1	1	1	0	1170.22
espe-15TAL0474	EEI45_01360	603	erhu-NCTC7999	DYB49_RS08620	603	LTA synthase family protein	0.94	0.97	1	1	1	0	1171.38
espe-15TAL0474	EEI45_01360	603	erhu-ML101	DM789_RS00285	603	sulfatase	0.94	0.97	1	1	1	0	1172.53
espe-15TAL0474	EEI45_01360	603	erhu-KC-Sb-R1	EEY85_RS00020	603	LTA synthase family protein	0.93	0.96	1	1	1	0	1158.67
espe-15TAL0474	EEI45_01360	603	erhu-GXBY-1	A2I91_RS00095	603	sulfatase	0.94	0.97	1	1	1	0	1172.53
espe-15TAL0474	EEI45_01360	603	erhu-Fujisawa	ERH_RS00280	603	sulfatase	0.94	0.97	1	1	1	0	1172.53
espe-15TAL0474	EEI45_01360	603	erhu-ATCC19414	HMPREF0357_RS03100	603	sulfatase	0.94	0.97	1	1	1	0	1170.22
espe-15TAL0474	EEI45_01360	603	elar-LV19	AOC36_RS10710	497	hypothetical protein	0.4	0.59	0.81	0.98	1	8.51908e-124	371.318
espe-15TAL0474	EEI45_01435	219	eton-DSM14972	B096_RS0109195	222	metal-dependent hydrolase	0.67	0.8	1	0.99	1	1.76165e-110	312.383
espe-15TAL0474	EEI45_01435	219	espe-EsS2-7-Brazil	EPJ90_05300	219	metal-dependent hydrolase	0.98	0.99	1	1	1	7.99317e-163	444.506
espe-15TAL0474	EEI45_01435	219	espe-EsS2-6-Brazil	EPJ89_03545	219	metal-dependent hydrolase	0.98	0.99	1	1	1	8.11008e-163	444.506
espe-15TAL0474	EEI45_01435	219	espe-15TAL0474	EEI45_01435	219	PSEUDOGENE metal-dependent hydrolase	1	1	1	1	1	7.739e-166	452.21
espe-15TAL0474	EEI45_01435	219	erhu-WH13013	BC346_RS03545	220	MBL fold hydrolase	0.85	0.94	1	1	1	1.45304e-140	388.267
espe-15TAL0474	EEI45_01435	219	erhu-SY1027	K210_RS06670	212	MBL fold hydrolase	0.84	0.92	0.96	1	1	4.40759e-132	366.696
espe-15TAL0474	EEI45_01435	219	erhu-RU	EF876_RS03840	220	PSEUDOGENE metal-dependent hydrolase	0.85	0.92	0.96	0.96	1	6.19564e-134	371.318
espe-15TAL0474	EEI45_01435	219	erhu-NCTC8163	EL194_RS00205	220	metal-dependent hydrolase	0.86	0.94	1	1	1	2.13491e-142	392.889
espe-15TAL0474	EEI45_01435	219	erhu-NCTC7999	DYB49_RS08545	220	metal-dependent hydrolase	0.85	0.94	1	1	1	1.47172e-140	388.267
espe-15TAL0474	EEI45_01435	219	erhu-ML101	DM789_RS00210	220	metal-dependent hydrolase	0.85	0.94	1	1	1	1.51796e-140	388.267
espe-15TAL0474	EEI45_01435	219	erhu-KC-Sb-R1	EEY85_RS00095	220	metal-dependent hydrolase	0.86	0.94	1	1	1	5.52218e-141	389.423
espe-15TAL0474	EEI45_01435	219	erhu-GXBY-1	A2I91_RS00170	220	MBL fold hydrolase	0.85	0.94	1	1	1	1.51476e-140	388.267
espe-15TAL0474	EEI45_01435	219	erhu-Fujisawa	ERH_RS00210	220	MBL fold hydrolase	0.85	0.94	1	1	1	1.45242e-140	388.267
espe-15TAL0474	EEI45_01435	219	erhu-ATCC19414	HMPREF0357_RS03170	220	metal-dependent hydrolase	0.86	0.94	1	1	1	2.13776e-142	392.889
espe-15TAL0474	EEI45_01435	219	elar-LV19	AOC36_RS10790	229	metal-dependent hydrolase	0.48	0.67	0.98	0.96	1	1.97546e-67	203.756
espe-15TAL0474	EEI45_01445	383	espe-15TAL0474	EEI45_01445	383	PSEUDOGENE IS3-like element ISErh1 family transposase	1	1	1	1	1	0	736.102
espe-15TAL0474	EEI45_01445	383	erhu-WH13013	BC346_RS08555	384	PSEUDOGENE IS3 family transposase	0.99	1	1	1	1	0	724.161
espe-15TAL0474	EEI45_01445	383	erhu-SY1027	K210_RS07875	384	PSEUDOGENE IS3 family transposase	0.99	1	1	1	1	0	724.161
espe-15TAL0474	EEI45_01445	383	erhu-GXBY-1	A2I91_RS09035	384	PSEUDOGENE IS3 family transposase	0.99	1	1	1	1	0	724.161
espe-15TAL0474	EEI45_01445	383	erhu-Fujisawa	ERH_RS03865	384	PSEUDOGENE IS3 family transposase	0.99	1	1	1	1	0	724.161
espe-15TAL0474	EEI45_01445	383	erhu-ATCC19414	HMPREF0357_RS01510	391	PSEUDOGENE IS3 family transposase	0.95	0.96	0.99	0.97	1	0	637.491
espe-15TAL0474	EEI45_01485	513	eton-DSM14972	B096_RS0109090	514	PTS glucose transporter subunit IIBC	0.94	0.97	0.49	0.49	1	1.68673e-167	480.33
espe-15TAL0474	EEI45_01485	513	espe-EsS2-7-Brazil	EPJ90_05390	513	PTS glucose transporter subunit IIBC	0.97	0.98	0.49	0.49	1	9.23846e-173	493.426
espe-15TAL0474	EEI45_01485	513	espe-EsS2-6-Brazil	EPJ89_03455	513	PTS glucose transporter subunit IIBC	0.97	0.98	0.49	0.49	1	9.37358e-173	493.426
espe-15TAL0474	EEI45_01485	513	espe-15TAL0474	EEI45_01485	513	PSEUDOGENE PTS glucose transporter subunit IIBC	1	1	1	1	1	0	1008.05
espe-15TAL0474	EEI45_01485	513	erhu-WH13013	BC346_RS03435	511	PTS glucose transporter subunit IIBC	0.95	0.98	0.49	0.49	1	1.67843e-170	487.649
espe-15TAL0474	EEI45_01485	513	erhu-SY1027	K210_RS06560	511	PTS glucose transporter subunit IIBC	0.95	0.98	0.49	0.49	1	1.66046e-170	487.649
espe-15TAL0474	EEI45_01485	513	erhu-RU	EF876_RS03740	512	PSEUDOGENE PTS glucose transporter subunit IIBC	0.78	0.84	1	1	1	0	702.205
espe-15TAL0474	EEI45_01485	513	erhu-NCTC8163	EL194_RS00305	511	PTS glucose transporter subunit IIBC	0.96	0.98	0.49	0.49	1	7.03755e-171	488.419
espe-15TAL0474	EEI45_01485	513	erhu-NCTC7999	DYB49_RS08440	527	PTS glucose transporter subunit IIBC	0.95	0.98	0.49	0.48	1	1.12896e-170	488.804
espe-15TAL0474	EEI45_01485	513	erhu-ML101	DM789_RS00105	527	PTS glucose transporter subunit IIBC	0.95	0.98	0.49	0.48	1	1.16443e-170	488.804
espe-15TAL0474	EEI45_01485	513	erhu-KC-Sb-R1	EEY85_RS00195	511	PTS glucose transporter subunit IIBC	0.96	0.98	0.49	0.49	1	6.85759e-171	488.804
espe-15TAL0474	EEI45_01485	513	erhu-GXBY-1	A2I91_RS00280	511	PTS glucose transporter subunit IIBC	0.95	0.98	0.49	0.49	1	1.74971e-170	487.649
espe-15TAL0474	EEI45_01485	513	erhu-Fujisawa	ERH_RS00100	511	PTS glucose transporter subunit IIBC	0.95	0.98	0.49	0.49	1	1.67771e-170	487.649
espe-15TAL0474	EEI45_01485	513	erhu-ATCC19414	HMPREF0357_RS03265	511	PTS glucose transporter subunit IIBC	0.96	0.98	0.49	0.49	1	7.04693e-171	488.419
espe-15TAL0474	EEI45_01485	513	elar-LV19	AOC36_RS00105	514	hypothetical protein	0.38	0.59	0.49	0.49	1	5.71585e-55	189.119
espe-15TAL0474	EEI45_01570	380	espe-15TAL0474	EEI45_01570	380	PSEUDOGENE IS3 family transposase	1	1	1	1	1	0	770.77
espe-15TAL0474	EEI45_01605	361	eton-DSM14972	B096_RS0109025	361	DNA replication and repair protein RecF	0.93	0.97	0.19	0.19	1	6.76869e-37	132.88
espe-15TAL0474	EEI45_01605	361	espe-EsS2-7-Brazil	EPJ90_05460	361	DNA replication/repair protein RecF	1	1	0.19	0.19	1	1.15525e-39	140.198
espe-15TAL0474	EEI45_01605	361	espe-EsS2-6-Brazil	EPJ89_03385	361	DNA replication/repair protein RecF	1	1	0.19	0.19	1	1.45731e-39	139.813
espe-15TAL0474	EEI45_01605	361	espe-15TAL0474	EEI45_01605	361	PSEUDOGENE DNA replication/repair protein RecF	1	1	1	1	1	0	674.47
espe-15TAL0474	EEI45_01605	361	erhu-WH13013	BC346_RS03365	361	DNA replication and repair protein RecF	0.96	0.99	0.19	0.19	1	1.91724e-37	134.42
espe-15TAL0474	EEI45_01605	361	erhu-SY1027	K210_RS06495	361	DNA replication and repair protein RecF	0.96	0.99	0.19	0.19	1	1.89673e-37	134.42
espe-15TAL0474	EEI45_01605	361	erhu-RU	EF876_RS03670	361	DNA replication/repair protein RecF	0.96	0.99	0.19	0.19	1	1.82098e-37	134.42
espe-15TAL0474	EEI45_01605	361	erhu-NCTC8163	EL194_RS00375	361	DNA replication/repair protein RecF	0.96	0.99	0.19	0.19	1	1.84065e-37	134.42
espe-15TAL0474	EEI45_01605	361	erhu-NCTC7999	DYB49_RS08370	361	DNA replication/repair protein RecF	0.96	0.99	0.19	0.19	1	1.94189e-37	134.42
espe-15TAL0474	EEI45_01605	361	erhu-ML101	DM789_RS00035	361	DNA replication/repair protein RecF	0.96	0.99	0.19	0.19	1	2.0029e-37	134.42
espe-15TAL0474	EEI45_01605	361	erhu-KC-Sb-R1	EEY85_RS00265	361	DNA replication/repair protein RecF	0.96	0.99	0.19	0.19	1	1.79665e-37	134.42
espe-15TAL0474	EEI45_01605	361	erhu-GXBY-1	A2I91_RS00350	361	DNA replication and repair protein RecF	0.96	0.99	0.19	0.19	1	1.99867e-37	134.42
espe-15TAL0474	EEI45_01605	361	erhu-Fujisawa	ERH_RS00035	361	DNA replication and repair protein RecF	0.96	0.99	0.19	0.19	1	1.91643e-37	134.42
espe-15TAL0474	EEI45_01605	361	erhu-ATCC19414	HMPREF0357_RS03330	361	DNA replication and repair protein RecF	0.96	0.99	0.19	0.19	1	1.84311e-37	134.42
espe-15TAL0474	EEI45_01605	361	elar-LV19	AOC36_RS00020	365	DNA replication and repair protein RecF	0.6	0.79	0.19	0.18	1	4.89441e-21	89.3521
espe-15TAL0474	EEI45_01650	280	eton-DSM14972	B096_RS0108985	280	stage III sporulation protein J	0.7	0.82	0.1	0.1	1	0.000566691	36.5798
espe-15TAL0474	EEI45_01650	280	espe-EsS2-7-Brazil	EPJ90_05505	280	membrane protein insertase YidC	0.95	0.95	0.07	0.07	1	0.000630755	36.1946
espe-15TAL0474	EEI45_01650	280	espe-EsS2-6-Brazil	EPJ89_03340	280	membrane protein insertase YidC	0.95	0.95	0.07	0.07	1	0.00063998	36.1946
espe-15TAL0474	EEI45_01650	280	espe-15TAL0474	EEI45_01650	280	PSEUDOGENE membrane protein insertase YidC	1	1	1	1	1	0	518.079
espe-15TAL0474	EEI45_01650	280	erhu-WH13013	BC346_RS03325	280	stage III sporulation protein J	0.95	0.95	0.07	0.07	1	0.000633701	36.1946
espe-15TAL0474	EEI45_01650	280	erhu-SY1027	K210_RS06455	280	stage III sporulation protein J	0.95	0.95	0.07	0.07	1	0.00062692	36.1946
espe-15TAL0474	EEI45_01650	280	erhu-RU	EF876_RS03625	280	membrane protein insertase YidC	0.95	0.95	0.07	0.07	1	0.000566643	36.1946
espe-15TAL0474	EEI45_01650	280	erhu-NCTC8163	EL194_RS00420	280	membrane protein insertase YidC	0.95	0.95	0.07	0.07	1	0.000572767	36.1946
espe-15TAL0474	EEI45_01650	280	erhu-NCTC7999	DYB49_RS08325	280	membrane protein insertase YidC	0.95	0.95	0.07	0.07	1	0.000641848	36.1946
espe-15TAL0474	EEI45_01650	280	erhu-ML101	DM789_RS09150	280	membrane protein insertase YidC	0.95	0.95	0.07	0.07	1	0.000662011	36.1946
espe-15TAL0474	EEI45_01650	280	erhu-KC-Sb-R1	EEY85_RS00310	280	membrane protein insertase YidC	0.95	0.95	0.07	0.07	1	0.00064238	36.1946
espe-15TAL0474	EEI45_01650	280	erhu-GXBY-1	A2I91_RS00395	280	stage III sporulation protein J	0.95	0.95	0.07	0.07	1	0.000660616	36.1946
espe-15TAL0474	EEI45_01650	280	erhu-Fujisawa	ERH_RS08720	280	stage III sporulation protein J	0.95	0.95	0.07	0.07	1	0.000633431	36.1946
espe-15TAL0474	EEI45_01650	280	erhu-ATCC19414	HMPREF0357_RS03375	280	stage III sporulation protein J	0.95	0.95	0.07	0.07	1	0.00057353	36.1946
espe-15TAL0474	EEI45_01680	443	eton-DSM14972	B096_RS09455	137	hypothetical protein	0.91	0.95	0.31	1	1	2.12028e-83	248.825
espe-15TAL0474	EEI45_01680	443	espe-15TAL0474	EEI45_01680	443	PSEUDOGENE IS3 family transposase	1	1	1	1	1	0	851.662
espe-15TAL0474	EEI45_01745	1150	espe-EsS2-7-Brazil	EPJ90_05580	1466	Cna B-type domain-containing protein	0.76	0.82	1	1	2	0	1533.85
espe-15TAL0474	EEI45_01745	1150	espe-EsS2-6-Brazil	EPJ89_03265	1466	Cna B-type domain-containing protein	0.76	0.82	1	1	2	0	1531.92
espe-15TAL0474	EEI45_01745	1150	espe-15TAL0474	EEI45_01745	1150	PSEUDOGENE Cna B-type domain-containing protein	1	1	1	1	1	0	2363.19
espe-15TAL0474	EEI45_01745	1150	erhu-WH13013	BC346_RS03250	1466	Cna B-type domain-containing protein	0.6	0.73	1	1	3	0	1225.31
espe-15TAL0474	EEI45_01745	1150	erhu-SY1027	K210_RS06380	1467	PSEUDOGENE cell surface protein	0.6	0.73	0.94	0.73	2	0	1182.55
espe-15TAL0474	EEI45_01745	1150	erhu-RU	EF876_RS04360	1464	PSEUDOGENE Cna B-type domain-containing protein	0.81	0.92	0.15	0.12	1	2.77878e-84	296.975
espe-15TAL0474	EEI45_01745	1150	erhu-NCTC8163	EL194_RS00495	1458	Cna B-type domain-containing protein	0.6	0.73	0.99	1	4	0	1219.91
espe-15TAL0474	EEI45_01745	1150	erhu-NCTC7999	DYB49_RS08250	1466	Cna B-type domain-containing protein	0.6	0.73	1	1	3	0	1228.77
espe-15TAL0474	EEI45_01745	1150	erhu-ML101	DM789_RS09075	1466	Cna B-type domain-containing protein	0.6	0.73	1	1	3	0	1228.77
espe-15TAL0474	EEI45_01745	1150	erhu-KC-Sb-R1	EEY85_RS00385	1458	Cna B-type domain-containing protein	0.6	0.73	0.99	1	3	0	1224.54
espe-15TAL0474	EEI45_01745	1150	erhu-GXBY-1	A2I91_RS00470	1466	cell surface protein	0.6	0.73	1	1	3	0	1225.31
espe-15TAL0474	EEI45_01745	1150	erhu-Fujisawa	ERH_RS08645	1466	Cna B-type domain-containing protein	0.6	0.73	1	1	3	0	1228.77
espe-15TAL0474	EEI45_01745	1150	erhu-ATCC19414	HMPREF0357_RS03450	1466	Cna B-type domain-containing protein	0.6	0.73	1	1	4	0	1235.71
espe-15TAL0474	EEI45_01745	1150	elar-LV19	AOC36_RS09055	1718	hypothetical protein	0.34	0.52	0.45	0.37	6	4.44032e-55	206.453
espe-15TAL0474	EEI45_01755	200	eton-DSM14972	B096_RS0108905	200	histidine phosphatase family protein	0.86	0.91	1	1	1	4.54311e-125	347.436
espe-15TAL0474	EEI45_01755	200	espe-EsS2-7-Brazil	EPJ90_05590	200	histidine phosphatase family protein	0.99	0.99	1	1	1	3.72942e-146	400.593
espe-15TAL0474	EEI45_01755	200	espe-EsS2-6-Brazil	EPJ89_03255	200	histidine phosphatase family protein	0.99	0.99	1	1	1	3.78397e-146	400.593
espe-15TAL0474	EEI45_01755	200	espe-15TAL0474	EEI45_01755	200	PSEUDOGENE histidine phosphatase family protein	1	1	1	1	1	6.89816e-149	407.527
espe-15TAL0474	EEI45_01755	200	erhu-WH13013	BC346_RS03240	200	histidine phosphatase family protein	0.96	0.98	1	1	1	9.97259e-142	389.423
espe-15TAL0474	EEI45_01755	200	erhu-SY1027	K210_RS06370	200	histidine phosphatase family protein	0.96	0.98	1	1	1	9.86587e-142	389.423
espe-15TAL0474	EEI45_01755	200	erhu-RU	EF876_RS04350	200	histidine phosphatase family protein	0.95	0.98	1	1	1	2.15394e-141	388.652
espe-15TAL0474	EEI45_01755	200	erhu-NCTC8163	EL194_RS00505	200	histidine phosphatase family protein	0.96	0.98	1	1	1	9.77379e-142	389.423
espe-15TAL0474	EEI45_01755	200	erhu-NCTC7999	DYB49_RS08240	200	histidine phosphatase family protein	0.96	0.98	1	1	1	1.01008e-141	389.423
espe-15TAL0474	EEI45_01755	200	erhu-ML101	DM789_RS09065	200	histidine phosphatase family protein	0.96	0.98	1	1	1	1.04181e-141	389.423
espe-15TAL0474	EEI45_01755	200	erhu-KC-Sb-R1	EEY85_RS00395	200	histidine phosphatase family protein	0.95	0.98	1	1	1	3.18303e-141	388.267
espe-15TAL0474	EEI45_01755	200	erhu-GXBY-1	A2I91_RS00480	200	histidine phosphatase family protein	0.96	0.98	1	1	1	1.03961e-141	389.423
espe-15TAL0474	EEI45_01755	200	erhu-Fujisawa	ERH_RS08635	200	histidine phosphatase family protein	0.96	0.98	1	1	1	9.96834e-142	389.423
espe-15TAL0474	EEI45_01755	200	erhu-ATCC19414	HMPREF0357_RS03460	200	histidine phosphatase family protein	0.96	0.98	1	1	1	9.78682e-142	389.423
espe-15TAL0474	EEI45_01755	200	elar-LV19	AOC36_RS00855	200	histidine phosphatase family protein	0.53	0.71	1	1	1	2.22386e-69	206.838
espe-15TAL0474	EEI45_01760	241	espe-15TAL0474	EEI45_01760	241	PSEUDOGENE IS3 family transposase	1	1	1	1	1	2.13101e-175	478.019
espe-15TAL0474	EEI45_01825	314	eton-DSM14972	B096_RS0108840	314	nucleoside hydrolase	0.59	0.7	0.45	0.43	1	3.41633e-51	167.933
espe-15TAL0474	EEI45_01825	314	espe-EsS2-7-Brazil	EPJ90_07350	314	nucleoside hydrolase	0.77	0.82	0.46	0.44	1	5.44275e-76	231.876
espe-15TAL0474	EEI45_01825	314	espe-EsS2-6-Brazil	EPJ89_03195	314	nucleoside hydrolase	0.77	0.82	0.46	0.44	1	5.52235e-76	231.876
espe-15TAL0474	EEI45_01825	314	espe-15TAL0474	EEI45_01825	314	PSEUDOGENE nucleoside hydrolase	1	1	1	1	1	0	632.869
espe-15TAL0474	EEI45_01825	314	erhu-WH13013	BC346_RS03175	314	nucleoside hydrolase	0.62	0.74	0.46	0.44	1	4.89022e-55	177.948
espe-15TAL0474	EEI45_01825	314	erhu-SY1027	K210_RS06305	314	nucleoside hydrolase	0.62	0.74	0.46	0.44	1	4.83789e-55	177.948
espe-15TAL0474	EEI45_01825	314	erhu-RU	EF876_RS04285	314	nucleoside hydrolase	0.76	0.86	0.35	0.35	1	1.80868e-55	179.104
espe-15TAL0474	EEI45_01825	314	erhu-NCTC8163	EL194_RS00570	314	nucleoside hydrolase	0.62	0.74	0.46	0.44	1	3.74656e-55	178.333
espe-15TAL0474	EEI45_01825	314	erhu-NCTC7999	DYB49_RS08175	314	nucleoside hydrolase	0.62	0.74	0.46	0.44	1	4.95309e-55	177.948
espe-15TAL0474	EEI45_01825	314	erhu-ML101	DM789_RS09000	314	nucleoside hydrolase	0.62	0.74	0.46	0.44	1	5.10869e-55	177.948
espe-15TAL0474	EEI45_01825	314	erhu-KC-Sb-R1	EEY85_RS00460	314	nucleoside hydrolase	0.63	0.75	0.46	0.44	1	5.65457e-57	182.956
espe-15TAL0474	EEI45_01825	314	erhu-GXBY-1	A2I91_RS00545	314	nucleoside hydrolase	0.62	0.74	0.46	0.44	1	5.09792e-55	177.948
espe-15TAL0474	EEI45_01825	314	erhu-Fujisawa	ERH_RS08570	314	nucleoside hydrolase	0.62	0.74	0.46	0.44	1	4.88814e-55	177.948
espe-15TAL0474	EEI45_01825	314	erhu-ATCC19414	HMPREF0357_RS03525	314	nucleoside hydrolase	0.62	0.74	0.46	0.44	1	3.75156e-55	178.333
espe-15TAL0474	EEI45_01835	446	espe-15TAL0474	EEI45_01835	446	PSEUDOGENE tRNA uridine-5-carboxymethylaminomethyl(34) synthesis GTPase MnmE	1	1	1	1	1	0	840.491
espe-15TAL0474	EEI45_01860	393	eton-DSM14972	B096_RS0108805	394	amidohydrolase	0.82	0.9	1	0.99	1	0	662.144
espe-15TAL0474	EEI45_01860	393	espe-EsS2-7-Brazil	EPJ90_07385	393	M20 family peptidase	0.98	0.99	1	1	1	0	788.489
espe-15TAL0474	EEI45_01860	393	espe-EsS2-6-Brazil	EPJ89_03160	393	M20 family peptidase	0.99	0.99	1	1	1	0	792.341
espe-15TAL0474	EEI45_01860	393	espe-15TAL0474	EEI45_01860	393	PSEUDOGENE M20 family peptidase	1	1	1	1	1	0	805.438
espe-15TAL0474	EEI45_01860	393	erhu-WH13013	BC346_RS03140	400	amidohydrolase	0.88	0.94	1	0.98	1	0	716.072
espe-15TAL0474	EEI45_01860	393	erhu-SY1027	K210_RS06270	400	amidohydrolase	0.88	0.94	1	0.98	1	0	716.072
espe-15TAL0474	EEI45_01860	393	erhu-RU	EF876_RS04250	394	M20 family peptidase	0.87	0.94	1	1	1	0	710.294
espe-15TAL0474	EEI45_01860	393	erhu-NCTC8163	EL194_RS00605	400	M20 family peptidase	0.88	0.94	1	0.98	1	0	715.301
espe-15TAL0474	EEI45_01860	393	erhu-NCTC7999	DYB49_RS08140	400	M20 family peptidase	0.88	0.94	1	0.98	1	0	712.99
espe-15TAL0474	EEI45_01860	393	erhu-ML101	DM789_RS08965	411	M20 family peptidase	0.88	0.94	1	0.96	1	0	716.072
espe-15TAL0474	EEI45_01860	393	erhu-KC-Sb-R1	EEY85_RS00495	394	M20 family peptidase	0.87	0.94	1	1	1	0	709.523
espe-15TAL0474	EEI45_01860	393	erhu-GXBY-1	A2I91_RS00580	400	amidohydrolase	0.88	0.94	1	0.98	1	0	716.072
espe-15TAL0474	EEI45_01860	393	erhu-Fujisawa	ERH_RS08535	400	amidohydrolase	0.88	0.94	1	0.98	1	0	716.072
espe-15TAL0474	EEI45_01860	393	erhu-ATCC19414	HMPREF0357_RS03560	400	amidohydrolase	0.88	0.94	1	0.98	1	0	715.301
espe-15TAL0474	EEI45_01860	393	elar-LV19	AOC36_RS05760	396	amidohydrolase	0.27	0.44	0.82	0.87	1	6.3456e-14	68.9366
espe-15TAL0474	EEI45_02070	278	eton-DSM14972	B096_RS0108590	284	hypothetical protein	0.53	0.72	1	0.98	1	5.12152e-105	303.523
espe-15TAL0474	EEI45_02070	278	espe-EsS2-7-Brazil	EPJ90_06930	283	hypothetical protein	0.98	0.99	1	0.98	1	0	555.829
espe-15TAL0474	EEI45_02070	278	espe-EsS2-6-Brazil	EPJ89_02955	283	hypothetical protein	0.98	0.99	1	0.98	1	0	555.829
espe-15TAL0474	EEI45_02070	278	espe-15TAL0474	EEI45_02070	278	PSEUDOGENE hypothetical protein	1	1	1	1	1	0	564.303
espe-15TAL0474	EEI45_02070	278	erhu-WH13013	BC346_RS02935	283	hypothetical protein	0.73	0.87	1	0.98	1	3.06171e-155	430.639
espe-15TAL0474	EEI45_02070	278	erhu-SY1027	K210_RS06065	283	hypothetical protein	0.73	0.87	1	0.98	1	3.02895e-155	430.639
espe-15TAL0474	EEI45_02070	278	erhu-RU	EF876_RS04045	283	hypothetical protein	0.73	0.88	1	0.98	1	9.51788e-157	434.106
espe-15TAL0474	EEI45_02070	278	erhu-NCTC8163	EL194_RS00810	283	hypothetical protein	0.73	0.88	1	0.98	1	9.62073e-157	434.106
espe-15TAL0474	EEI45_02070	278	erhu-NCTC7999	DYB49_RS07935	283	hypothetical protein	0.73	0.88	1	0.98	1	9.9426e-157	434.106
espe-15TAL0474	EEI45_02070	278	erhu-ML101	DM789_RS08760	283	hypothetical protein	0.73	0.87	1	0.98	1	3.19849e-155	430.639
espe-15TAL0474	EEI45_02070	278	erhu-KC-Sb-R1	EEY85_RS00700	283	hypothetical protein	0.74	0.89	1	0.98	1	1.47629e-159	441.425
espe-15TAL0474	EEI45_02070	278	erhu-GXBY-1	A2I91_RS00785	283	hypothetical protein	0.73	0.87	1	0.98	1	3.19175e-155	430.639
espe-15TAL0474	EEI45_02070	278	erhu-Fujisawa	ERH_RS08330	283	hypothetical protein	0.73	0.87	1	0.98	1	3.06041e-155	430.639
espe-15TAL0474	EEI45_02070	278	erhu-ATCC19414	HMPREF0357_RS03765	283	hypothetical protein	0.73	0.88	1	0.98	1	9.63356e-157	434.106
espe-15TAL0474	EEI45_02160	383	eton-DSM14972	B096_RS0108470	389	hypothetical protein	0.48	0.71	0.15	0.14	1	1.93703e-09	54.299
espe-15TAL0474	EEI45_02160	383	espe-EsS2-7-Brazil	EPJ90_06840	383	sodium:proton antiporter	0.96	0.98	0.15	0.15	1	2.96677e-29	112.849
espe-15TAL0474	EEI45_02160	383	espe-EsS2-6-Brazil	EPJ89_02865	383	sodium:proton antiporter	0.95	0.98	0.15	0.15	1	9.06371e-29	111.309
espe-15TAL0474	EEI45_02160	383	espe-15TAL0474	EEI45_02160	383	PSEUDOGENE sodium:proton antiporter	1	1	1	1	1	0	709.909
espe-15TAL0474	EEI45_02160	383	erhu-WH13013	BC346_RS02845	411	PSEUDOGENE potassium transporter	0.6	0.81	0.14	0.13	1	3.72959e-11	59.6918
espe-15TAL0474	EEI45_02160	383	erhu-SY1027	K210_RS05975	412	PSEUDOGENE potassium transporter	0.57	0.79	0.15	0.14	1	1.42886e-12	64.3142
espe-15TAL0474	EEI45_02160	383	erhu-RU	EF876_RS08095	412	PSEUDOGENE sodium:proton antiporter	0.57	0.79	0.15	0.14	1	1.86689e-12	63.929
espe-15TAL0474	EEI45_02160	383	erhu-NCTC8163	EL194_RS00900	383	potassium transporter	0.6	0.81	0.14	0.14	1	3.23e-11	59.6918
espe-15TAL0474	EEI45_02160	383	erhu-NCTC7999	DYB49_RS07845	383	potassium transporter	0.6	0.81	0.14	0.14	1	3.33807e-11	59.6918
espe-15TAL0474	EEI45_02160	383	erhu-ML101	DM789_RS08670	411	PSEUDOGENE sodium:proton antiporter	0.6	0.81	0.14	0.13	1	3.8962e-11	59.6918
espe-15TAL0474	EEI45_02160	383	erhu-KC-Sb-R1	EEY85_RS00790	383	sodium:proton antiporter	0.52	0.72	0.19	0.16	1	1.244e-06	45.4394
espe-15TAL0474	EEI45_02160	383	erhu-GXBY-1	A2I91_RS00875	411	PSEUDOGENE potassium transporter	0.6	0.81	0.14	0.13	1	3.88799e-11	59.6918
espe-15TAL0474	EEI45_02160	383	erhu-Fujisawa	ERH_RS08240	411	PSEUDOGENE potassium transporter	0.6	0.81	0.14	0.13	1	3.728e-11	59.6918
espe-15TAL0474	EEI45_02160	383	erhu-ATCC19414	HMPREF0357_RS03855	411	Na+/H+ antiporter	0.6	0.81	0.14	0.13	1	3.56324e-11	59.6918
espe-15TAL0474	EEI45_02175	188	espe-15TAL0474	EEI45_02175	188	PSEUDOGENE hypothetical protein	1	1	1	1	1	1.6454e-129	357.836
espe-15TAL0474	EEI45_02220	212	espe-15TAL0474	EEI45_02220	212	PSEUDOGENE 2-C-methyl-D-erythritol 4-phosphate cytidylyltransferase	1	1	1	1	1	1.30584e-145	400.208
espe-15TAL0474	EEI45_02245	651	eton-DSM14972	B096_RS0108385	651	DHH family phosphoesterase	0.86	0.95	0.26	0.26	1	7.94969e-97	307.375
espe-15TAL0474	EEI45_02245	651	espe-EsS2-7-Brazil	EPJ90_03320	651	DHH family phosphoesterase	1	1	0.26	0.26	1	1.08672e-111	346.28
espe-15TAL0474	EEI45_02245	651	espe-EsS2-6-Brazil	EPJ89_02780	651	DHH family phosphoesterase	1	1	0.26	0.26	1	1.10261e-111	346.28
espe-15TAL0474	EEI45_02245	651	espe-15TAL0474	EEI45_02245	651	PSEUDOGENE DHH family phosphoesterase	1	1	1	1	1	0	1271.91
espe-15TAL0474	EEI45_02245	651	erhu-WH13013	BC346_RS02760	651	DHH family phosphoesterase	0.95	0.98	0.26	0.26	1	2.19726e-106	332.413
espe-15TAL0474	EEI45_02245	651	erhu-SY1027	K210_RS05890	651	DHH family phosphoesterase	0.95	0.98	0.26	0.26	1	2.17375e-106	332.413
espe-15TAL0474	EEI45_02245	651	erhu-RU	EF876_RS07825	651	DHH family phosphoesterase	0.95	0.98	0.26	0.26	1	1.32009e-105	330.487
espe-15TAL0474	EEI45_02245	651	erhu-NCTC8163	EL194_RS00985	651	DHH family phosphoesterase	0.95	0.98	0.26	0.26	1	2.15346e-106	332.413
espe-15TAL0474	EEI45_02245	651	erhu-NCTC7999	DYB49_RS07760	651	DHH family phosphoesterase	0.95	0.98	0.26	0.26	1	2.06625e-106	332.413
espe-15TAL0474	EEI45_02245	651	erhu-ML101	DM789_RS08585	651	DHH family phosphoesterase	0.95	0.98	0.26	0.26	1	2.29542e-106	332.413
espe-15TAL0474	EEI45_02245	651	erhu-KC-Sb-R1	EEY85_RS00875	651	DHH family phosphoesterase	0.94	0.98	0.26	0.26	1	4.54594e-105	328.946
espe-15TAL0474	EEI45_02245	651	erhu-GXBY-1	A2I91_RS00960	651	DHH family phosphoesterase	0.95	0.98	0.26	0.26	1	2.29058e-106	332.413
espe-15TAL0474	EEI45_02245	651	erhu-Fujisawa	ERH_RS08155	651	DHH family phosphoesterase	0.95	0.98	0.26	0.26	1	2.19632e-106	332.413
espe-15TAL0474	EEI45_02245	651	erhu-ATCC19414	HMPREF0357_RS03940	651	DHH family phosphoesterase	0.95	0.98	0.26	0.26	1	2.15633e-106	332.413
espe-15TAL0474	EEI45_02245	651	elar-LV19	AOC36_RS10945	652	phosphoesterase	0.37	0.62	0.25	0.25	1	5.90716e-27	112.079
espe-15TAL0474	EEI45_02315	264	eton-DSM14972	B096_RS0108315	264	NUDIX hydrolase	0.54	0.75	0.99	0.99	1	1.1579e-103	298.516
espe-15TAL0474	EEI45_02315	264	espe-EsS2-7-Brazil	EPJ90_03250	264	NUDIX hydrolase	0.99	1	1	1	1	0	535.798
espe-15TAL0474	EEI45_02315	264	espe-EsS2-6-Brazil	EPJ89_02710	264	NUDIX hydrolase	0.99	1	1	1	1	0	535.028
espe-15TAL0474	EEI45_02315	264	espe-15TAL0474	EEI45_02315	264	PSEUDOGENE NUDIX hydrolase	1	1	1	1	1	0	540.036
espe-15TAL0474	EEI45_02315	264	erhu-WH13013	BC346_RS02690	261	NUDIX hydrolase	0.72	0.86	1	1	1	3.69053e-144	400.979
espe-15TAL0474	EEI45_02315	264	erhu-SY1027	K210_RS05820	261	NUDIX hydrolase	0.72	0.86	1	1	1	3.65103e-144	400.979
espe-15TAL0474	EEI45_02315	264	erhu-RU	EF876_RS08255	261	NUDIX hydrolase	0.72	0.86	1	1	1	9.91208e-144	399.823
espe-15TAL0474	EEI45_02315	264	erhu-NCTC8163	EL194_RS01055	261	NUDIX hydrolase	0.72	0.86	1	1	1	3.61696e-144	400.979
espe-15TAL0474	EEI45_02315	264	erhu-NCTC7999	DYB49_RS07690	261	NUDIX hydrolase	0.72	0.86	1	1	1	1.50277e-143	399.438
espe-15TAL0474	EEI45_02315	264	erhu-ML101	DM789_RS08515	261	NUDIX hydrolase	0.72	0.86	1	1	1	3.8554e-144	400.979
espe-15TAL0474	EEI45_02315	264	erhu-KC-Sb-R1	EEY85_RS00945	261	NUDIX hydrolase	0.71	0.85	1	1	1	1.6628e-141	394.045
espe-15TAL0474	EEI45_02315	264	erhu-GXBY-1	A2I91_RS01030	261	NUDIX hydrolase	0.72	0.86	1	1	1	3.84727e-144	400.979
espe-15TAL0474	EEI45_02315	264	erhu-Fujisawa	ERH_RS08085	261	NUDIX hydrolase	0.72	0.86	1	1	1	3.68896e-144	400.979
espe-15TAL0474	EEI45_02315	264	erhu-ATCC19414	HMPREF0357_RS04010	261	NUDIX hydrolase	0.72	0.86	1	1	1	3.62178e-144	400.979
espe-15TAL0474	EEI45_02320	307	eton-DSM14972	B096_RS0108310	321	epimerase	0.85	0.95	0.82	0.78	1	2.54438e-168	466.463
espe-15TAL0474	EEI45_02320	307	espe-EsS2-7-Brazil	EPJ90_03245	321	NAD-dependent epimerase/dehydratase family protein	0.97	0.97	0.82	0.78	1	0	510.375
espe-15TAL0474	EEI45_02320	307	espe-EsS2-6-Brazil	EPJ89_08575	321	NAD-dependent epimerase/dehydratase family protein	0.96	0.97	0.82	0.78	1	0	508.449
espe-15TAL0474	EEI45_02320	307	espe-15TAL0474	EEI45_02320	307	PSEUDOGENE NAD-dependent epimerase/dehydratase family protein	1	1	1	1	1	0	642.114
espe-15TAL0474	EEI45_02320	307	erhu-WH13013	BC346_RS02685	321	NAD(P)-dependent oxidoreductase	0.89	0.95	0.82	0.78	1	1.72775e-175	484.567
espe-15TAL0474	EEI45_02320	307	erhu-SY1027	K210_RS05815	322	PSEUDOGENE epimerase	0.89	0.95	0.82	0.78	1	1.05894e-175	484.952
espe-15TAL0474	EEI45_02320	307	erhu-RU	EF876_RS08250	321	NAD(P)-dependent oxidoreductase	0.89	0.95	0.82	0.78	1	5.06501e-175	483.411
espe-15TAL0474	EEI45_02320	307	erhu-NCTC8163	EL194_RS01060	321	NAD(P)-dependent oxidoreductase	0.89	0.95	0.82	0.78	1	1.69331e-175	484.567
espe-15TAL0474	EEI45_02320	307	erhu-NCTC7999	DYB49_RS07685	321	NAD(P)-dependent oxidoreductase	0.89	0.95	0.82	0.78	1	1.74996e-175	484.567
espe-15TAL0474	EEI45_02320	307	erhu-ML101	DM789_RS08510	321	NAD(P)-dependent oxidoreductase	0.89	0.95	0.82	0.78	1	1.80493e-175	484.567
espe-15TAL0474	EEI45_02320	307	erhu-KC-Sb-R1	EEY85_RS00950	321	NAD(P)-dependent oxidoreductase	0.89	0.95	0.82	0.78	1	1.74254e-175	484.567
espe-15TAL0474	EEI45_02320	307	erhu-GXBY-1	A2I91_RS01035	321	NAD(P)-dependent oxidoreductase	0.89	0.95	0.82	0.78	1	1.80113e-175	484.567
espe-15TAL0474	EEI45_02320	307	erhu-Fujisawa	ERH_RS08080	321	NAD(P)-dependent oxidoreductase	0.89	0.95	0.82	0.78	1	1.72701e-175	484.567
espe-15TAL0474	EEI45_02320	307	erhu-ATCC19414	HMPREF0357_RS04015	321	NAD(P)-dependent oxidoreductase	0.89	0.95	0.82	0.78	1	1.69556e-175	484.567
espe-15TAL0474	EEI45_02350	193	espe-EsS2-7-Brazil	EPJ90_03215	193	hypothetical protein	1	1	0.11	0.11	1	1.05161e-08	48.521
espe-15TAL0474	EEI45_02350	193	espe-EsS2-6-Brazil	EPJ89_08545	193	hypothetical protein	1	1	0.11	0.11	1	9.76729e-09	48.9062
espe-15TAL0474	EEI45_02350	193	espe-15TAL0474	EEI45_02350	193	PSEUDOGENE hypothetical protein	1	1	1	1	1	8.9063e-135	371.318
espe-15TAL0474	EEI45_02385	296	eton-DSM14972	B096_RS0108245	296	SPFH/Band 7/PHB domain protein	0.97	0.99	1	1	1	0	588.186
espe-15TAL0474	EEI45_02385	296	espe-EsS2-7-Brazil	EPJ90_03180	296	SPFH/Band 7/PHB domain protein	0.99	1	1	1	1	0	597.045
espe-15TAL0474	EEI45_02385	296	espe-EsS2-6-Brazil	EPJ89_08510	296	SPFH/Band 7/PHB domain protein	1	1	1	1	1	0	597.43
espe-15TAL0474	EEI45_02385	296	espe-15TAL0474	EEI45_02385	296	PSEUDOGENE SPFH/Band 7/PHB domain protein	1	1	1	1	1	0	599.742
espe-15TAL0474	EEI45_02385	296	erhu-WH13013	BC346_RS02620	295	SPFH/Band 7/PHB domain protein	0.98	0.99	0.99	1	1	0	583.948
espe-15TAL0474	EEI45_02385	296	erhu-SY1027	K210_RS05750	295	SPFH/Band 7/PHB domain protein	0.98	0.99	0.99	1	1	0	583.948
espe-15TAL0474	EEI45_02385	296	erhu-RU	EF876_RS07180	295	SPFH/Band 7/PHB domain protein	0.98	0.99	0.99	1	1	0	583.948
espe-15TAL0474	EEI45_02385	296	erhu-NCTC8163	EL194_RS01125	295	SPFH/Band 7/PHB domain protein	0.98	0.99	0.99	1	1	0	583.948
espe-15TAL0474	EEI45_02385	296	erhu-NCTC7999	DYB49_RS07620	295	SPFH/Band 7/PHB domain protein	0.98	0.99	0.99	1	1	0	583.563
espe-15TAL0474	EEI45_02385	296	erhu-ML101	DM789_RS08445	295	SPFH/Band 7/PHB domain protein	0.98	0.99	0.99	1	1	0	583.948
espe-15TAL0474	EEI45_02385	296	erhu-KC-Sb-R1	EEY85_RS01015	295	SPFH/Band 7/PHB domain protein	0.98	0.99	0.99	1	1	0	583.948
espe-15TAL0474	EEI45_02385	296	erhu-GXBY-1	A2I91_RS01100	295	SPFH/Band 7/PHB domain protein	0.98	0.99	0.99	1	1	0	583.948
espe-15TAL0474	EEI45_02385	296	erhu-Fujisawa	ERH_RS08015	295	SPFH/Band 7/PHB domain protein	0.98	0.99	0.99	1	1	0	583.948
espe-15TAL0474	EEI45_02385	296	erhu-ATCC19414	HMPREF0357_RS04080	295	SPFH/Band 7/PHB domain protein	0.98	0.99	0.99	1	1	0	583.948
espe-15TAL0474	EEI45_02390	371	eton-DSM14972	B096_RS0108240	371	hypothetical protein	0.65	0.78	0.83	0.82	1	1.17678e-141	403.29
espe-15TAL0474	EEI45_02390	371	espe-EsS2-7-Brazil	EPJ90_03175	371	DEAD/DEAH box helicase	0.98	0.99	0.83	0.83	1	0	612.838
espe-15TAL0474	EEI45_02390	371	espe-EsS2-6-Brazil	EPJ89_02695	371	DEAD/DEAH box helicase	0.98	0.99	0.83	0.83	1	0	610.527
espe-15TAL0474	EEI45_02390	371	espe-15TAL0474	EEI45_02390	371	PSEUDOGENE DEAD/DEAH box helicase	1	1	1	1	1	0	756.903
espe-15TAL0474	EEI45_02390	371	erhu-WH13013	BC346_RS02615	378	DNA-binding protein	0.72	0.86	0.83	0.81	1	3.98408e-167	468.389
espe-15TAL0474	EEI45_02390	371	erhu-SY1027	K210_RS05745	378	DNA-binding protein	0.72	0.86	0.83	0.81	1	3.94144e-167	468.389
espe-15TAL0474	EEI45_02390	371	erhu-RU	EF876_RS07175	378	DEAD/DEAH box helicase	0.72	0.85	0.83	0.81	1	5.58712e-165	462.611
espe-15TAL0474	EEI45_02390	371	erhu-NCTC8163	EL194_RS01130	378	DEAD/DEAH box helicase	0.72	0.85	0.83	0.81	1	1.17799e-166	466.848
espe-15TAL0474	EEI45_02390	371	erhu-NCTC7999	DYB49_RS07615	378	DNA-binding protein	0.72	0.85	0.83	0.81	1	1.41875e-166	466.848
espe-15TAL0474	EEI45_02390	371	erhu-ML101	DM789_RS08440	375	DEAD/DEAH box helicase	0.73	0.86	0.83	0.82	1	8.19082e-168	469.929
espe-15TAL0474	EEI45_02390	371	erhu-KC-Sb-R1	EEY85_RS01020	378	DEAD/DEAH box helicase	0.72	0.85	0.83	0.81	1	1.16032e-166	467.233
espe-15TAL0474	EEI45_02390	371	erhu-GXBY-1	A2I91_RS01105	378	DNA-binding protein	0.72	0.86	0.83	0.81	1	4.15329e-167	468.389
espe-15TAL0474	EEI45_02390	371	erhu-Fujisawa	ERH_RS08010	378	DNA-binding protein	0.72	0.86	0.83	0.81	1	3.98238e-167	468.389
espe-15TAL0474	EEI45_02390	371	erhu-ATCC19414	HMPREF0357_RS04085	378	DNA-binding protein	0.72	0.85	0.83	0.81	1	1.17956e-166	466.848
espe-15TAL0474	EEI45_02390	371	elar-LV19	AOC36_RS00385	362	hypothetical protein	0.42	0.58	0.8	0.79	1	1.90019e-65	208.379
espe-15TAL0474	EEI45_02440	183	eton-DSM14972	B096_RS0108190	193	TIGR00730 family Rossman fold protein	0.77	0.9	0.98	0.93	1	1.68108e-105	296.975
espe-15TAL0474	EEI45_02440	183	espe-EsS2-7-Brazil	EPJ90_03125	234	TIGR00730 family Rossman fold protein	0.97	0.99	1	0.78	1	1.68108e-134	371.703
espe-15TAL0474	EEI45_02440	183	espe-EsS2-6-Brazil	EPJ89_02645	183	TIGR00730 family Rossman fold protein	0.98	1	1	1	1	9.73066e-136	372.859
espe-15TAL0474	EEI45_02440	183	espe-15TAL0474	EEI45_02440	183	PSEUDOGENE TIGR00730 family Rossman fold protein	1	1	1	1	1	2.93662e-138	379.407
espe-15TAL0474	EEI45_02440	183	erhu-WH13013	BC346_RS02560	183	TIGR00730 family Rossman fold protein	0.83	0.93	1	1	1	4.24341e-115	320.857
espe-15TAL0474	EEI45_02440	183	erhu-SY1027	K210_RS05690	183	TIGR00730 family Rossman fold protein	0.83	0.93	1	1	1	4.198e-115	320.857
espe-15TAL0474	EEI45_02440	183	erhu-RU	EF876_RS07125	183	TIGR00730 family Rossman fold protein	0.83	0.92	1	1	1	5.72081e-114	318.161
espe-15TAL0474	EEI45_02440	183	erhu-NCTC8163	EL194_RS01180	183	TIGR00730 family Rossman fold protein	0.83	0.93	1	1	1	4.15882e-115	320.857
espe-15TAL0474	EEI45_02440	183	erhu-NCTC7999	DYB49_RS07565	183	TIGR00730 family Rossman fold protein	0.83	0.93	1	1	1	1.65629e-114	319.316
espe-15TAL0474	EEI45_02440	183	erhu-ML101	DM789_RS08385	183	TIGR00730 family Rossman fold protein	0.83	0.93	1	1	1	4.43298e-115	320.857
espe-15TAL0474	EEI45_02440	183	erhu-KC-Sb-R1	EEY85_RS01070	183	TIGR00730 family Rossman fold protein	0.83	0.92	1	1	1	6.56828e-114	317.775
espe-15TAL0474	EEI45_02440	183	erhu-GXBY-1	A2I91_RS01160	183	TIGR00730 family Rossman fold protein	0.83	0.93	1	1	1	4.42364e-115	320.857
espe-15TAL0474	EEI45_02440	183	erhu-Fujisawa	ERH_RS07955	183	TIGR00730 family Rossman fold protein	0.83	0.93	1	1	1	4.2416e-115	320.857
espe-15TAL0474	EEI45_02440	183	erhu-ATCC19414	HMPREF0357_RS04135	183	TIGR00730 family Rossman fold protein	0.83	0.93	1	1	1	4.16437e-115	320.857
espe-15TAL0474	EEI45_02440	183	elar-LV19	AOC36_RS00485	179	TIGR00730 family Rossman fold protein	0.55	0.67	0.95	0.97	1	4.23958e-64	192.2
espe-15TAL0474	EEI45_02450	663	eton-DSM14972	B096_RS0108180	663	excinuclease ABC subunit UvrB	0.94	0.96	0.17	0.17	1	1.2682e-68	233.032
espe-15TAL0474	EEI45_02450	663	espe-EsS2-7-Brazil	EPJ90_03115	663	excinuclease ABC subunit UvrB	1	1	0.17	0.17	1	9.34266e-75	249.21
espe-15TAL0474	EEI45_02450	663	espe-EsS2-6-Brazil	EPJ89_02635	663	excinuclease ABC subunit UvrB	1	1	0.17	0.17	1	6.15412e-75	249.98
espe-15TAL0474	EEI45_02450	663	espe-15TAL0474	EEI45_02450	663	PSEUDOGENE excinuclease ABC subunit UvrB	1	1	1	1	1	0	1254.2
espe-15TAL0474	EEI45_02450	663	erhu-WH13013	BC346_RS02550	663	excinuclease ABC subunit UvrB	0.95	0.98	0.17	0.17	1	2.27587e-71	240.35
espe-15TAL0474	EEI45_02450	663	erhu-SY1027	K210_RS05680	663	excinuclease ABC subunit UvrB	0.95	0.98	0.17	0.17	1	2.25152e-71	240.35
espe-15TAL0474	EEI45_02450	663	erhu-RU	EF876_RS07115	664	PSEUDOGENE excinuclease ABC subunit UvrB	0.6	0.72	0.84	0.84	2	7.71228e-117	360.533
espe-15TAL0474	EEI45_02450	663	erhu-NCTC8163	EL194_RS01190	663	excinuclease ABC subunit UvrB	0.95	0.98	0.17	0.17	1	2.25344e-71	240.35
espe-15TAL0474	EEI45_02450	663	erhu-NCTC7999	DYB49_RS07555	663	excinuclease ABC subunit UvrB	0.94	0.97	0.17	0.17	1	4.99593e-70	236.498
espe-15TAL0474	EEI45_02450	663	erhu-ML101	DM789_RS08375	663	excinuclease ABC subunit UvrB	0.95	0.98	0.17	0.17	1	2.37755e-71	240.35
espe-15TAL0474	EEI45_02450	663	erhu-KC-Sb-R1	EEY85_RS01080	663	excinuclease ABC subunit UvrB	0.95	0.98	0.17	0.17	1	2.26871e-71	240.35
espe-15TAL0474	EEI45_02450	663	erhu-GXBY-1	A2I91_RS01170	663	excinuclease ABC subunit UvrB	0.95	0.98	0.17	0.17	1	2.37254e-71	240.35
espe-15TAL0474	EEI45_02450	663	erhu-Fujisawa	ERH_RS07945	663	excinuclease ABC subunit UvrB	0.95	0.98	0.17	0.17	1	2.2749e-71	240.35
espe-15TAL0474	EEI45_02450	663	erhu-ATCC19414	HMPREF0357_RS04145	663	excinuclease ABC subunit UvrB	0.95	0.98	0.17	0.17	1	2.25645e-71	240.35
espe-15TAL0474	EEI45_02450	663	elar-LV19	AOC36_RS00495	657	excinuclease ABC subunit UvrB	0.88	0.93	0.17	0.17	1	1.45329e-61	213.772
espe-15TAL0474	EEI45_02605	193	eton-DSM14972	B096_RS0108025	193	NAD(P)H-dependent oxidoreductase	0.93	0.96	0.46	0.46	1	1.08234e-54	168.703
espe-15TAL0474	EEI45_02605	193	espe-EsS2-7-Brazil	EPJ90_02960	193	NAD(P)H-dependent oxidoreductase	1	1	0.46	0.46	1	6.9671e-60	181.8
espe-15TAL0474	EEI45_02605	193	espe-EsS2-6-Brazil	EPJ89_02480	193	NAD(P)H-dependent oxidoreductase	1	1	0.46	0.46	1	5.62229e-60	182.185
espe-15TAL0474	EEI45_02605	193	espe-15TAL0474	EEI45_02605	193	PSEUDOGENE NAD(P)H-dependent oxidoreductase	1	1	1	1	1	1.54901e-138	380.948
espe-15TAL0474	EEI45_02605	193	erhu-WH13013	BC346_RS02400	193	NAD(P)H-dependent oxidoreductase	0.94	0.98	0.46	0.46	1	1.49898e-56	173.326
espe-15TAL0474	EEI45_02605	193	erhu-SY1027	K210_RS05525	194	PSEUDOGENE FMN reductase	0.71	0.76	1	1	1	3.95273e-85	246.128
espe-15TAL0474	EEI45_02605	193	erhu-RU	EF876_RS03215	193	NAD(P)H-dependent oxidoreductase	0.94	0.98	0.46	0.46	1	1.39141e-56	173.326
espe-15TAL0474	EEI45_02605	193	erhu-NCTC8163	EL194_RS01345	193	NAD(P)H-dependent oxidoreductase	0.94	0.98	0.46	0.46	1	1.40645e-56	173.326
espe-15TAL0474	EEI45_02605	193	erhu-NCTC7999	DYB49_RS07400	193	NAD(P)H-dependent oxidoreductase	0.94	0.98	0.46	0.46	1	1.51824e-56	173.326
espe-15TAL0474	EEI45_02605	193	erhu-ML101	DM789_RS08220	193	NAD(P)H-dependent oxidoreductase	0.94	0.98	0.46	0.46	1	1.56594e-56	173.326
espe-15TAL0474	EEI45_02605	193	erhu-KC-Sb-R1	EEY85_RS01235	193	NAD(P)H-dependent oxidoreductase	0.96	0.98	0.46	0.46	1	4.6603e-57	174.866
espe-15TAL0474	EEI45_02605	193	erhu-GXBY-1	A2I91_RS01320	193	NAD(P)H-dependent oxidoreductase	0.94	0.98	0.46	0.46	1	1.56264e-56	173.326
espe-15TAL0474	EEI45_02605	193	erhu-Fujisawa	ERH_RS07795	193	NAD(P)H-dependent oxidoreductase	0.94	0.98	0.46	0.46	1	1.49834e-56	173.326
espe-15TAL0474	EEI45_02605	193	erhu-ATCC19414	HMPREF0357_RS04295	193	NAD(P)H-dependent oxidoreductase	0.94	0.98	0.46	0.46	1	1.40832e-56	173.326
espe-15TAL0474	EEI45_02605	193	elar-LV19	AOC36_RS01605	189	NAD(P)H-dependent oxidoreductase	0.6	0.74	0.46	0.46	1	8.04103e-28	100.138
espe-15TAL0474	EEI45_02615	446	espe-15TAL0474	EEI45_02615	446	PSEUDOGENE IS3 family transposase	1	1	1	1	1	0	862.448
espe-15TAL0474	EEI45_02635	1033	espe-15TAL0474	EEI45_02635	1033	PSEUDOGENE hyaluronidase	1	1	1	1	1	0	1920.98
espe-15TAL0474	EEI45_02645	378	espe-15TAL0474	EEI45_02645	378	PSEUDOGENE IS3 family transposase	1	1	1	1	1	0	749.584
espe-15TAL0474	EEI45_02660	335	eton-DSM14972	B096_RS0105680	336	hypothetical protein	0.67	0.89	0.11	0.11	1	4.21912e-11	58.9214
espe-15TAL0474	EEI45_02660	335	espe-EsS2-7-Brazil	EPJ90_07495	335	acyltransferase	0.97	1	0.11	0.11	1	7.55252e-17	75.8702
espe-15TAL0474	EEI45_02660	335	espe-EsS2-6-Brazil	EPJ89_01980	336	acyltransferase	0.83	0.94	0.11	0.11	1	1.47213e-14	69.3218
espe-15TAL0474	EEI45_02660	335	espe-15TAL0474	EEI45_02660	335	PSEUDOGENE acyltransferase	1	1	1	1	1	0	653.67
espe-15TAL0474	EEI45_02660	335	erhu-WH13013	BC346_RS01910	336	acyltransferase	0.86	0.94	0.11	0.11	1	4.84358e-15	70.8626
espe-15TAL0474	EEI45_02660	335	erhu-SY1027	K210_RS05020	336	acyltransferase	0.86	0.94	0.11	0.11	1	4.79175e-15	70.8626
espe-15TAL0474	EEI45_02660	335	erhu-RU	EF876_RS07545	348	acyltransferase	0.86	0.94	0.11	0.1	1	5.06054e-15	70.8626
espe-15TAL0474	EEI45_02660	335	erhu-NCTC8163	EL194_RS01840	336	acyltransferase	0.86	0.94	0.11	0.11	1	4.32334e-15	70.8626
espe-15TAL0474	EEI45_02660	335	erhu-NCTC7999	DYB49_RS06915	336	acyltransferase	0.86	0.97	0.11	0.11	1	3.56959e-15	71.2478
espe-15TAL0474	EEI45_02660	335	erhu-ML101	DM789_RS07720	348	acyltransferase	0.86	0.94	0.11	0.1	1	5.45244e-15	70.8626
espe-15TAL0474	EEI45_02660	335	erhu-KC-Sb-R1	EEY85_RS01750	336	acyltransferase	0.83	0.94	0.11	0.11	1	1.46442e-14	69.3218
espe-15TAL0474	EEI45_02660	335	erhu-GXBY-1	A2I91_RS01810	336	acyltransferase	0.86	0.94	0.11	0.11	1	5.0493e-15	70.8626
espe-15TAL0474	EEI45_02660	335	erhu-Fujisawa	ERH_RS07305	336	acyltransferase	0.86	0.94	0.11	0.11	1	4.84152e-15	70.8626
espe-15TAL0474	EEI45_02660	335	erhu-ATCC19414	HMPREF0357_RS04805	336	acyltransferase	0.86	0.94	0.11	0.11	1	4.32911e-15	70.8626
espe-15TAL0474	EEI45_02690	71	espe-15TAL0474	EEI45_02690	71	PSEUDOGENE ArsR family transcriptional regulator	1	1	1	1	1	3.01689e-47	140.584
espe-15TAL0474	EEI45_02690	71	erhu-NCTC8163	EL194_RS01885	62	PSEUDOGENE ArsR family transcriptional regulator	0.71	0.76	0.89	0.9	1	1.14477e-20	73.1738
espe-15TAL0474	EEI45_02690	71	erhu-KC-Sb-R1	EEY85_RS07390	62	PSEUDOGENE ArsR family transcriptional regulator	0.7	0.75	0.89	0.9	1	7.11508e-20	71.2478
espe-15TAL0474	EEI45_02690	71	erhu-ATCC19414	HMPREF0357_RS08570	62	PSEUDOGENE ArsR family transcriptional regulator	0.71	0.76	0.89	0.9	1	1.14629e-20	73.1738
espe-15TAL0474	EEI45_02695	235	espe-15TAL0474	EEI45_02695	235	PSEUDOGENE IS3 family transposase	1	1	1	1	1	3.04813e-176	479.559
espe-15TAL0474	EEI45_02710	442	eton-DSM14972	B096_RS0105640	443	dipeptidase	0.9	0.93	1	1	1	0	805.823
espe-15TAL0474	EEI45_02710	442	espe-EsS2-7-Brazil	EPJ90_07825	443	Sapep family Mn(2+)-dependent dipeptidase	0.95	0.97	1	1	1	0	850.892
espe-15TAL0474	EEI45_02710	442	espe-EsS2-6-Brazil	EPJ89_01935	443	Sapep family Mn(2+)-dependent dipeptidase	0.94	0.96	1	1	1	0	842.803
espe-15TAL0474	EEI45_02710	442	espe-15TAL0474	EEI45_02710	442	PSEUDOGENE Sapep family Mn(2+)-dependent dipeptidase	1	1	1	1	1	0	905.975
espe-15TAL0474	EEI45_02710	442	erhu-WH13013	BC346_RS01865	443	dipeptidase	0.94	0.96	1	1	1	0	842.803
espe-15TAL0474	EEI45_02710	442	erhu-SY1027	K210_RS04975	443	dipeptidase	0.94	0.96	1	1	1	0	842.803
espe-15TAL0474	EEI45_02710	442	erhu-RU	EF876_RS07500	443	Sapep family Mn(2+)-dependent dipeptidase	0.94	0.96	1	1	1	0	842.803
espe-15TAL0474	EEI45_02710	442	erhu-NCTC8163	EL194_RS01900	443	Sapep family Mn(2+)-dependent dipeptidase	0.94	0.96	1	1	1	0	845.499
espe-15TAL0474	EEI45_02710	442	erhu-NCTC7999	DYB49_RS06870	443	M20/M25/M40 family metallo-hydrolase	0.94	0.96	1	1	1	0	843.573
espe-15TAL0474	EEI45_02710	442	erhu-ML101	DM789_RS07675	443	Sapep family Mn(2+)-dependent dipeptidase	0.94	0.96	1	1	1	0	842.803
espe-15TAL0474	EEI45_02710	442	erhu-KC-Sb-R1	EEY85_RS01795	443	Sapep family Mn(2+)-dependent dipeptidase	0.94	0.96	1	1	1	0	846.269
espe-15TAL0474	EEI45_02710	442	erhu-GXBY-1	A2I91_RS01855	443	dipeptidase	0.94	0.96	1	1	1	0	842.803
espe-15TAL0474	EEI45_02710	442	erhu-Fujisawa	ERH_RS07260	443	dipeptidase	0.94	0.96	1	1	1	0	842.803
espe-15TAL0474	EEI45_02710	442	erhu-ATCC19414	HMPREF0357_RS04865	443	dipeptidase	0.94	0.96	1	1	1	0	845.499
espe-15TAL0474	EEI45_02710	442	elar-LV19	AOC36_RS06375	447	dipeptidase	0.56	0.71	0.98	0.98	1	2.38608e-166	472.241
espe-15TAL0474	EEI45_02745	365	espe-EsS2-7-Brazil	EPJ90_07855	365	thiamine pyrophosphate-dependent dehydrogenase E1 component subunit alpha	0.99	0.99	1	1	1	0	746.503
espe-15TAL0474	EEI45_02745	365	espe-EsS2-6-Brazil	EPJ89_01905	365	thiamine pyrophosphate-dependent dehydrogenase E1 component subunit alpha	0.98	0.99	1	1	1	0	737.258
espe-15TAL0474	EEI45_02745	365	espe-15TAL0474	EEI45_02745	365	PSEUDOGENE thiamine pyrophosphate-dependent dehydrogenase E1 component subunit alpha	1	1	1	1	1	0	753.436
espe-15TAL0474	EEI45_02745	365	erhu-WH13013	BC346_RS01830	365	thiamine pyrophosphate-dependent dehydrogenase E1 component subunit alpha	0.98	0.99	1	1	1	0	737.258
espe-15TAL0474	EEI45_02745	365	erhu-NCTC8163	EL194_RS01935	365	thiamine pyrophosphate-dependent dehydrogenase E1 component subunit alpha	0.98	0.99	1	1	1	0	737.258
espe-15TAL0474	EEI45_02745	365	erhu-NCTC7999	DYB49_RS06840	365	thiamine pyrophosphate-dependent dehydrogenase E1 component subunit alpha	0.97	0.99	1	1	1	0	736.873
espe-15TAL0474	EEI45_02745	365	erhu-ML101	DM789_RS07640	365	thiamine pyrophosphate-dependent dehydrogenase E1 component subunit alpha	0.98	0.99	1	1	1	0	737.258
espe-15TAL0474	EEI45_02745	365	erhu-KC-Sb-R1	EEY85_RS01825	365	thiamine pyrophosphate-dependent dehydrogenase E1 component subunit alpha	0.97	0.99	1	1	1	0	736.102
espe-15TAL0474	EEI45_02745	365	erhu-GXBY-1	A2I91_RS01890	365	pyruvate dehydrogenase E1 subunit alpha	0.98	0.99	1	1	1	0	737.258
espe-15TAL0474	EEI45_02745	365	erhu-Fujisawa	ERH_RS07225	365	thiamine pyrophosphate-dependent dehydrogenase E1 component subunit alpha	0.98	0.99	1	1	1	0	737.258
espe-15TAL0474	EEI45_02745	365	erhu-ATCC19414	HMPREF0357_RS04895	365	thiamine pyrophosphate-dependent dehydrogenase E1 component subunit alpha	0.98	0.99	1	1	1	0	737.258
espe-15TAL0474	EEI45_02745	365	elar-LV19	AOC36_RS03640	365	pyruvate dehydrogenase (acetyl-transferring) E1 component subunit alpha	0.76	0.9	0.99	0.99	1	0	598.201
espe-15TAL0474	EEI45_02755	414	espe-EsS2-7-Brazil	EPJ90_07865	414	2-oxo acid dehydrogenase subunit E2	0.98	0.98	1	1	1	0	818.92
espe-15TAL0474	EEI45_02755	414	espe-EsS2-6-Brazil	EPJ89_01895	414	2-oxo acid dehydrogenase subunit E2	0.95	0.96	1	1	1	0	790.03
espe-15TAL0474	EEI45_02755	414	espe-15TAL0474	EEI45_02755	414	PSEUDOGENE 2-oxo acid dehydrogenase subunit E2	1	1	1	1	1	0	837.41
espe-15TAL0474	EEI45_02755	414	erhu-WH13013	BC346_RS01820	414	2-oxo acid dehydrogenase subunit E2	0.94	0.96	1	1	1	0	786.178
espe-15TAL0474	EEI45_02755	414	erhu-SY1027	K210_RS04930	414	2-oxo acid dehydrogenase subunit E2	0.94	0.96	1	1	1	0	786.178
espe-15TAL0474	EEI45_02755	414	erhu-RU	EF876_RS07460	414	2-oxo acid dehydrogenase subunit E2	0.94	0.96	1	1	1	0	786.178
espe-15TAL0474	EEI45_02755	414	erhu-NCTC8163	EL194_RS01945	414	2-oxo acid dehydrogenase subunit E2	0.94	0.96	1	1	1	0	786.178
espe-15TAL0474	EEI45_02755	414	erhu-NCTC7999	DYB49_RS06830	414	2-oxo acid dehydrogenase subunit E2	0.94	0.96	1	1	1	0	786.178
espe-15TAL0474	EEI45_02755	414	erhu-ML101	DM789_RS07630	414	2-oxo acid dehydrogenase subunit E2	0.94	0.96	1	1	1	0	786.178
espe-15TAL0474	EEI45_02755	414	erhu-KC-Sb-R1	EEY85_RS01835	414	2-oxo acid dehydrogenase subunit E2	0.95	0.96	1	1	1	0	790.03
espe-15TAL0474	EEI45_02755	414	erhu-GXBY-1	A2I91_RS01900	414	2-oxo acid dehydrogenase subunit E2	0.94	0.96	1	1	1	0	786.178
espe-15TAL0474	EEI45_02755	414	erhu-Fujisawa	ERH_RS07215	414	2-oxo acid dehydrogenase subunit E2	0.94	0.96	1	1	1	0	786.178
espe-15TAL0474	EEI45_02755	414	erhu-ATCC19414	HMPREF0357_RS04905	414	2-oxo acid dehydrogenase subunit E2	0.94	0.96	1	1	1	0	786.178
espe-15TAL0474	EEI45_02755	414	elar-LV19	AOC36_RS03650	407	2-oxo acid dehydrogenase subunit E2	0.59	0.71	1	1	1	1.13431e-160	455.292
espe-15TAL0474	EEI45_02760	474	espe-15TAL0474	EEI45_02760	474	PSEUDOGENE dihydrolipoyl dehydrogenase	1	1	1	1	1	0	924.08
espe-15TAL0474	EEI45_02765	349	espe-15TAL0474	EEI45_02765	349	PSEUDOGENE PTS sugar transporter subunit IIC	1	1	1	1	1	0	683.33
espe-15TAL0474	EEI45_02795	438	eton-DSM14972	B096_RS0105600	438	carbohydrate ABC transporter substrate-binding protein	0.9	0.96	1	1	1	0	813.142
espe-15TAL0474	EEI45_02795	438	espe-EsS2-7-Brazil	EPJ90_07905	438	carbohydrate ABC transporter substrate-binding protein	0.99	0.99	1	1	1	0	875.544
espe-15TAL0474	EEI45_02795	438	espe-EsS2-6-Brazil	EPJ89_01850	438	carbohydrate ABC transporter substrate-binding protein	0.95	0.98	1	1	1	0	854.358
espe-15TAL0474	EEI45_02795	438	espe-15TAL0474	EEI45_02795	438	PSEUDOGENE carbohydrate ABC transporter substrate-binding protein	1	1	1	1	1	0	891.723
espe-15TAL0474	EEI45_02795	438	erhu-NCTC8163	EL194_RS01990	438	carbohydrate ABC transporter substrate-binding protein	0.97	0.99	1	1	1	0	863.988
espe-15TAL0474	EEI45_02795	438	erhu-NCTC7999	DYB49_RS06785	438	carbohydrate ABC transporter substrate-binding protein	0.97	0.98	1	1	1	0	862.448
espe-15TAL0474	EEI45_02795	438	erhu-KC-Sb-R1	EEY85_RS01880	438	carbohydrate ABC transporter substrate-binding protein	0.96	0.98	1	1	1	0	856.284
espe-15TAL0474	EEI45_02795	438	erhu-ATCC19414	HMPREF0357_RS04950	438	carbohydrate ABC transporter substrate-binding protein	0.97	0.99	1	1	1	0	863.988
espe-15TAL0474	EEI45_02800	281	eton-DSM14972	B096_RS0105595	298	sugar ABC transporter permease	0.89	0.96	0.48	0.45	1	4.46012e-81	243.047
espe-15TAL0474	EEI45_02800	281	espe-EsS2-7-Brazil	EPJ90_07910	298	sugar ABC transporter permease	0.97	0.97	0.48	0.45	1	2.25297e-85	253.832
espe-15TAL0474	EEI45_02800	281	espe-EsS2-6-Brazil	EPJ89_01845	298	sugar ABC transporter permease	0.96	0.96	0.48	0.45	1	2.21932e-84	251.521
espe-15TAL0474	EEI45_02800	281	espe-15TAL0474	EEI45_02800	281	PSEUDOGENE sugar ABC transporter permease	1	1	1	1	1	0	554.673
espe-15TAL0474	EEI45_02800	281	erhu-NCTC8163	EL194_RS01995	298	sugar ABC transporter permease	0.96	0.96	0.48	0.45	1	3.03868e-84	251.136
espe-15TAL0474	EEI45_02800	281	erhu-NCTC7999	DYB49_RS06780	298	sugar ABC transporter permease	0.96	0.96	0.48	0.45	1	3.90326e-84	250.751
espe-15TAL0474	EEI45_02800	281	erhu-KC-Sb-R1	EEY85_RS01885	298	sugar ABC transporter permease	0.96	0.96	0.48	0.45	1	2.00186e-84	251.521
espe-15TAL0474	EEI45_02800	281	erhu-ATCC19414	HMPREF0357_RS04955	298	sugar ABC transporter permease	0.96	0.96	0.48	0.45	1	3.04273e-84	251.136
espe-15TAL0474	EEI45_02830	238	espe-15TAL0474	EEI45_02830	238	PSEUDOGENE IS3 family transposase	1	1	1	1	1	1.93267e-164	450.284
espe-15TAL0474	EEI45_02870	900	eton-DSM14972	B096_RS0105555	900	PRD domain-containing protein	0.87	0.94	1	1	1	0	1621.29
espe-15TAL0474	EEI45_02870	900	espe-EsS2-7-Brazil	EPJ90_06760	900	PRD domain-containing protein	0.99	0.99	1	1	1	0	1822.37
espe-15TAL0474	EEI45_02870	900	espe-EsS2-6-Brazil	EPJ89_01800	900	PRD domain-containing protein	0.99	0.99	1	1	1	0	1816.97
espe-15TAL0474	EEI45_02870	900	espe-15TAL0474	EEI45_02870	900	PSEUDOGENE PRD domain-containing protein	1	1	1	1	1	0	1838.16
espe-15TAL0474	EEI45_02870	900	erhu-WH13013	BC346_RS01770	900	PRD domain-containing protein	0.98	0.99	1	1	1	0	1798.87
espe-15TAL0474	EEI45_02870	900	erhu-SY1027	K210_RS04880	900	PSEUDOGENE Fis family transcriptional regulator	0.96	0.98	0.5	0.5	1	0	893.264
espe-15TAL0474	EEI45_02870	900	erhu-RU	EF876_RS02050	900	PSEUDOGENE PRD domain-containing protein	0.99	0.99	0.15	0.15	1	1.93344e-80	275.018
espe-15TAL0474	EEI45_02870	900	erhu-NCTC8163	EL194_RS02040	900	PRD domain-containing protein	0.98	0.99	1	1	1	0	1797.71
espe-15TAL0474	EEI45_02870	900	erhu-NCTC7999	DYB49_RS06735	900	PRD domain-containing protein	0.98	0.99	1	1	1	0	1802.72
espe-15TAL0474	EEI45_02870	900	erhu-ML101	DM789_RS07580	927	PRD domain-containing protein	0.98	0.99	1	0.97	1	0	1800.02
espe-15TAL0474	EEI45_02870	900	erhu-KC-Sb-R1	EEY85_RS01930	900	PRD domain-containing protein	0.99	0.99	1	1	1	0	1810.42
espe-15TAL0474	EEI45_02870	900	erhu-GXBY-1	A2I91_RS01950	900	Fis family transcriptional regulator	0.98	0.99	1	1	1	0	1798.87
espe-15TAL0474	EEI45_02870	900	erhu-Fujisawa	ERH_RS07165	900	PRD domain-containing protein	0.98	0.99	1	1	1	0	1798.87
espe-15TAL0474	EEI45_02870	900	erhu-ATCC19414	HMPREF0357_RS05000	900	PRD domain-containing protein	0.98	0.99	1	1	1	0	1797.71
espe-15TAL0474	EEI45_02965	620	espe-EsS2-7-Brazil	EPJ90_06665	621	lantibiotic ABC transporter permease	0.98	0.99	0.81	0.81	1	0	1013.06
espe-15TAL0474	EEI45_02965	620	espe-EsS2-6-Brazil	EPJ89_01705_10	582	[1 - 1746] PSEUDOGENE lantibiotic ABC transporter permease	0.97	0.98	0.81	0.86	1	0	1003.05
espe-15TAL0474	EEI45_02965	620	espe-15TAL0474	EEI45_02965	620	PSEUDOGENE lantibiotic ABC transporter permease	1	1	1	1	1	0	1241.48
espe-15TAL0474	EEI45_02965	620	erhu-WH13013	BC346_RS01675	620	lantibiotic ABC transporter permease	0.95	0.96	0.81	0.81	1	0	916.761
espe-15TAL0474	EEI45_02965	620	erhu-SY1027	K210_RS04785	620	lantibiotic ABC transporter permease	0.95	0.96	0.81	0.81	1	0	916.761
espe-15TAL0474	EEI45_02965	620	erhu-RU	EF876_RS01955	620	lantibiotic ABC transporter permease	0.93	0.96	0.81	0.81	1	0	895.575
espe-15TAL0474	EEI45_02965	620	erhu-NCTC8163	EL194_RS02135	620	hypothetical protein	0.95	0.96	0.81	0.81	1	0	915.99
espe-15TAL0474	EEI45_02965	620	erhu-NCTC7999	DYB49_RS06640	620	lantibiotic ABC transporter permease	0.95	0.96	0.81	0.81	1	0	916.761
espe-15TAL0474	EEI45_02965	620	erhu-ML101	DM789_RS07485	620	lantibiotic ABC transporter permease	0.95	0.96	0.81	0.81	1	0	916.761
espe-15TAL0474	EEI45_02965	620	erhu-GXBY-1	A2I91_RS02045	620	lantibiotic ABC transporter permease	0.95	0.96	0.81	0.81	1	0	916.761
espe-15TAL0474	EEI45_02965	620	erhu-Fujisawa	ERH_RS07070	620	lantibiotic ABC transporter permease	0.95	0.96	0.81	0.81	1	0	916.761
espe-15TAL0474	EEI45_02965	620	erhu-ATCC19414	HMPREF0357_RS05095	620	hypothetical protein	0.95	0.96	0.81	0.81	1	0	915.99
espe-15TAL0474	EEI45_02965	620	elar-LV19	AOC36_RS09305	689	hypothetical protein	0.23	0.46	0.66	0.61	1	8.28257e-14	70.4774
espe-15TAL0474	EEI45_02980	573	eton-DSM14972	B096_RS0105435	575	ABC transporter ATP-binding protein	0.63	0.78	0.99	0.98	1	0	725.702
espe-15TAL0474	EEI45_02980	573	espe-EsS2-7-Brazil	EPJ90_06645	573	ABC transporter ATP-binding protein	0.99	1	1	1	1	0	1162.52
espe-15TAL0474	EEI45_02980	573	espe-EsS2-6-Brazil	EPJ89_01690	573	ABC transporter ATP-binding protein	0.98	0.99	1	1	1	0	1145.57
espe-15TAL0474	EEI45_02980	573	espe-15TAL0474	EEI45_02980	573	PSEUDOGENE ABC transporter ATP-binding protein	1	1	1	1	1	0	1170.99
espe-15TAL0474	EEI45_02980	573	erhu-WH13013	BC346_RS01660	573	ABC transporter ATP-binding protein	0.98	0.99	1	1	1	0	1141.72
espe-15TAL0474	EEI45_02980	573	erhu-SY1027	K210_RS04770	573	ABC transporter ATP-binding protein	0.98	0.99	1	1	1	0	1141.72
espe-15TAL0474	EEI45_02980	573	erhu-RU	EF876_RS01940	573	PSEUDOGENE ABC transporter ATP-binding protein	0.97	0.98	1	1	1	0	1131.32
espe-15TAL0474	EEI45_02980	573	erhu-NCTC8163	EL194_RS02150	573	ABC transporter ATP-binding protein	0.98	0.98	1	1	1	0	1141.72
espe-15TAL0474	EEI45_02980	573	erhu-NCTC7999	DYB49_RS06625	573	ABC transporter ATP-binding protein	0.98	0.99	1	1	1	0	1143.26
espe-15TAL0474	EEI45_02980	573	erhu-ML101	DM789_RS07470	573	ABC transporter ATP-binding protein	0.98	0.99	1	1	1	0	1141.72
espe-15TAL0474	EEI45_02980	573	erhu-KC-Sb-R1	EEY85_RS02015	573	ABC transporter ATP-binding protein	0.98	0.99	1	1	1	0	1142.87
espe-15TAL0474	EEI45_02980	573	erhu-GXBY-1	A2I91_RS02060	573	ABC transporter ATP-binding protein	0.98	0.99	1	1	1	0	1141.72
espe-15TAL0474	EEI45_02980	573	erhu-Fujisawa	ERH_RS07055	573	ABC transporter ATP-binding protein	0.98	0.99	1	1	1	0	1141.72
espe-15TAL0474	EEI45_02980	573	erhu-ATCC19414	HMPREF0357_RS05110	573	ABC transporter ATP-binding protein	0.98	0.98	1	1	1	0	1141.72
espe-15TAL0474	EEI45_02980	573	elar-LV19	AOC36_RS00920	575	ABC transporter ATP-binding protein	0.41	0.62	0.99	1	1	4.21084e-148	435.261
espe-15TAL0474	EEI45_02985	574	espe-15TAL0474	EEI45_02985	574	PSEUDOGENE ABC transporter ATP-binding protein	1	1	1	1	1	0	1135.94
espe-15TAL0474	EEI45_02985	574	erhu-SY1027	K210_RS04765	577	PSEUDOGENE ABC transporter	1	1	0.14	0.14	1	6.81281e-46	166.392
espe-15TAL0474	EEI45_03030	448	espe-15TAL0474	EEI45_03030	448	PSEUDOGENE IS3 family transposase	1	1	1	1	1	0	875.544
espe-15TAL0474	EEI45_03045	316	espe-15TAL0474	EEI45_03045	316	PSEUDOGENE linear amide C-N hydrolase	1	1	1	1	1	0	600.127
espe-15TAL0474	EEI45_03070	299	eton-DSM14972	B096_RS0106675	299	PEP phosphonomutase	0.89	0.94	0.84	0.84	1	2.13747e-163	452.595
espe-15TAL0474	EEI45_03070	299	espe-EsS2-7-Brazil	EPJ90_01075	299	haloacid dehalogenase-like hydrolase	0.96	0.98	0.84	0.84	1	1.36422e-175	483.411
espe-15TAL0474	EEI45_03070	299	espe-EsS2-6-Brazil	EPJ89_05120	299	haloacid dehalogenase-like hydrolase	0.96	0.98	0.84	0.84	1	1.38418e-175	483.411
espe-15TAL0474	EEI45_03070	299	espe-15TAL0474	EEI45_03070	299	PSEUDOGENE haloacid dehalogenase-like hydrolase	1	1	1	1	1	0	605.905
espe-15TAL0474	EEI45_03070	299	erhu-WH13013	BC346_RS07925	299	PEP phosphonomutase	0.94	0.98	0.84	0.84	1	1.5359e-173	478.404
espe-15TAL0474	EEI45_03070	299	erhu-SY1027	K210_RS07640	299	PEP phosphonomutase	0.94	0.98	0.84	0.84	1	1.51946e-173	478.404
espe-15TAL0474	EEI45_03070	299	erhu-RU	EF876_RS05115	299	PEP phosphonomutase	0.94	0.98	0.84	0.84	1	1.48919e-173	478.404
espe-15TAL0474	EEI45_03070	299	erhu-NCTC8163	EL194_RS04560	299	hypothetical protein	0.94	0.98	0.84	0.84	1	1.33237e-172	476.093
espe-15TAL0474	EEI45_03070	299	erhu-NCTC7999	DYB49_RS00795	299	PEP phosphonomutase	0.94	0.98	0.84	0.84	1	1.55564e-173	478.404
espe-15TAL0474	EEI45_03070	299	erhu-ML101	DM789_RS01180	299	PEP phosphonomutase	0.94	0.98	0.84	0.84	1	1.60451e-173	478.404
espe-15TAL0474	EEI45_03070	299	erhu-KC-Sb-R1	EEY85_RS07640	299	haloacid dehalogenase-like hydrolase	0.95	0.98	0.84	0.84	1	4.6407e-174	479.559
espe-15TAL0474	EEI45_03070	299	erhu-GXBY-1	A2I91_RS08405	299	PEP phosphonomutase	0.94	0.98	0.84	0.84	1	1.60113e-173	478.404
espe-15TAL0474	EEI45_03070	299	erhu-Fujisawa	ERH_RS01180	299	PEP phosphonomutase	0.94	0.98	0.84	0.84	1	1.53524e-173	478.404
espe-15TAL0474	EEI45_03070	299	erhu-ATCC19414	HMPREF0357_RS07675	299	hypothetical protein	0.94	0.98	0.84	0.84	1	1.33414e-172	476.093
espe-15TAL0474	EEI45_03090	408	eton-DSM14972	B096_RS0106735	409	lacto-N-biosidase	0.79	0.89	0.94	0.94	1	0	648.277
espe-15TAL0474	EEI45_03090	408	espe-EsS2-7-Brazil	EPJ90_01055	408	lacto-N-biosidase	0.98	0.99	0.95	0.95	1	0	798.505
espe-15TAL0474	EEI45_03090	408	espe-EsS2-6-Brazil	EPJ89_05140	408	lacto-N-biosidase	0.98	0.99	0.95	0.95	1	0	798.505
espe-15TAL0474	EEI45_03090	408	espe-15TAL0474	EEI45_03090	408	PSEUDOGENE lacto-N-biosidase	1	1	1	1	1	0	852.047
espe-15TAL0474	EEI45_03090	408	erhu-WH13013	BC346_RS07900	408	lacto-N-biosidase	0.92	0.96	0.94	0.94	1	0	748.429
espe-15TAL0474	EEI45_03090	408	erhu-SY1027	K210_RS07660	408	lacto-N-biosidase	0.92	0.96	0.94	0.94	1	0	748.429
espe-15TAL0474	EEI45_03090	408	erhu-RU	EF876_RS05095	408	lacto-N-biosidase	0.91	0.96	0.94	0.94	1	0	748.814
espe-15TAL0474	EEI45_03090	408	erhu-NCTC8163	EL194_RS04580	408	lacto-N-biosidase	0.91	0.96	0.94	0.94	1	0	748.814
espe-15TAL0474	EEI45_03090	408	erhu-NCTC7999	DYB49_RS00815	408	lacto-N-biosidase	0.92	0.96	0.94	0.94	1	0	749.584
espe-15TAL0474	EEI45_03090	408	erhu-ML101	DM789_RS01205	408	lacto-N-biosidase	0.92	0.96	0.94	0.94	1	0	748.429
espe-15TAL0474	EEI45_03090	408	erhu-KC-Sb-R1	EEY85_RS07615	408	lacto-N-biosidase	0.91	0.95	0.94	0.94	1	0	741.88
espe-15TAL0474	EEI45_03090	408	erhu-GXBY-1	A2I91_RS08380	408	lacto-N-biosidase	0.92	0.96	0.94	0.94	1	0	748.429
espe-15TAL0474	EEI45_03090	408	erhu-Fujisawa	ERH_RS01200	408	lacto-N-biosidase	0.92	0.96	0.94	0.94	1	0	748.429
espe-15TAL0474	EEI45_03090	408	erhu-ATCC19414	HMPREF0357_RS07655	408	lacto-N-biosidase	0.91	0.96	0.94	0.94	1	0	748.814
espe-15TAL0474	EEI45_03105	481	eton-DSM14972	B096_RS0106750	483	DUF3502 domain-containing protein	0.98	0.99	0.74	0.74	1	0	718.383
espe-15TAL0474	EEI45_03105	481	espe-EsS2-7-Brazil	EPJ90_01040	481	extracellular solute-binding protein	1	1	0.74	0.74	1	0	735.332
espe-15TAL0474	EEI45_03105	481	espe-EsS2-6-Brazil	EPJ89_05155	481	extracellular solute-binding protein	1	1	0.74	0.74	1	0	735.332
espe-15TAL0474	EEI45_03105	481	espe-15TAL0474	EEI45_03105	481	PSEUDOGENE extracellular solute-binding protein	1	1	1	1	1	0	982.63
espe-15TAL0474	EEI45_03105	481	erhu-WH13013	BC346_RS07885	481	DUF3502 domain-containing protein	0.99	1	0.74	0.74	1	0	733.406
espe-15TAL0474	EEI45_03105	481	erhu-SY1027	K210_RS07675	481	DUF3502 domain-containing protein	0.99	1	0.74	0.74	1	0	733.406
espe-15TAL0474	EEI45_03105	481	erhu-RU	EF876_RS05080	482	PSEUDOGENE extracellular solute-binding protein	0.99	1	0.74	0.74	1	0	735.717
espe-15TAL0474	EEI45_03105	481	erhu-NCTC8163	EL194_RS04595	481	extracellular solute-binding protein	1	1	0.74	0.74	1	0	735.332
espe-15TAL0474	EEI45_03105	481	erhu-NCTC7999	DYB49_RS00830	481	extracellular solute-binding protein	1	1	0.74	0.74	1	0	735.332
espe-15TAL0474	EEI45_03105	481	erhu-ML101	DM789_RS01220	481	extracellular solute-binding protein	0.99	1	0.74	0.74	1	0	733.406
espe-15TAL0474	EEI45_03105	481	erhu-KC-Sb-R1	EEY85_RS07600	481	extracellular solute-binding protein	0.99	1	0.74	0.74	1	0	732.635
espe-15TAL0474	EEI45_03105	481	erhu-GXBY-1	A2I91_RS08365	481	ABC transporter substrate-binding protein	0.99	1	0.74	0.74	1	0	733.406
espe-15TAL0474	EEI45_03105	481	erhu-Fujisawa	ERH_RS01215	481	DUF3502 domain-containing protein	0.99	1	0.74	0.74	1	0	733.406
espe-15TAL0474	EEI45_03105	481	erhu-ATCC19414	HMPREF0357_RS07640	481	DUF3502 domain-containing protein	1	1	0.74	0.74	1	0	735.332
espe-15TAL0474	EEI45_03110	203	eton-DSM14972	B096_RS0106755	203	DUF624 domain-containing protein	0.81	0.89	0.36	0.36	1	2.68542e-40	132.88
espe-15TAL0474	EEI45_03110	203	espe-EsS2-7-Brazil	EPJ90_01035	203	DUF624 domain-containing protein	0.99	0.99	0.36	0.36	1	8.27219e-50	156.762
espe-15TAL0474	EEI45_03110	203	espe-EsS2-6-Brazil	EPJ89_05160	203	DUF624 domain-containing protein	1	1	0.36	0.36	1	1.6827e-50	158.688
espe-15TAL0474	EEI45_03110	203	espe-15TAL0474	EEI45_03110	203	PSEUDOGENE DUF624 domain-containing protein	1	1	1	1	1	8.86162e-143	392.504
espe-15TAL0474	EEI45_03110	203	erhu-WH13013	BC346_RS07880	203	DUF624 domain-containing protein	0.89	0.94	0.39	0.4	1	4.01789e-47	150.214
espe-15TAL0474	EEI45_03110	203	erhu-SY1027	K210_RS07680	203	DUF624 domain-containing protein	0.89	0.94	0.39	0.4	1	3.9749e-47	150.214
espe-15TAL0474	EEI45_03110	203	erhu-RU	EF876_RS05075	203	DUF624 domain-containing protein	0.95	0.97	0.36	0.36	1	5.4705e-48	152.14
espe-15TAL0474	EEI45_03110	203	erhu-NCTC8163	EL194_RS04600	203	DUF624 domain-containing protein	0.9	0.95	0.39	0.4	1	4.30858e-48	152.525
espe-15TAL0474	EEI45_03110	203	erhu-NCTC7999	DYB49_RS00835	203	DUF624 domain-containing protein	0.9	0.95	0.39	0.4	1	4.45273e-48	152.525
espe-15TAL0474	EEI45_03110	203	erhu-ML101	DM789_RS01225	203	DUF624 domain-containing protein	0.89	0.94	0.39	0.4	1	4.19739e-47	150.214
espe-15TAL0474	EEI45_03110	203	erhu-KC-Sb-R1	EEY85_RS07595	203	DUF624 domain-containing protein	0.9	0.95	0.39	0.4	1	4.29097e-48	152.525
espe-15TAL0474	EEI45_03110	203	erhu-GXBY-1	A2I91_RS08360	203	DUF624 domain-containing protein	0.89	0.94	0.39	0.4	1	4.18854e-47	150.214
espe-15TAL0474	EEI45_03110	203	erhu-Fujisawa	ERH_RS01220	203	DUF624 domain-containing protein	0.89	0.94	0.39	0.4	1	4.01618e-47	150.214
espe-15TAL0474	EEI45_03110	203	erhu-ATCC19414	HMPREF0357_RS07635	203	DUF624 domain-containing protein	0.9	0.95	0.39	0.4	1	4.31433e-48	152.525
espe-15TAL0474	EEI45_03115	513	eton-DSM14972	B096_RS0106760	577	sensor histidine kinase	0.75	0.85	0.19	0.16	1	3.83283e-28	114.005
espe-15TAL0474	EEI45_03115	513	espe-EsS2-7-Brazil	EPJ90_01030	580	sensor histidine kinase	1	1	0.16	0.14	1	1.0839e-46	167.548
espe-15TAL0474	EEI45_03115	513	espe-EsS2-6-Brazil	EPJ89_05165	580	sensor histidine kinase	1	1	0.16	0.14	1	1.09975e-46	167.548
espe-15TAL0474	EEI45_03115	513	espe-15TAL0474	EEI45_03115	513	PSEUDOGENE sensor histidine kinase	1	1	1	1	1	0	982.63
espe-15TAL0474	EEI45_03115	513	erhu-WH13013	BC346_RS07875	579	sensor histidine kinase	0.98	0.99	0.16	0.15	1	3.99786e-45	162.925
espe-15TAL0474	EEI45_03115	513	erhu-SY1027	K210_RS07685	579	sensor histidine kinase	0.98	0.99	0.16	0.15	1	3.95508e-45	162.925
espe-15TAL0474	EEI45_03115	513	erhu-RU	EF876_RS05070	579	sensor histidine kinase	0.98	0.99	0.16	0.15	1	3.83804e-45	162.925
espe-15TAL0474	EEI45_03115	513	erhu-NCTC8163	EL194_RS04605	579	sensor histidine kinase	0.98	0.99	0.16	0.15	1	4.28389e-45	162.925
espe-15TAL0474	EEI45_03115	513	erhu-NCTC7999	DYB49_RS00840	579	sensor histidine kinase	0.98	0.99	0.16	0.15	1	3.96974e-45	162.925
espe-15TAL0474	EEI45_03115	513	erhu-ML101	DM789_RS01230	579	sensor histidine kinase	0.98	0.99	0.16	0.15	1	4.17647e-45	162.925
espe-15TAL0474	EEI45_03115	513	erhu-KC-Sb-R1	EEY85_RS07590	579	sensor histidine kinase	0.98	0.99	0.16	0.15	1	4.02373e-45	162.925
espe-15TAL0474	EEI45_03115	513	erhu-GXBY-1	A2I91_RS08355	579	sensor histidine kinase	0.98	0.99	0.16	0.15	1	4.16766e-45	162.925
espe-15TAL0474	EEI45_03115	513	erhu-Fujisawa	ERH_RS01225	579	sensor histidine kinase	0.98	0.99	0.16	0.15	1	3.99616e-45	162.925
espe-15TAL0474	EEI45_03115	513	erhu-ATCC19414	HMPREF0357_RS07630	579	sensor histidine kinase	0.98	0.99	0.16	0.15	1	4.2896e-45	162.925
espe-15TAL0474	EEI45_03120	499	eton-DSM14972	B096_RS0106765	497	DNA-binding response regulator	0.86	0.94	0.86	0.87	1	0	771.155
espe-15TAL0474	EEI45_03120	499	espe-EsS2-7-Brazil	EPJ90_01025	497	response regulator transcription factor	1	1	0.86	0.87	1	0	887.1
espe-15TAL0474	EEI45_03120	499	espe-EsS2-6-Brazil	EPJ89_05170	497	response regulator transcription factor	0.99	1	0.86	0.87	1	0	881.708
espe-15TAL0474	EEI45_03120	499	espe-15TAL0474	EEI45_03120	499	PSEUDOGENE DNA-binding response regulator	1	1	1	1	1	0	1025.77
espe-15TAL0474	EEI45_03120	499	erhu-WH13013	BC346_RS07870	497	DNA-binding response regulator	0.95	0.97	0.86	0.87	1	0	848.966
espe-15TAL0474	EEI45_03120	499	erhu-SY1027	K210_RS07690	497	DNA-binding response regulator	0.95	0.97	0.86	0.87	1	0	848.966
espe-15TAL0474	EEI45_03120	499	erhu-RU	EF876_RS05065	497	DNA-binding response regulator	0.95	0.97	0.86	0.87	1	0	843.958
espe-15TAL0474	EEI45_03120	499	erhu-NCTC8163	EL194_RS04610	497	response regulator transcription factor	0.95	0.97	0.86	0.87	1	0	847.81
espe-15TAL0474	EEI45_03120	499	erhu-NCTC7999	DYB49_RS00845	497	DNA-binding response regulator	0.95	0.97	0.86	0.87	1	0	847.81
espe-15TAL0474	EEI45_03120	499	erhu-ML101	DM789_RS01235	497	DNA-binding response regulator	0.95	0.97	0.86	0.87	1	0	848.966
espe-15TAL0474	EEI45_03120	499	erhu-KC-Sb-R1	EEY85_RS07585	497	DNA-binding response regulator	0.96	0.98	0.86	0.87	1	0	855.899
espe-15TAL0474	EEI45_03120	499	erhu-GXBY-1	A2I91_RS08350	497	DNA-binding response regulator	0.95	0.97	0.86	0.87	1	0	848.966
espe-15TAL0474	EEI45_03120	499	erhu-Fujisawa	ERH_RS01230	497	DNA-binding response regulator	0.95	0.97	0.86	0.87	1	0	848.966
espe-15TAL0474	EEI45_03120	499	erhu-ATCC19414	HMPREF0357_RS07625	497	DNA-binding response regulator	0.95	0.97	0.86	0.87	1	0	847.81
espe-15TAL0474	EEI45_03120	499	elar-LV19	AOC36_RS08835	259	DNA-binding response regulator	0.34	0.58	0.29	0.57	1	2.90121e-22	92.4337
espe-15TAL0474	EEI45_03140	894	eton-DSM14972	B096_RS0106790	890	alpha-mannosidase	0.86	0.93	0.31	0.31	1	2.38669e-174	524.628
espe-15TAL0474	EEI45_03140	894	espe-EsS2-7-Brazil	EPJ90_08290	889	alpha-mannosidase	0.93	0.98	0.31	0.31	1	0	564.303
espe-15TAL0474	EEI45_03140	894	espe-EsS2-6-Brazil	EPJ89_05190	889	alpha-mannosidase	0.93	0.98	0.31	0.31	1	0	564.303
espe-15TAL0474	EEI45_03140	894	espe-15TAL0474	EEI45_03140	894	PSEUDOGENE alpha-mannosidase	1	1	1	1	1	0	1801.18
espe-15TAL0474	EEI45_03140	894	erhu-WH13013	BC346_RS07845	892	alpha-mannosidase	0.94	0.97	0.31	0.31	1	0	567
espe-15TAL0474	EEI45_03140	894	erhu-SY1027	K210_RS07715	892	alpha-mannosidase	0.94	0.97	0.31	0.31	1	0	564.688
espe-15TAL0474	EEI45_03140	894	erhu-RU	EF876_RS07660	892	alpha-mannosidase	0.94	0.97	0.31	0.31	1	0	565.074
espe-15TAL0474	EEI45_03140	894	erhu-NCTC8163	EL194_RS04635	892	alpha-mannosidase	0.94	0.97	0.31	0.31	1	0	567.385
espe-15TAL0474	EEI45_03140	894	erhu-NCTC7999	DYB49_RS00870	892	alpha-mannosidase	0.94	0.97	0.31	0.31	1	0	565.844
espe-15TAL0474	EEI45_03140	894	erhu-ML101	DM789_RS01260	892	alpha-mannosidase	0.94	0.97	0.31	0.31	1	0	567
espe-15TAL0474	EEI45_03140	894	erhu-KC-Sb-R1	EEY85_RS07560	893	alpha-mannosidase	0.94	0.97	0.31	0.31	1	0	567.77
espe-15TAL0474	EEI45_03140	894	erhu-GXBY-1	A2I91_RS08325	892	alpha-mannosidase	0.94	0.97	0.31	0.31	1	0	567
espe-15TAL0474	EEI45_03140	894	erhu-Fujisawa	ERH_RS01255	892	alpha-mannosidase	0.94	0.97	0.31	0.31	1	0	567
espe-15TAL0474	EEI45_03140	894	erhu-ATCC19414	HMPREF0357_RS07600	892	alpha-mannosidase	0.94	0.97	0.31	0.31	1	0	567.385
espe-15TAL0474	EEI45_03145	461	eton-DSM14972	B096_RS0106795	464	glycoside hydrolase family 1 protein	0.8	0.87	0.9	0.9	1	0	709.523
espe-15TAL0474	EEI45_03145	461	espe-EsS2-7-Brazil	EPJ90_08285	463	glycoside hydrolase family 1 protein	0.86	0.91	0.9	0.9	1	0	757.288
espe-15TAL0474	EEI45_03145	461	espe-EsS2-6-Brazil	EPJ89_05195	463	glycoside hydrolase family 1 protein	0.86	0.91	0.9	0.9	1	0	757.288
espe-15TAL0474	EEI45_03145	461	espe-15TAL0474	EEI45_03145	461	PSEUDOGENE glycoside hydrolase family 1 protein	1	1	1	1	1	0	963.755
espe-15TAL0474	EEI45_03145	461	erhu-WH13013	BC346_RS07840	463	glycoside hydrolase family 1 protein	0.89	0.93	0.9	0.9	1	0	788.489
espe-15TAL0474	EEI45_03145	461	erhu-SY1027	K210_RS07720	463	glycoside hydrolase family 1 protein	0.89	0.93	0.9	0.9	1	0	788.489
espe-15TAL0474	EEI45_03145	461	erhu-RU	EF876_RS07655	463	glycoside hydrolase family 1 protein	0.89	0.93	0.9	0.9	1	0	788.489
espe-15TAL0474	EEI45_03145	461	erhu-NCTC8163	EL194_RS04640	463	glycoside hydrolase family 1 protein	0.89	0.93	0.9	0.9	1	0	786.949
espe-15TAL0474	EEI45_03145	461	erhu-NCTC7999	DYB49_RS00875	463	glycoside hydrolase family 1 protein	0.89	0.93	0.9	0.9	1	0	786.563
espe-15TAL0474	EEI45_03145	461	erhu-ML101	DM789_RS01265	463	glycoside hydrolase family 1 protein	0.89	0.93	0.9	0.9	1	0	788.489
espe-15TAL0474	EEI45_03145	461	erhu-KC-Sb-R1	EEY85_RS07555	463	glycoside hydrolase family 1 protein	0.89	0.93	0.9	0.9	1	0	785.023
espe-15TAL0474	EEI45_03145	461	erhu-GXBY-1	A2I91_RS08320	463	glycoside hydrolase family 1 protein	0.89	0.93	0.9	0.9	1	0	788.489
espe-15TAL0474	EEI45_03145	461	erhu-Fujisawa	ERH_RS01260	463	glycoside hydrolase family 1 protein	0.89	0.93	0.9	0.9	1	0	788.489
espe-15TAL0474	EEI45_03145	461	erhu-ATCC19414	HMPREF0357_RS07595	463	glycoside hydrolase family 1 protein	0.89	0.93	0.9	0.9	1	0	786.949
espe-15TAL0474	EEI45_03145	461	elar-LV19	AOC36_RS07630	455	glycoside hydrolase family 1 protein	0.61	0.77	0.89	0.9	1	0	536.569
espe-15TAL0474	EEI45_03205	276	eton-DSM14972	B096_RS0106860	276	PRD domain-containing protein	0.95	0.97	1	1	1	0	538.495
espe-15TAL0474	EEI45_03205	276	espe-EsS2-7-Brazil	EPJ90_01880	276	PRD domain-containing protein	0.99	0.99	1	1	1	0	554.288
espe-15TAL0474	EEI45_03205	276	espe-EsS2-6-Brazil	EPJ89_05255	276	PRD domain-containing protein	0.98	0.98	1	1	1	0	551.977
espe-15TAL0474	EEI45_03205	276	espe-15TAL0474	EEI45_03205	276	PSEUDOGENE PRD domain-containing protein	1	1	1	1	1	0	562.762
espe-15TAL0474	EEI45_03205	276	erhu-WH13013	BC346_RS07765	276	PRD domain-containing protein	0.98	0.98	1	1	1	0	546.969
espe-15TAL0474	EEI45_03205	276	erhu-SY1027	K210_RS07790	276	PRD domain-containing protein	0.98	0.98	1	1	1	0	546.969
espe-15TAL0474	EEI45_03205	276	erhu-RU	EF876_RS07585	276	PRD domain-containing protein	0.98	0.98	1	1	1	0	546.969
espe-15TAL0474	EEI45_03205	276	erhu-NCTC8163	EL194_RS04710	276	PRD domain-containing protein	0.98	0.98	1	1	1	0	546.969
espe-15TAL0474	EEI45_03205	276	erhu-NCTC7999	DYB49_RS00955	276	PRD domain-containing protein	0.98	0.98	1	1	1	0	546.969
espe-15TAL0474	EEI45_03205	276	erhu-ML101	DM789_RS01345	276	PRD domain-containing protein	0.98	0.98	1	1	1	0	546.969
espe-15TAL0474	EEI45_03205	276	erhu-KC-Sb-R1	EEY85_RS07505	276	PRD domain-containing protein	0.98	0.98	1	1	1	0	546.969
espe-15TAL0474	EEI45_03205	276	erhu-GXBY-1	A2I91_RS08245	276	transcriptional antiterminator	0.98	0.98	1	1	1	0	546.969
espe-15TAL0474	EEI45_03205	276	erhu-Fujisawa	ERH_RS01335	276	PRD domain-containing protein	0.98	0.98	1	1	1	0	546.969
espe-15TAL0474	EEI45_03205	276	erhu-ATCC19414	HMPREF0357_RS07530	276	PRD domain-containing protein	0.98	0.98	1	1	1	0	546.969
espe-15TAL0474	EEI45_03205	276	elar-LV19	AOC36_RS04220	274	transcriptional antiterminator	0.56	0.74	0.99	0.99	1	8.60448e-110	315.079
espe-15TAL0474	EEI45_03215	499	eton-DSM14972	B096_RS0106870	499	PTS glucose transporter subunit IIBC	0.97	0.99	0.92	0.92	1	0	904.434
espe-15TAL0474	EEI45_03215	499	espe-EsS2-7-Brazil	EPJ90_01890	499	PTS glucose transporter subunit IIB	0.99	0.99	0.92	0.92	1	0	917.916
espe-15TAL0474	EEI45_03215	499	espe-EsS2-6-Brazil	EPJ89_05265	499	PTS glucose transporter subunit IIB	0.99	0.99	0.92	0.92	1	0	917.916
espe-15TAL0474	EEI45_03215	499	espe-15TAL0474	EEI45_03215	499	PSEUDOGENE PTS glucose transporter subunit IIB	1	1	1	1	1	0	1001.12
espe-15TAL0474	EEI45_03215	499	erhu-WH13013	BC346_RS07755	499	PTS glucose transporter subunit IIBC	0.98	0.99	0.92	0.92	1	0	909.442
espe-15TAL0474	EEI45_03215	499	erhu-SY1027	K210_RS07800	499	PTS glucose transporter subunit IIBC	0.98	0.99	0.92	0.92	1	0	909.442
espe-15TAL0474	EEI45_03215	499	erhu-RU	EF876_RS07575	499	hypothetical protein	0.98	0.99	0.92	0.92	1	0	908.286
espe-15TAL0474	EEI45_03215	499	erhu-NCTC8163	EL194_RS04720	499	hypothetical protein	0.98	0.99	0.92	0.92	1	0	908.286
espe-15TAL0474	EEI45_03215	499	erhu-NCTC7999	DYB49_RS00965	499	PTS glucose transporter subunit IIBC	0.98	0.99	0.92	0.92	1	0	909.442
espe-15TAL0474	EEI45_03215	499	erhu-ML101	DM789_RS01355	499	PTS glucose transporter subunit IIBC	0.98	0.99	0.92	0.92	1	0	909.442
espe-15TAL0474	EEI45_03215	499	erhu-KC-Sb-R1	EEY85_RS07495	499	PTS glucose transporter subunit IIB	0.99	0.99	0.92	0.92	1	0	912.909
espe-15TAL0474	EEI45_03215	499	erhu-GXBY-1	A2I91_RS08235	499	PTS glucose transporter subunit IIBC	0.98	0.99	0.92	0.92	1	0	909.442
espe-15TAL0474	EEI45_03215	499	erhu-Fujisawa	ERH_RS01345	499	PTS glucose transporter subunit IIBC	0.98	0.99	0.92	0.92	1	0	909.442
espe-15TAL0474	EEI45_03215	499	erhu-ATCC19414	HMPREF0357_RS07520	499	PTS glucose transporter subunit IIBC	0.98	0.99	0.92	0.92	1	0	908.286
espe-15TAL0474	EEI45_03215	499	elar-LV19	AOC36_RS04230	499	PTS glucose transporter subunit IIB	0.78	0.87	0.93	0.93	1	0	715.301
espe-15TAL0474	EEI45_03240	1470	eton-DSM14972	B096_RS0106900	1576	subtilase	0.86	0.94	0.54	0.5	1	0	1431.77
espe-15TAL0474	EEI45_03240	1470	espe-EsS2-7-Brazil	EPJ90_01915	1490	subtilase	0.99	0.99	0.54	0.53	1	0	1610.51
espe-15TAL0474	EEI45_03240	1470	espe-EsS2-6-Brazil	EPJ89_08490	1490	subtilase	0.99	0.99	0.54	0.53	1	0	1610.12
espe-15TAL0474	EEI45_03240	1470	espe-15TAL0474	EEI45_03240	1470	PSEUDOGENE subtilase	1	1	1	1	1	0	2940.21
espe-15TAL0474	EEI45_03240	1470	erhu-WH13013	BC346_RS07730	1523	subtilase	0.92	0.96	0.54	0.52	1	0	1508.43
espe-15TAL0474	EEI45_03240	1470	erhu-SY1027	K210_RS08695	1523	PSEUDOGENE subtilase	0.58	0.67	0.47	0.49	1	5.71877e-141	467.233
espe-15TAL0474	EEI45_03240	1470	erhu-RU	EF876_RS04780	1479	PSEUDOGENE subtilase	0.93	0.97	0.54	0.53	1	0	1537.7
espe-15TAL0474	EEI45_03240	1470	erhu-NCTC8163	EL194_RS04765	1532	hypothetical protein	0.93	0.96	0.54	0.52	1	0	1518.06
espe-15TAL0474	EEI45_03240	1470	erhu-NCTC7999	DYB49_RS00990	1532	subtilase	0.92	0.96	0.54	0.52	1	0	1507.27
espe-15TAL0474	EEI45_03240	1470	erhu-ML101	DM789_RS01380	1523	subtilase	0.92	0.96	0.54	0.52	1	0	1508.43
espe-15TAL0474	EEI45_03240	1470	erhu-KC-Sb-R1	EEY85_RS07470	1544	subtilase	0.92	0.96	0.54	0.51	1	0	1498.41
espe-15TAL0474	EEI45_03240	1470	erhu-GXBY-1	A2I91_RS08210	1523	subtilase	0.92	0.96	0.54	0.52	1	0	1508.43
espe-15TAL0474	EEI45_03240	1470	erhu-Fujisawa	ERH_RS01370	1523	subtilase	0.92	0.96	0.54	0.52	1	0	1508.43
espe-15TAL0474	EEI45_03240	1470	erhu-ATCC19414	HMPREF0357_RS07480	1532	hypothetical protein	0.93	0.96	0.54	0.52	1	0	1518.06
espe-15TAL0474	EEI45_03275	235	eton-DSM14972	B096_RS0106935	243	DNA-binding response regulator	0.88	0.98	0.58	0.56	1	2.88331e-85	249.98
espe-15TAL0474	EEI45_03275	235	espe-EsS2-7-Brazil	EPJ90_01950	241	response regulator transcription factor	0.99	0.99	0.59	0.57	1	1.00543e-93	271.166
espe-15TAL0474	EEI45_03275	235	espe-EsS2-6-Brazil	EPJ89_08455	241	response regulator transcription factor	0.99	0.99	0.59	0.57	1	1.02014e-93	271.166
espe-15TAL0474	EEI45_03275	235	espe-15TAL0474	EEI45_03275	235	PSEUDOGENE DNA-binding response regulator	1	1	1	1	1	6.37555e-166	453.751
espe-15TAL0474	EEI45_03275	235	erhu-WH13013	BC346_RS07700	241	DNA-binding response regulator	0.97	0.99	0.59	0.57	1	2.25887e-93	270.396
espe-15TAL0474	EEI45_03275	235	erhu-SY1027	K210_RS07855	241	DNA-binding response regulator	0.97	0.99	0.59	0.57	1	2.2347e-93	270.396
espe-15TAL0474	EEI45_03275	235	erhu-RU	EF876_RS04815	241	DNA-binding response regulator	0.97	0.99	0.59	0.57	1	2.19017e-93	270.396
espe-15TAL0474	EEI45_03275	235	erhu-NCTC8163	EL194_RS04800	241	response regulator transcription factor	0.97	0.99	0.59	0.57	1	2.21384e-93	270.396
espe-15TAL0474	EEI45_03275	235	erhu-NCTC7999	DYB49_RS01025	241	DNA-binding response regulator	0.97	0.99	0.59	0.57	1	2.28791e-93	270.396
espe-15TAL0474	EEI45_03275	235	erhu-ML101	DM789_RS01415	241	DNA-binding response regulator	0.97	0.99	0.59	0.57	1	2.35978e-93	270.396
espe-15TAL0474	EEI45_03275	235	erhu-KC-Sb-R1	EEY85_RS07435	241	DNA-binding response regulator	0.96	0.99	0.59	0.57	1	1.28046e-92	268.47
espe-15TAL0474	EEI45_03275	235	erhu-GXBY-1	A2I91_RS08180	241	DNA-binding response regulator	0.97	0.99	0.59	0.57	1	2.35481e-93	270.396
espe-15TAL0474	EEI45_03275	235	erhu-Fujisawa	ERH_RS01400	241	DNA-binding response regulator	0.97	0.99	0.59	0.57	1	2.25791e-93	270.396
espe-15TAL0474	EEI45_03275	235	erhu-ATCC19414	HMPREF0357_RS07450	241	DNA-binding response regulator	0.97	0.99	0.59	0.57	1	2.21679e-93	270.396
espe-15TAL0474	EEI45_03275	235	elar-LV19	AOC36_RS10500	240	DNA-binding response regulator	0.41	0.62	0.57	0.55	1	2.15479e-30	109.383
espe-15TAL0474	EEI45_03350	453	eton-DSM14972	B096_RS0107015	466	hypothetical protein	0.67	0.85	0.68	0.7	1	5.55591e-116	344.739
espe-15TAL0474	EEI45_03350	453	espe-EsS2-7-Brazil	EPJ90_02025	451	hypothetical protein	0.99	0.99	0.68	0.7	2	0	622.083
espe-15TAL0474	EEI45_03350	453	espe-EsS2-6-Brazil	EPJ89_08025	451	hypothetical protein	1	1	0.68	0.7	2	0	623.624
espe-15TAL0474	EEI45_03350	453	espe-15TAL0474	EEI45_03350	453	PSEUDOGENE hypothetical protein	1	1	1	1	1	0	919.072
espe-15TAL0474	EEI45_03350	453	erhu-WH13013	BC346_RS07600	449	hypothetical protein	0.83	0.88	0.68	0.7	2	1.4978e-167	475.322
espe-15TAL0474	EEI45_03350	453	erhu-SY1027	K210_RS07955	449	hypothetical protein	0.83	0.88	0.68	0.7	2	1.82295e-167	475.322
espe-15TAL0474	EEI45_03350	453	erhu-RU	EF876_RS04895	449	hypothetical protein	0.83	0.89	0.68	0.7	2	1.36026e-167	475.322
espe-15TAL0474	EEI45_03350	453	erhu-NCTC8163	EL194_RS04890	449	hypothetical protein	0.83	0.88	0.68	0.7	2	8.9732e-167	473.396
espe-15TAL0474	EEI45_03350	453	erhu-NCTC7999	DYB49_RS01125	449	hypothetical protein	0.83	0.88	0.68	0.7	2	1.51706e-167	475.322
espe-15TAL0474	EEI45_03350	453	erhu-ML101	DM789_RS01515	449	hypothetical protein	0.83	0.88	0.68	0.7	2	1.56472e-167	475.322
espe-15TAL0474	EEI45_03350	453	erhu-KC-Sb-R1	EEY85_RS07330	449	hypothetical protein	0.83	0.89	0.68	0.7	2	6.60169e-169	478.789
espe-15TAL0474	EEI45_03350	453	erhu-GXBY-1	A2I91_RS08080	449	hypothetical protein	0.83	0.88	0.68	0.7	2	1.56142e-167	475.322
espe-15TAL0474	EEI45_03350	453	erhu-Fujisawa	ERH_RS01500	449	hypothetical protein	0.83	0.88	0.68	0.7	2	1.49717e-167	475.322
espe-15TAL0474	EEI45_03350	453	erhu-ATCC19414	HMPREF0357_RS07360	449	hypothetical protein	0.83	0.88	0.68	0.7	2	8.98517e-167	473.396
espe-15TAL0474	EEI45_03380	426	eton-DSM14972	B096_RS0107045	426	GTPase HflX	0.89	0.96	0.29	0.29	1	2.42868e-73	232.646
espe-15TAL0474	EEI45_03380	426	espe-EsS2-7-Brazil	EPJ90_02055	426	GTPase HflX	0.98	0.98	0.29	0.29	1	5.36929e-81	252.292
espe-15TAL0474	EEI45_03380	426	espe-EsS2-6-Brazil	EPJ89_08055	426	GTPase HflX	0.98	0.98	0.29	0.29	1	5.44782e-81	252.292
espe-15TAL0474	EEI45_03380	426	espe-15TAL0474	EEI45_03380	426	PSEUDOGENE GTPase HflX	1	1	1	1	1	0	830.861
espe-15TAL0474	EEI45_03380	426	erhu-WH13013	BC346_RS07570	426	GTPase HflX	0.97	0.98	0.29	0.29	1	2.4623e-80	250.751
espe-15TAL0474	EEI45_03380	426	erhu-SY1027	K210_RS07985	426	GTPase HflX	0.97	0.98	0.29	0.29	1	2.74065e-80	250.366
espe-15TAL0474	EEI45_03380	426	erhu-RU	EF876_RS04925	426	GTPase HflX	0.97	0.98	0.29	0.29	1	2.38741e-80	250.751
espe-15TAL0474	EEI45_03380	426	erhu-NCTC8163	EL194_RS04920	426	GTPase HflX	0.97	0.98	0.29	0.29	1	2.41321e-80	250.751
espe-15TAL0474	EEI45_03380	426	erhu-NCTC7999	DYB49_RS01155	426	GTPase HflX	0.97	0.98	0.29	0.29	1	2.49395e-80	250.751
espe-15TAL0474	EEI45_03380	426	erhu-ML101	DM789_RS01545	426	GTPase HflX	0.97	0.98	0.29	0.29	1	2.5723e-80	250.751
espe-15TAL0474	EEI45_03380	426	erhu-KC-Sb-R1	EEY85_RS07300	426	GTPase HflX	0.97	0.98	0.29	0.29	1	2.91496e-80	250.366
espe-15TAL0474	EEI45_03380	426	erhu-GXBY-1	A2I91_RS08050	426	GTPase HflX	0.97	0.98	0.29	0.29	1	2.56687e-80	250.751
espe-15TAL0474	EEI45_03380	426	erhu-Fujisawa	ERH_RS01530	426	GTPase HflX	0.97	0.98	0.29	0.29	1	2.46125e-80	250.751
espe-15TAL0474	EEI45_03380	426	erhu-ATCC19414	HMPREF0357_RS07330	426	GTPase HflX	0.97	0.98	0.29	0.29	1	2.41643e-80	250.751
espe-15TAL0474	EEI45_03380	426	elar-LV19	AOC36_RS04550	371	GTPase HflX	0.29	0.48	0.37	0.42	1	3.83043e-13	66.6254
espe-15TAL0474	EEI45_03390	1202	eton-DSM14972	B096_RS0107055	1204	hypothetical protein	0.77	0.89	0.72	0.72	1	0	1395.95
espe-15TAL0474	EEI45_03390	1202	espe-EsS2-7-Brazil	EPJ90_02065	1204	LPXTG cell wall anchor domain-containing protein	0.99	1	0.7	0.7	1	0	1737.24
espe-15TAL0474	EEI45_03390	1202	espe-EsS2-6-Brazil	EPJ89_08065	1204	LPXTG cell wall anchor domain-containing protein	0.99	0.99	0.7	0.7	1	0	1729.15
espe-15TAL0474	EEI45_03390	1202	espe-15TAL0474	EEI45_03390	1202	PSEUDOGENE LPXTG cell wall anchor domain-containing protein	1	1	1	1	1	0	2457.17
espe-15TAL0474	EEI45_03390	1202	erhu-WH13013	BC346_RS07560	1204	sialidase	0.95	0.97	0.72	0.72	1	0	1692.94
espe-15TAL0474	EEI45_03390	1202	erhu-SY1027	K210_RS07995	1204	sialidase	0.95	0.97	0.72	0.72	1	0	1692.94
espe-15TAL0474	EEI45_03390	1202	erhu-RU	EF876_RS04935	1204	LPXTG cell wall anchor domain-containing protein	0.96	0.99	0.7	0.7	1	0	1673.29
espe-15TAL0474	EEI45_03390	1202	erhu-NCTC8163	EL194_RS04930	1198	LPXTG cell wall anchor domain-containing protein	0.95	0.97	0.72	0.72	1	0	1680.61
espe-15TAL0474	EEI45_03390	1202	erhu-NCTC7999	DYB49_RS01165	1204	LPXTG cell wall anchor domain-containing protein	0.95	0.97	0.72	0.72	1	0	1692.94
espe-15TAL0474	EEI45_03390	1202	erhu-ML101	DM789_RS01555	1204	LPXTG cell wall anchor domain-containing protein	0.95	0.97	0.72	0.72	1	0	1692.94
espe-15TAL0474	EEI45_03390	1202	erhu-KC-Sb-R1	EEY85_RS07290	1204	LPXTG cell wall anchor domain-containing protein	0.96	0.99	0.7	0.7	1	0	1664.05
espe-15TAL0474	EEI45_03390	1202	erhu-GXBY-1	A2I91_RS08040	1204	sialidase	0.95	0.97	0.72	0.72	1	0	1692.94
espe-15TAL0474	EEI45_03390	1202	erhu-Fujisawa	ERH_RS01540	1204	sialidase	0.95	0.97	0.72	0.72	1	0	1692.94
espe-15TAL0474	EEI45_03390	1202	erhu-ATCC19414	HMPREF0357_RS07320	1204	sialidase	0.95	0.97	0.72	0.72	1	0	1695.25
espe-15TAL0474	EEI45_03445	636	eton-DSM14972	B096_RS0107110	633	two-component sensor histidine kinase	0.61	0.75	0.97	0.97	1	0	743.421
espe-15TAL0474	EEI45_03445	636	espe-EsS2-7-Brazil	EPJ90_02120	636	HAMP domain-containing histidine kinase	0.96	0.97	0.99	0.99	1	0	1228
espe-15TAL0474	EEI45_03445	636	espe-EsS2-6-Brazil	EPJ89_05335	636	HAMP domain-containing histidine kinase	0.96	0.98	0.99	0.99	1	0	1230.31
espe-15TAL0474	EEI45_03445	636	espe-15TAL0474	EEI45_03445	636	PSEUDOGENE sensor histidine kinase	1	1	1	1	1	0	1297.72
espe-15TAL0474	EEI45_03445	636	erhu-WH13013	BC346_RS07505	636	histidine kinase	0.82	0.91	0.97	0.97	1	0	1046.19
espe-15TAL0474	EEI45_03445	636	erhu-SY1027	K210_RS08700	636	PSEUDOGENE histidine kinase	0.76	0.87	0.44	0.44	1	3.12158e-150	444.891
espe-15TAL0474	EEI45_03445	636	erhu-RU	EF876_RS04990	636	histidine kinase	0.82	0.91	0.97	0.97	1	0	1042.34
espe-15TAL0474	EEI45_03445	636	erhu-NCTC8163	EL194_RS04985	636	histidine kinase	0.82	0.91	0.97	0.97	1	0	1043.11
espe-15TAL0474	EEI45_03445	636	erhu-NCTC7999	DYB49_RS01220	636	histidine kinase	0.82	0.91	0.97	0.97	1	0	1043.11
espe-15TAL0474	EEI45_03445	636	erhu-ML101	DM789_RS01610	636	histidine kinase	0.82	0.91	0.97	0.97	1	0	1046.19
espe-15TAL0474	EEI45_03445	636	erhu-KC-Sb-R1	EEY85_RS07235	636	histidine kinase	0.82	0.91	0.97	0.97	1	0	1047.34
espe-15TAL0474	EEI45_03445	636	erhu-GXBY-1	A2I91_RS07985	636	histidine kinase	0.82	0.91	0.97	0.97	1	0	1046.19
espe-15TAL0474	EEI45_03445	636	erhu-Fujisawa	ERH_RS01595	636	histidine kinase	0.82	0.91	0.97	0.97	1	0	1046.19
espe-15TAL0474	EEI45_03445	636	erhu-ATCC19414	HMPREF0357_RS07265	636	histidine kinase	0.82	0.91	0.97	0.97	1	0	1043.11
espe-15TAL0474	EEI45_03445	636	elar-LV19	AOC36_RS07860	591	sensor histidine kinase	0.37	0.56	0.71	0.71	1	8.47798e-65	220.32
espe-15TAL0474	EEI45_03450	142	eton-DSM14972	B096_RS0107115	146	hypothetical protein	0.85	0.92	0.33	0.32	1	5.16928e-22	82.0333
espe-15TAL0474	EEI45_03450	142	espe-EsS2-7-Brazil	EPJ90_02125	146	hypothetical protein	1	1	0.33	0.32	1	1.16522e-26	93.5893
espe-15TAL0474	EEI45_03450	142	espe-EsS2-6-Brazil	EPJ89_05340	146	hypothetical protein	1	1	0.33	0.32	1	1.18226e-26	93.5893
espe-15TAL0474	EEI45_03450	142	espe-15TAL0474	EEI45_03450	142	PSEUDOGENE hypothetical protein	1	1	1	1	1	2.81817e-103	287.73
espe-15TAL0474	EEI45_03450	142	erhu-WH13013	BC346_RS07500	144	hypothetical protein	0.92	0.94	0.33	0.33	1	1.46453e-23	85.5001
espe-15TAL0474	EEI45_03450	142	erhu-SY1027	K210_RS08055	144	hypothetical protein	0.92	0.94	0.33	0.33	1	1.44886e-23	85.5001
espe-15TAL0474	EEI45_03450	142	erhu-RU	EF876_RS04995	144	hypothetical protein	0.89	0.92	0.33	0.33	1	7.23837e-23	83.9593
espe-15TAL0474	EEI45_03450	142	erhu-NCTC8163	EL194_RS04990	144	hypothetical protein	0.92	0.94	0.33	0.33	1	1.30249e-23	85.8853
espe-15TAL0474	EEI45_03450	142	erhu-NCTC7999	DYB49_RS01225	144	hypothetical protein	0.92	0.94	0.33	0.33	1	1.34606e-23	85.8853
espe-15TAL0474	EEI45_03450	142	erhu-ML101	DM789_RS01615	159	hypothetical protein	0.92	0.94	0.33	0.3	1	2.36762e-23	85.5001
espe-15TAL0474	EEI45_03450	142	erhu-KC-Sb-R1	EEY85_RS07230	144	hypothetical protein	0.92	0.94	0.33	0.33	1	1.26954e-23	85.8853
espe-15TAL0474	EEI45_03450	142	erhu-GXBY-1	A2I91_RS07980	144	hypothetical protein	0.92	0.94	0.33	0.33	1	1.52673e-23	85.5001
espe-15TAL0474	EEI45_03450	142	erhu-Fujisawa	ERH_RS01600	144	hypothetical protein	0.92	0.94	0.33	0.33	1	1.4639e-23	85.5001
espe-15TAL0474	EEI45_03450	142	erhu-ATCC19414	HMPREF0357_RS07260	144	hypothetical protein	0.92	0.94	0.33	0.33	1	1.30422e-23	85.8853
espe-15TAL0474	EEI45_03460	402	eton-DSM14972	B096_RS0107125	436	sensor histidine kinase	0.53	0.69	1	0.92	1	3.1533e-141	405.986
espe-15TAL0474	EEI45_03460	402	espe-EsS2-7-Brazil	EPJ90_02135	403	HAMP domain-containing histidine kinase	0.98	0.99	0.82	0.82	2	1.77e-179	501.901
espe-15TAL0474	EEI45_03460	402	espe-EsS2-6-Brazil	EPJ89_05350	403	HAMP domain-containing histidine kinase	0.98	0.99	0.82	0.82	2	1.49131e-179	501.901
espe-15TAL0474	EEI45_03460	402	espe-15TAL0474	EEI45_03460	402	PSEUDOGENE sensor histidine kinase	1	1	1	1	1	0	833.558
espe-15TAL0474	EEI45_03460	402	erhu-WH13013	BC346_RS07490	403	sensor histidine kinase	0.69	0.79	1	1	1	0	535.413
espe-15TAL0474	EEI45_03460	402	erhu-SY1027	K210_RS08065	404	PSEUDOGENE sensor histidine kinase	0.67	0.78	0.98	0.99	1	3.9727e-180	503.442
espe-15TAL0474	EEI45_03460	402	erhu-RU	EF876_RS05005	403	sensor histidine kinase	0.68	0.79	1	1	1	0	532.332
espe-15TAL0474	EEI45_03460	402	erhu-NCTC8163	EL194_RS05000	403	HAMP domain-containing histidine kinase	0.68	0.79	1	1	1	0	532.332
espe-15TAL0474	EEI45_03460	402	erhu-NCTC7999	DYB49_RS01235	403	sensor histidine kinase	0.68	0.79	1	1	1	0	532.332
espe-15TAL0474	EEI45_03460	402	erhu-ML101	DM789_RS01625	403	sensor histidine kinase	0.69	0.79	1	1	1	0	535.413
espe-15TAL0474	EEI45_03460	402	erhu-KC-Sb-R1	EEY85_RS07220	403	sensor histidine kinase	0.68	0.79	1	1	1	0	531.946
espe-15TAL0474	EEI45_03460	402	erhu-GXBY-1	A2I91_RS07970	403	sensor histidine kinase	0.69	0.79	1	1	1	0	535.413
espe-15TAL0474	EEI45_03460	402	erhu-Fujisawa	ERH_RS01610	403	sensor histidine kinase	0.69	0.79	1	1	1	0	535.413
espe-15TAL0474	EEI45_03460	402	erhu-ATCC19414	HMPREF0357_RS07250	403	sensor histidine kinase	0.68	0.79	1	1	1	0	532.332
espe-15TAL0474	EEI45_03465	337	eton-DSM14972	B096_RS0107130	337	putative sulfate exporter family transporter	0.88	0.95	0.7	0.7	1	5.40201e-147	414.461
espe-15TAL0474	EEI45_03465	337	espe-EsS2-7-Brazil	EPJ90_02140	337	YeiH family putative sulfate export transporter	0.99	0.99	0.7	0.7	1	3.78041e-163	455.292
espe-15TAL0474	EEI45_03465	337	espe-EsS2-6-Brazil	EPJ89_05355	337	YeiH family putative sulfate export transporter	0.98	0.99	0.7	0.7	1	8.48587e-162	451.825
espe-15TAL0474	EEI45_03465	337	espe-15TAL0474	EEI45_03465	337	PSEUDOGENE putative sulfate exporter family transporter	1	1	1	1	1	0	678.322
espe-15TAL0474	EEI45_03465	337	erhu-WH13013	BC346_RS07485	337	putative sulfate exporter family transporter	0.97	0.98	0.7	0.7	1	8.37905e-160	446.817
espe-15TAL0474	EEI45_03465	337	erhu-SY1027	K210_RS08070	337	putative sulfate exporter family transporter	0.97	0.98	0.7	0.7	1	8.28938e-160	446.817
espe-15TAL0474	EEI45_03465	337	erhu-RU	EF876_RS05010	337	YeiH family putative sulfate export transporter	0.98	0.99	0.7	0.7	1	7.00527e-161	449.514
espe-15TAL0474	EEI45_03465	337	erhu-NCTC8163	EL194_RS05005	337	YeiH family putative sulfate export transporter	0.97	0.99	0.7	0.7	1	1.49007e-160	448.358
espe-15TAL0474	EEI45_03465	337	erhu-NCTC7999	DYB49_RS01240	337	YeiH family protein	0.98	0.99	0.7	0.7	1	1.15866e-160	448.743
espe-15TAL0474	EEI45_03465	337	erhu-ML101	DM789_RS01630	337	putative sulfate exporter family transporter	0.97	0.98	0.7	0.7	1	8.75338e-160	446.817
espe-15TAL0474	EEI45_03465	337	erhu-KC-Sb-R1	EEY85_RS07215	337	YeiH family putative sulfate export transporter	0.97	0.99	0.7	0.7	1	2.03791e-160	448.358
espe-15TAL0474	EEI45_03465	337	erhu-GXBY-1	A2I91_RS07965	337	putative sulfate exporter family transporter	0.97	0.98	0.7	0.7	1	8.73493e-160	446.817
espe-15TAL0474	EEI45_03465	337	erhu-Fujisawa	ERH_RS01615	337	putative sulfate exporter family transporter	0.97	0.98	0.7	0.7	1	8.37548e-160	446.817
espe-15TAL0474	EEI45_03465	337	erhu-ATCC19414	HMPREF0357_RS07245	337	putative sulfate exporter family transporter	0.97	0.99	0.7	0.7	1	1.49206e-160	448.358
espe-15TAL0474	EEI45_03470	286	eton-DSM14972	B096_RS0107135	286	LysR family transcriptional regulator	0.75	0.86	1	1	1	3.5046e-160	443.351
espe-15TAL0474	EEI45_03470	286	espe-EsS2-7-Brazil	EPJ90_02145	287	LysR family transcriptional regulator	0.95	0.96	1	1	1	0	555.058
espe-15TAL0474	EEI45_03470	286	espe-EsS2-6-Brazil	EPJ89_05360	287	LysR family transcriptional regulator	0.95	0.96	1	1	1	0	555.058
espe-15TAL0474	EEI45_03470	286	espe-15TAL0474	EEI45_03470	286	PSEUDOGENE LysR family transcriptional regulator	1	1	1	1	1	0	590.882
espe-15TAL0474	EEI45_03470	286	erhu-WH13013	BC346_RS07480	287	LysR family transcriptional regulator	0.85	0.93	1	1	1	0	503.827
espe-15TAL0474	EEI45_03470	286	erhu-SY1027	K210_RS08075	287	LysR family transcriptional regulator	0.85	0.93	1	1	1	0	503.827
espe-15TAL0474	EEI45_03470	286	erhu-RU	EF876_RS05015	287	LysR family transcriptional regulator	0.85	0.92	1	1	1	0	499.975
espe-15TAL0474	EEI45_03470	286	erhu-NCTC8163	EL194_RS05010	287	LysR family transcriptional regulator	0.85	0.92	1	1	1	0	499.975
espe-15TAL0474	EEI45_03470	286	erhu-NCTC7999	DYB49_RS01245	287	LysR family transcriptional regulator	0.85	0.93	1	1	1	0	501.901
espe-15TAL0474	EEI45_03470	286	erhu-ML101	DM789_RS01635	287	LysR family transcriptional regulator	0.85	0.93	1	1	1	0	503.827
espe-15TAL0474	EEI45_03470	286	erhu-KC-Sb-R1	EEY85_RS07210	287	LysR family transcriptional regulator	0.85	0.92	1	1	1	0	499.975
espe-15TAL0474	EEI45_03470	286	erhu-GXBY-1	A2I91_RS07960	287	LysR family transcriptional regulator	0.85	0.93	1	1	1	0	503.827
espe-15TAL0474	EEI45_03470	286	erhu-Fujisawa	ERH_RS01620	287	LysR family transcriptional regulator	0.85	0.93	1	1	1	0	503.827
espe-15TAL0474	EEI45_03470	286	erhu-ATCC19414	HMPREF0357_RS07240	287	LysR family transcriptional regulator	0.85	0.92	1	1	1	0	499.975
espe-15TAL0474	EEI45_03590	402	eton-DSM14972	B096_RS0107250	402	O-antigen ligase domain-containing protein	0.92	0.96	0.52	0.52	1	1.74783e-139	400.208
espe-15TAL0474	EEI45_03590	402	espe-EsS2-7-Brazil	EPJ90_02280	402	O-antigen ligase domain-containing protein	1	1	0.52	0.52	1	8.8815e-151	429.098
espe-15TAL0474	EEI45_03590	402	espe-EsS2-6-Brazil	EPJ89_05495	402	O-antigen ligase domain-containing protein	1	1	0.52	0.52	1	3.92679e-149	424.861
espe-15TAL0474	EEI45_03590	402	espe-15TAL0474	EEI45_03590	402	PSEUDOGENE O-antigen ligase domain-containing protein	1	1	1	1	1	0	785.793
espe-15TAL0474	EEI45_03590	402	erhu-WH13013	BC346_RS07345	402	O-antigen ligase domain-containing protein	0.95	0.99	0.52	0.52	1	1.98054e-145	415.231
espe-15TAL0474	EEI45_03590	402	erhu-SY1027	K210_RS08210	403	PSEUDOGENE polymerase	0.96	0.96	0.05	0.05	1	6.94416e-06	43.5134
espe-15TAL0474	EEI45_03590	402	erhu-RU	EF876_RS07975	402	O-antigen ligase domain-containing protein	0.95	0.99	0.52	0.52	1	4.35049e-145	414.461
espe-15TAL0474	EEI45_03590	402	erhu-NCTC8163	EL194_RS05145	402	O-antigen ligase domain-containing protein	0.95	0.99	0.52	0.52	1	1.94106e-145	415.231
espe-15TAL0474	EEI45_03590	402	erhu-NCTC7999	DYB49_RS01380	402	O-antigen ligase domain-containing protein	0.95	0.99	0.52	0.52	1	2.006e-145	415.231
espe-15TAL0474	EEI45_03590	402	erhu-ML101	DM789_RS01770	402	O-antigen ligase domain-containing protein	0.95	0.99	0.52	0.52	1	2.06901e-145	415.231
espe-15TAL0474	EEI45_03590	402	erhu-KC-Sb-R1	EEY85_RS07075	402	O-antigen ligase domain-containing protein	0.94	0.99	0.52	0.52	1	1.78757e-144	412.92
espe-15TAL0474	EEI45_03590	402	erhu-GXBY-1	A2I91_RS07825	402	O-antigen ligase domain-containing protein	0.95	0.99	0.52	0.52	1	2.06465e-145	415.231
espe-15TAL0474	EEI45_03590	402	erhu-Fujisawa	ERH_RS01755	402	O-antigen ligase domain-containing protein	0.95	0.98	0.52	0.52	1	1.60281e-143	410.609
espe-15TAL0474	EEI45_03590	402	erhu-ATCC19414	HMPREF0357_RS07105	402	O-antigen ligase domain-containing protein	0.95	0.99	0.52	0.52	1	1.94364e-145	415.231
espe-15TAL0474	EEI45_03590	402	elar-LV19	AOC36_RS01155	396	O-antigen ligase domain-containing protein	0.47	0.67	0.46	0.47	1	4.70625e-44	154.066
espe-15TAL0474	EEI45_03650	621	eton-DSM14972	B096_RS0107300	625	transcription antiterminator	0.82	0.87	0.54	0.54	1	0	545.814
espe-15TAL0474	EEI45_03650	621	espe-EsS2-7-Brazil	EPJ90_02330	625	HTH domain-containing protein	0.99	0.99	0.55	0.54	1	0	675.626
espe-15TAL0474	EEI45_03650	621	espe-EsS2-6-Brazil	EPJ89_05545	625	HTH domain-containing protein	0.99	1	0.55	0.54	1	0	677.167
espe-15TAL0474	EEI45_03650	621	espe-15TAL0474	EEI45_03650	621	PSEUDOGENE HTH domain-containing protein	1	1	1	1	1	0	1246.49
espe-15TAL0474	EEI45_03650	621	erhu-WH13013	BC346_RS07295	625	HTH domain-containing protein	0.91	0.94	0.54	0.54	1	0	607.446
espe-15TAL0474	EEI45_03650	621	erhu-SY1027	K210_RS08260	625	PSEUDOGENE transcriptional regulator	0.89	0.93	0.55	0.54	1	0	610.142
espe-15TAL0474	EEI45_03650	621	erhu-RU	EF876_RS04435	625	HTH domain-containing protein	0.91	0.94	0.54	0.54	1	0	614.379
espe-15TAL0474	EEI45_03650	621	erhu-NCTC8163	EL194_RS05195	625	HTH domain-containing protein	0.91	0.93	0.54	0.54	1	0	609.372
espe-15TAL0474	EEI45_03650	621	erhu-NCTC7999	DYB49_RS01430	625	HTH domain-containing protein	0.91	0.94	0.54	0.54	1	0	613.609
espe-15TAL0474	EEI45_03650	621	erhu-ML101	DM789_RS01820	625	HTH domain-containing protein	0.91	0.94	0.54	0.54	1	0	607.446
espe-15TAL0474	EEI45_03650	621	erhu-KC-Sb-R1	EEY85_RS07025	625	HTH domain-containing protein	0.92	0.94	0.54	0.54	1	0	618.616
espe-15TAL0474	EEI45_03650	621	erhu-GXBY-1	A2I91_RS07775	625	transcriptional regulator	0.91	0.94	0.54	0.54	1	0	607.446
espe-15TAL0474	EEI45_03650	621	erhu-Fujisawa	ERH_RS01805	625	HTH domain-containing protein	0.91	0.94	0.54	0.54	1	0	607.446
espe-15TAL0474	EEI45_03650	621	erhu-ATCC19414	HMPREF0357_RS07055	625	HTH domain-containing protein	0.91	0.93	0.54	0.54	1	0	609.372
espe-15TAL0474	EEI45_03650	621	elar-LV19	AOC36_RS10095	663	hypothetical protein	0.3	0.54	0.53	0.49	1	1.81508e-27	113.62
espe-15TAL0474	EEI45_03665	162	eton-DSM14972	B096_RS0107315	162	PTS mannose/fructose/sorbose transporter subunit IIB	0.86	0.93	1	1	1	2.74007e-102	286.96
espe-15TAL0474	EEI45_03665	162	espe-EsS2-7-Brazil	EPJ90_02345	162	PTS mannose/fructose/sorbose transporter subunit IIB	0.98	0.99	1	1	1	2.62015e-117	324.709
espe-15TAL0474	EEI45_03665	162	espe-EsS2-6-Brazil	EPJ89_05560	162	PTS mannose/fructose/sorbose transporter subunit IIB	0.99	0.99	1	1	1	5.01379e-118	326.635
espe-15TAL0474	EEI45_03665	162	espe-15TAL0474	EEI45_03665	162	PSEUDOGENE PTS mannose/fructose/sorbose transporter subunit IIB	1	1	1	1	1	7.60937e-119	328.561
espe-15TAL0474	EEI45_03665	162	erhu-WH13013	BC346_RS07280	162	PTS mannose/fructose/sorbose transporter subunit IIB	0.96	0.98	1	1	1	5.82303e-113	313.923
espe-15TAL0474	EEI45_03665	162	erhu-SY1027	K210_RS08275	162	PTS mannose/fructose/sorbose transporter subunit IIB	0.95	0.97	1	1	1	7.93316e-112	310.842
espe-15TAL0474	EEI45_03665	162	erhu-RU	EF876_RS04450	162	PTS mannose/fructose/sorbose transporter subunit IIB	0.94	0.97	1	1	1	7.61928e-111	308.531
espe-15TAL0474	EEI45_03665	162	erhu-NCTC8163	EL194_RS05210	162	PTS mannose/fructose/sorbose transporter subunit IIB	0.96	0.98	1	1	1	5.70695e-113	313.923
espe-15TAL0474	EEI45_03665	162	erhu-NCTC7999	DYB49_RS01445	162	PTS mannose/fructose/sorbose transporter subunit IIB	0.96	0.98	1	1	1	5.89789e-113	313.923
espe-15TAL0474	EEI45_03665	162	erhu-ML101	DM789_RS01835	162	PTS mannose/fructose/sorbose transporter subunit IIB	0.96	0.98	1	1	1	6.08317e-113	313.923
espe-15TAL0474	EEI45_03665	162	erhu-KC-Sb-R1	EEY85_RS07010	162	PTS mannose/fructose/sorbose transporter subunit IIB	0.95	0.97	0.99	0.99	1	2.03299e-111	309.686
espe-15TAL0474	EEI45_03665	162	erhu-GXBY-1	A2I91_RS07760	162	PTS mannose/fructose/sorbose transporter subunit IIB	0.96	0.98	1	1	1	6.07035e-113	313.923
espe-15TAL0474	EEI45_03665	162	erhu-Fujisawa	ERH_RS01820	162	PTS mannose/fructose/sorbose transporter subunit IIB	0.96	0.98	1	1	1	5.82055e-113	313.923
espe-15TAL0474	EEI45_03665	162	erhu-ATCC19414	HMPREF0357_RS07040	162	PTS mannose/fructose/sorbose transporter subunit IIB	0.96	0.98	1	1	1	5.71456e-113	313.923
espe-15TAL0474	EEI45_03665	162	elar-LV19	AOC36_RS10660	156	PTS mannose/fructose/sorbose transporter subunit IIB	0.32	0.58	0.88	0.9	1	5.0466e-24	88.1965
espe-15TAL0474	EEI45_03695	290	eton-DSM14972	B096_RS0107350	303	hypothetical protein	1	1	0.31	0.29	1	2.98355e-55	177.178
espe-15TAL0474	EEI45_03695	290	espe-EsS2-7-Brazil	EPJ90_02375	301	YihY/virulence factor BrkB family protein	1	1	0.31	0.3	1	3.14129e-55	177.178
espe-15TAL0474	EEI45_03695	290	espe-EsS2-6-Brazil	EPJ89_05590	301	YihY/virulence factor BrkB family protein	1	1	0.31	0.3	1	2.86264e-55	177.178
espe-15TAL0474	EEI45_03695	290	espe-15TAL0474	EEI45_03695	290	PSEUDOGENE YihY/virulence factor BrkB family protein	1	1	1	1	1	0	564.688
espe-15TAL0474	EEI45_03695	290	erhu-WH13013	BC346_RS07250	299	YihY/virulence factor BrkB family protein	0.99	1	0.31	0.3	1	3.35134e-55	177.178
espe-15TAL0474	EEI45_03695	290	erhu-SY1027	K210_RS08305	299	YihY/virulence factor BrkB family protein	0.99	1	0.31	0.3	1	3.31548e-55	177.178
espe-15TAL0474	EEI45_03695	290	erhu-RU	EF876_RS04480	299	YihY/virulence factor BrkB family protein	0.99	1	0.31	0.3	1	4.94014e-55	176.407
espe-15TAL0474	EEI45_03695	290	erhu-NCTC8163	EL194_RS05240	299	YihY/virulence factor BrkB family protein	0.99	1	0.31	0.3	1	3.28454e-55	177.178
espe-15TAL0474	EEI45_03695	290	erhu-NCTC7999	DYB49_RS01475	299	YihY/virulence factor BrkB family protein	0.99	1	0.31	0.3	1	3.39442e-55	177.178
espe-15TAL0474	EEI45_03695	290	erhu-ML101	DM789_RS01865	299	YihY/virulence factor BrkB family protein	0.99	1	0.31	0.3	1	3.50106e-55	177.178
espe-15TAL0474	EEI45_03695	290	erhu-KC-Sb-R1	EEY85_RS06980	299	YihY/virulence factor BrkB family protein	0.99	1	0.31	0.3	1	3.3425e-55	177.178
espe-15TAL0474	EEI45_03695	290	erhu-GXBY-1	A2I91_RS07730	299	YihY/virulence factor BrkB family protein	0.99	1	0.31	0.3	1	3.49368e-55	177.178
espe-15TAL0474	EEI45_03695	290	erhu-Fujisawa	ERH_RS01850	299	YihY/virulence factor BrkB family protein	0.99	1	0.31	0.3	1	3.34991e-55	177.178
espe-15TAL0474	EEI45_03695	290	erhu-ATCC19414	HMPREF0357_RS07010	299	YihY/virulence factor BrkB family protein	0.99	1	0.31	0.3	1	3.28891e-55	177.178
espe-15TAL0474	EEI45_03695	290	elar-LV19	AOC36_RS10160	275	hypothetical protein	0.48	0.75	0.3	0.32	1	2.71777e-23	92.8189
espe-15TAL0474	EEI45_03825	376	espe-15TAL0474	EEI45_03825	376	PSEUDOGENE IS3 family transposase	1	1	1	1	1	0	741.11
espe-15TAL0474	EEI45_03825	376	erhu-WH13013	BC346_RS01160	375	PSEUDOGENE hypothetical protein	0.87	0.91	1	1	1	0	621.313
espe-15TAL0474	EEI45_03825	376	erhu-SY1027	K210_RS04115	375	PSEUDOGENE hypothetical protein	0.87	0.91	1	1	1	0	621.313
espe-15TAL0474	EEI45_03825	376	erhu-RU	EF876_RS01545	376	PSEUDOGENE IS3 family transposase	0.94	0.95	1	1	1	0	689.108
espe-15TAL0474	EEI45_03825	376	erhu-NCTC8163	EL194_RS06680	389	PSEUDOGENE IS3 family transposase	0.95	0.96	0.24	0.23	1	6.36164e-52	173.711
espe-15TAL0474	EEI45_03825	376	erhu-NCTC7999	DYB49_RS06125	375	PSEUDOGENE IS3 family transposase	0.76	0.82	1	1	1	0	523.087
espe-15TAL0474	EEI45_03825	376	erhu-ML101	DM789_RS06535	375	PSEUDOGENE IS3 family transposase	0.87	0.91	1	1	1	0	621.313
espe-15TAL0474	EEI45_03825	376	erhu-KC-Sb-R1	EEY85_RS06275	372	PSEUDOGENE IS3 family transposase	0.9	0.92	0.72	0.73	1	1.30517e-164	461.84
espe-15TAL0474	EEI45_03825	376	erhu-GXBY-1	A2I91_RS02945	375	PSEUDOGENE hypothetical protein	0.87	0.91	1	1	1	0	621.313
espe-15TAL0474	EEI45_03825	376	erhu-Fujisawa	ERH_RS06560	375	PSEUDOGENE hypothetical protein	0.87	0.91	1	1	1	0	618.616
espe-15TAL0474	EEI45_03825	376	erhu-ATCC19414	HMPREF0357_RS01140	389	PSEUDOGENE hypothetical protein	0.95	0.96	0.24	0.23	1	6.37013e-52	173.711
espe-15TAL0474	EEI45_03860	515	eton-DSM14972	B096_RS0104930	532	hypothetical protein	0.58	0.8	1	0.97	1	0	596.275
espe-15TAL0474	EEI45_03860	515	espe-EsS2-7-Brazil	EPJ90_05925	532	hypothetical protein	0.98	0.99	1	0.97	1	0	1018.45
espe-15TAL0474	EEI45_03860	515	espe-EsS2-6-Brazil	EPJ89_06635	532	hypothetical protein	0.98	0.98	1	0.97	1	0	1009.98
espe-15TAL0474	EEI45_03860	515	espe-15TAL0474	EEI45_03860	515	PSEUDOGENE hypothetical protein	1	1	1	1	1	0	1034.25
espe-15TAL0474	EEI45_03860	515	erhu-WH13013	BC346_RS01125	532	hypothetical protein	0.97	0.98	1	0.97	1	0	998.808
espe-15TAL0474	EEI45_03860	515	erhu-SY1027	K210_RS04080	515	PSEUDOGENE hypothetical protein	0.95	0.98	0.2	0.2	1	9.39023e-59	199.134
espe-15TAL0474	EEI45_03860	515	erhu-RU	EF876_RS01510	515	hypothetical protein	0.96	0.98	1	1	1	0	992.26
espe-15TAL0474	EEI45_03860	515	erhu-NCTC8163	EL194_RS02630	535	hypothetical protein	0.95	0.98	1	0.96	1	0	991.49
espe-15TAL0474	EEI45_03860	515	erhu-NCTC7999	DYB49_RS06090	532	hypothetical protein	0.97	0.98	1	0.97	1	0	998.808
espe-15TAL0474	EEI45_03860	515	erhu-ML101	DM789_RS06500	532	hypothetical protein	0.97	0.98	1	0.97	1	0	998.808
espe-15TAL0474	EEI45_03860	515	erhu-KC-Sb-R1	EEY85_RS02540	532	hypothetical protein	0.94	0.98	1	0.97	1	0	987.252
espe-15TAL0474	EEI45_03860	515	erhu-GXBY-1	A2I91_RS02980	532	hypothetical protein	0.97	0.98	1	0.97	1	0	998.808
espe-15TAL0474	EEI45_03860	515	erhu-Fujisawa	ERH_RS06525	532	hypothetical protein	0.97	0.98	1	0.97	1	0	998.808
espe-15TAL0474	EEI45_03860	515	erhu-ATCC19414	HMPREF0357_RS05580	532	hypothetical protein	0.95	0.98	1	0.97	1	0	991.104
espe-15TAL0474	EEI45_03875	108	eton-DSM14972	B096_RS09825	36	PSEUDOGENE cytoplasmic protein	0.62	0.78	0.34	1	1	1.81407e-09	45.4394
espe-15TAL0474	EEI45_03875	108	espe-EsS2-7-Brazil	EPJ90_05910_1	54	[1 - 162] PSEUDOGENE DUF1697 domain-containing protein	0.98	1	0.5	1	1	3.4935e-35	111.309
espe-15TAL0474	EEI45_03875	108	espe-EsS2-6-Brazil	EPJ89_06650	184	DUF1697 domain-containing protein	0.97	0.99	0.7	0.41	1	1.01514e-51	157.147
espe-15TAL0474	EEI45_03875	108	espe-15TAL0474	EEI45_03875	108	PSEUDOGENE DUF1697 domain-containing protein	1	1	1	1	1	1.75199e-79	224.942
espe-15TAL0474	EEI45_03875	108	erhu-WH13013	BC346_RS01110	184	DUF1697 domain-containing protein	0.84	0.89	0.83	0.49	1	1.26274e-50	154.451
espe-15TAL0474	EEI45_03875	108	erhu-SY1027	K210_RS04065	184	DUF1697 domain-containing protein	0.84	0.89	0.83	0.49	1	1.24922e-50	154.451
espe-15TAL0474	EEI45_03875	108	erhu-RU	EF876_RS01495	185	PSEUDOGENE DUF1697 domain-containing protein	0.93	0.94	0.99	0.58	2	1.55372e-43	136.346
espe-15TAL0474	EEI45_03875	108	erhu-NCTC8163	EL194_RS02645	184	DUF1697 domain-containing protein	0.86	0.9	0.83	0.49	1	1.67621e-51	156.762
espe-15TAL0474	EEI45_03875	108	erhu-NCTC7999	DYB49_RS06075	184	DUF1697 domain-containing protein	0.84	0.89	0.83	0.49	1	1.27897e-50	154.451
espe-15TAL0474	EEI45_03875	108	erhu-ML101	DM789_RS06485	184	DUF1697 domain-containing protein	0.84	0.89	0.83	0.49	1	1.31915e-50	154.451
espe-15TAL0474	EEI45_03875	108	erhu-KC-Sb-R1	EEY85_RS02555	184	DUF1697 domain-containing protein	0.95	0.97	0.7	0.41	1	2.34773e-50	153.68
espe-15TAL0474	EEI45_03875	108	erhu-GXBY-1	A2I91_RS02995	184	DUF1697 domain-containing protein	0.84	0.89	0.83	0.49	1	1.31637e-50	154.451
espe-15TAL0474	EEI45_03875	108	erhu-Fujisawa	ERH_RS06510	184	DUF1697 domain-containing protein	0.84	0.89	0.83	0.49	1	1.2622e-50	154.451
espe-15TAL0474	EEI45_03875	108	erhu-ATCC19414	HMPREF0357_RS05595	184	DUF1697 domain-containing protein	0.86	0.9	0.83	0.49	1	1.67844e-51	156.762
espe-15TAL0474	EEI45_03875	108	elar-LV19	AOC36_RS02390	177	DUF1697 domain-containing protein	0.46	0.65	0.64	0.38	1	1.03175e-16	67.781
espe-15TAL0474	EEI45_03890	71	espe-15TAL0474	EEI45_03890	71	PSEUDOGENE ArsR family transcriptional regulator	1	1	1	1	1	1.93213e-43	130.954
espe-15TAL0474	EEI45_03905	275	espe-EsS2-7-Brazil	EPJ90_05860_7	176	[294 - 821] PSEUDOGENE hypothetical protein	0.98	0.98	0.58	0.9	1	2.72893e-112	317.39
espe-15TAL0474	EEI45_03905	275	espe-EsS2-6-Brazil	EPJ89_06700	275	hypothetical protein	0.99	0.99	1	1	1	0	556.214
espe-15TAL0474	EEI45_03905	275	espe-15TAL0474	EEI45_03905	275	PSEUDOGENE hypothetical protein	1	1	1	1	1	0	559.681
espe-15TAL0474	EEI45_03905	275	erhu-WH13013	BC346_RS01070	275	hypothetical protein	0.88	0.94	1	1	1	0	498.049
espe-15TAL0474	EEI45_03905	275	erhu-SY1027	K210_RS04025	276	PSEUDOGENE hypothetical protein	0.72	0.83	0.17	0.17	1	1.81783e-15	70.4774
espe-15TAL0474	EEI45_03905	275	erhu-RU	EF876_RS01455	275	hypothetical protein	0.88	0.94	1	1	1	0	499.204
espe-15TAL0474	EEI45_03905	275	erhu-NCTC8163	EL194_RS02685	275	hypothetical protein	0.88	0.94	1	1	1	0	499.204
espe-15TAL0474	EEI45_03905	275	erhu-NCTC7999	DYB49_RS06035	288	hypothetical protein	0.88	0.94	1	0.95	1	0	497.664
espe-15TAL0474	EEI45_03905	275	erhu-ML101	DM789_RS06445	288	hypothetical protein	0.88	0.94	1	0.95	1	0	497.664
espe-15TAL0474	EEI45_03905	275	erhu-KC-Sb-R1	EEY85_RS02600	265	hypothetical protein	0.97	0.99	0.96	1	1	0	528.865
espe-15TAL0474	EEI45_03905	275	erhu-GXBY-1	A2I91_RS03035	275	hypothetical protein	0.88	0.94	1	1	1	0	498.049
espe-15TAL0474	EEI45_03905	275	erhu-Fujisawa	ERH_RS06470	275	hypothetical protein	0.88	0.94	1	1	1	0	498.049
espe-15TAL0474	EEI45_03905	275	erhu-ATCC19414	HMPREF0357_RS05635	275	hypothetical protein	0.88	0.94	1	1	1	0	499.204
espe-15TAL0474	EEI45_03920	227	eton-DSM14972	B096_RS0104830	227	noncanonical pyrimidine nucleotidase, YjjG family	0.78	0.87	0.34	0.34	1	2.98111e-38	129.028
espe-15TAL0474	EEI45_03920	227	espe-EsS2-7-Brazil	EPJ90_05845	227	noncanonical pyrimidine nucleotidase, YjjG family	0.97	0.97	0.34	0.34	1	8.81334e-49	155.992
espe-15TAL0474	EEI45_03920	227	espe-EsS2-6-Brazil	EPJ89_06715	227	noncanonical pyrimidine nucleotidase, YjjG family	0.97	0.97	0.34	0.34	1	9.64539e-49	155.992
espe-15TAL0474	EEI45_03920	227	espe-15TAL0474	EEI45_03920	227	PSEUDOGENE noncanonical pyrimidine nucleotidase, YjjG family	1	1	1	1	1	1.00947e-165	452.595
espe-15TAL0474	EEI45_03920	227	erhu-WH13013	BC346_RS01055	227	noncanonical pyrimidine nucleotidase, YjjG family	0.92	0.95	0.34	0.34	1	9.07606e-46	148.288
espe-15TAL0474	EEI45_03920	227	erhu-SY1027	K210_RS04010	228	PSEUDOGENE noncanonical pyrimidine nucleotidase, YjjG family	0.92	0.95	0.34	0.34	1	3.55771e-45	146.747
espe-15TAL0474	EEI45_03920	227	erhu-RU	EF876_RS01440	227	noncanonical pyrimidine nucleotidase, YjjG family	0.92	0.96	0.34	0.34	1	4.13344e-46	149.058
espe-15TAL0474	EEI45_03920	227	erhu-NCTC8163	EL194_RS02700	227	noncanonical pyrimidine nucleotidase, YjjG family	0.92	0.96	0.34	0.34	1	4.17811e-46	149.058
espe-15TAL0474	EEI45_03920	227	erhu-NCTC7999	DYB49_RS06020	227	noncanonical pyrimidine nucleotidase, YjjG family	0.92	0.96	0.34	0.34	1	4.09099e-46	149.058
espe-15TAL0474	EEI45_03920	227	erhu-ML101	DM789_RS06430	227	noncanonical pyrimidine nucleotidase, YjjG family	0.92	0.95	0.34	0.34	1	9.48152e-46	148.288
espe-15TAL0474	EEI45_03920	227	erhu-KC-Sb-R1	EEY85_RS02615	227	noncanonical pyrimidine nucleotidase, YjjG family	0.95	0.96	0.34	0.34	1	1.85483e-47	152.525
espe-15TAL0474	EEI45_03920	227	erhu-GXBY-1	A2I91_RS03050	227	noncanonical pyrimidine nucleotidase, YjjG family	0.92	0.95	0.34	0.34	1	9.46154e-46	148.288
espe-15TAL0474	EEI45_03920	227	erhu-Fujisawa	ERH_RS06455	227	noncanonical pyrimidine nucleotidase, YjjG family	0.92	0.95	0.34	0.34	1	9.07219e-46	148.288
espe-15TAL0474	EEI45_03920	227	erhu-ATCC19414	HMPREF0357_RS05650	227	noncanonical pyrimidine nucleotidase, YjjG family	0.92	0.96	0.34	0.34	1	4.18368e-46	149.058
espe-15TAL0474	EEI45_03930	291	eton-DSM14972	B096_RS0104820	291	ROK family protein	0.8	0.92	1	1	1	0	501.516
espe-15TAL0474	EEI45_03930	291	espe-EsS2-7-Brazil	EPJ90_05835	291	ROK family protein	0.99	0.99	1	1	1	0	598.586
espe-15TAL0474	EEI45_03930	291	espe-EsS2-6-Brazil	EPJ89_06725	291	ROK family protein	1	1	1	1	1	0	600.512
espe-15TAL0474	EEI45_03930	291	espe-15TAL0474	EEI45_03930	291	PSEUDOGENE ROK family protein	1	1	1	1	1	0	602.438
espe-15TAL0474	EEI45_03930	291	erhu-WH13013	BC346_RS01045	291	ROK family protein	0.96	0.98	1	1	1	0	583.563
espe-15TAL0474	EEI45_03930	291	erhu-SY1027	K210_RS04000	291	ROK family protein	0.96	0.98	1	1	1	0	583.563
espe-15TAL0474	EEI45_03930	291	erhu-RU	EF876_RS01430	291	ROK family protein	0.97	0.98	1	1	1	0	585.104
espe-15TAL0474	EEI45_03930	291	erhu-NCTC8163	EL194_RS02710	291	ROK family protein	0.97	0.98	1	1	1	0	585.104
espe-15TAL0474	EEI45_03930	291	erhu-NCTC7999	DYB49_RS06010	291	ROK family protein	0.97	0.98	1	1	1	0	585.104
espe-15TAL0474	EEI45_03930	291	erhu-ML101	DM789_RS06420	291	ROK family protein	0.96	0.98	1	1	1	0	583.563
espe-15TAL0474	EEI45_03930	291	erhu-KC-Sb-R1	EEY85_RS02625	291	ROK family protein	0.96	0.98	1	1	1	0	585.489
espe-15TAL0474	EEI45_03930	291	erhu-GXBY-1	A2I91_RS03060	291	ROK family protein	0.96	0.98	1	1	1	0	583.563
espe-15TAL0474	EEI45_03930	291	erhu-Fujisawa	ERH_RS06445	291	ROK family protein	0.96	0.98	1	1	1	0	583.563
espe-15TAL0474	EEI45_03930	291	erhu-ATCC19414	HMPREF0357_RS05660	291	ROK family protein	0.97	0.98	1	1	1	0	585.104
espe-15TAL0474	EEI45_03950	278	espe-15TAL0474	EEI45_03950	278	PSEUDOGENE carbohydrate ABC transporter permease	1	1	1	1	1	0	541.191
espe-15TAL0474	EEI45_03965	165	eton-DSM14972	B096_RS0104780	165	DUF3307 domain-containing protein	0.66	0.8	0.99	0.99	1	9.76938e-77	222.631
espe-15TAL0474	EEI45_03965	165	espe-EsS2-7-Brazil	EPJ90_05800	165	DUF3307 domain-containing protein	0.98	0.99	1	1	1	8.63948e-117	323.553
espe-15TAL0474	EEI45_03965	165	espe-EsS2-6-Brazil	EPJ89_06760	165	DUF3307 domain-containing protein	0.99	0.99	1	1	1	3.08464e-118	327.405
espe-15TAL0474	EEI45_03965	165	espe-15TAL0474	EEI45_03965	165	PSEUDOGENE DUF3307 domain-containing protein	1	1	1	1	1	6.57944e-119	328.946
espe-15TAL0474	EEI45_03965	165	erhu-WH13013	BC346_RS01010	165	DUF3307 domain-containing protein	0.77	0.89	1	1	1	3.37162e-93	264.233
espe-15TAL0474	EEI45_03965	165	erhu-SY1027	K210_RS03965	165	DUF3307 domain-containing protein	0.77	0.89	1	1	1	3.33554e-93	264.233
espe-15TAL0474	EEI45_03965	165	erhu-RU	EF876_RS01395	165	DUF3307 domain-containing protein	0.76	0.88	1	1	1	2.74266e-92	261.922
espe-15TAL0474	EEI45_03965	165	erhu-NCTC8163	EL194_RS02745	165	DUF3307 domain-containing protein	0.76	0.88	1	1	1	2.77229e-92	261.922
espe-15TAL0474	EEI45_03965	165	erhu-NCTC7999	DYB49_RS05975	178	DUF3307 domain-containing protein	0.77	0.89	1	0.93	1	3.99493e-93	264.233
espe-15TAL0474	EEI45_03965	165	erhu-ML101	DM789_RS06385	178	DUF3307 domain-containing protein	0.77	0.89	1	0.93	1	4.12043e-93	264.233
espe-15TAL0474	EEI45_03965	165	erhu-KC-Sb-R1	EEY85_RS02660	165	DUF3307 domain-containing protein	0.81	0.9	1	1	1	5.62899e-97	273.478
espe-15TAL0474	EEI45_03965	165	erhu-GXBY-1	A2I91_RS03095	165	DUF3307 domain-containing protein	0.77	0.89	1	1	1	3.51482e-93	264.233
espe-15TAL0474	EEI45_03965	165	erhu-Fujisawa	ERH_RS06410	165	DUF3307 domain-containing protein	0.77	0.89	1	1	1	3.37018e-93	264.233
espe-15TAL0474	EEI45_03965	165	erhu-ATCC19414	HMPREF0357_RS05695	165	DUF3307 domain-containing protein	0.76	0.88	1	1	1	2.77599e-92	261.922
espe-15TAL0474	EEI45_03985	174	eton-DSM14972	B096_RS0104760	174	signal peptidase II	0.56	0.75	0.42	0.42	1	8.26248e-24	88.1965
espe-15TAL0474	EEI45_03985	174	espe-EsS2-7-Brazil	EPJ90_05780	174	signal peptidase II	1	1	0.41	0.41	1	4.35001e-48	150.599
espe-15TAL0474	EEI45_03985	174	espe-EsS2-6-Brazil	EPJ89_06780	174	signal peptidase II	1	1	0.41	0.41	1	5.3113e-48	150.214
espe-15TAL0474	EEI45_03985	174	espe-15TAL0474	EEI45_03985	174	PSEUDOGENE signal peptidase II	1	1	1	1	1	3.4594e-124	343.199
espe-15TAL0474	EEI45_03985	174	erhu-WH13013	BC346_RS00990	174	signal peptidase II	0.85	0.93	0.41	0.41	1	7.83226e-41	132.109
espe-15TAL0474	EEI45_03985	174	erhu-SY1027	K210_RS03945	174	signal peptidase II	0.85	0.93	0.41	0.41	1	8.09241e-41	132.109
espe-15TAL0474	EEI45_03985	174	erhu-RU	EF876_RS01375	174	signal peptidase II	0.83	0.93	0.41	0.41	1	2.08453e-40	130.954
espe-15TAL0474	EEI45_03985	174	erhu-NCTC8163	EL194_RS02765	174	signal peptidase II	0.83	0.93	0.41	0.41	1	2.15331e-40	130.954
espe-15TAL0474	EEI45_03985	174	erhu-NCTC7999	DYB49_RS05955	174	signal peptidase II	0.85	0.93	0.41	0.41	1	8.2851e-41	132.109
espe-15TAL0474	EEI45_03985	174	erhu-ML101	DM789_RS06365	174	signal peptidase II	0.85	0.93	0.41	0.41	1	8.18216e-41	132.109
espe-15TAL0474	EEI45_03985	174	erhu-KC-Sb-R1	EEY85_RS02680	174	signal peptidase II	0.86	0.96	0.41	0.41	1	1.90247e-42	135.961
espe-15TAL0474	EEI45_03985	174	erhu-GXBY-1	A2I91_RS03115	174	signal peptidase II	0.85	0.93	0.41	0.41	1	8.16491e-41	132.109
espe-15TAL0474	EEI45_03985	174	erhu-Fujisawa	ERH_RS06390	174	signal peptidase II	0.85	0.93	0.41	0.41	1	8.17646e-41	132.109
espe-15TAL0474	EEI45_03985	174	erhu-ATCC19414	HMPREF0357_RS05715	174	signal peptidase II	0.83	0.93	0.41	0.41	1	2.15618e-40	130.954
espe-15TAL0474	EEI45_04020	390	eton-DSM14972	B096_RS0104725	390	NAD(P)/FAD-dependent oxidoreductase	0.89	0.94	1	1	1	0	724.546
espe-15TAL0474	EEI45_04020	390	espe-EsS2-7-Brazil	EPJ90_05745	390	NAD(P)/FAD-dependent oxidoreductase	0.99	0.99	1	1	1	0	799.275
espe-15TAL0474	EEI45_04020	390	espe-EsS2-6-Brazil	EPJ89_06815	390	NAD(P)/FAD-dependent oxidoreductase	0.99	0.99	1	1	1	0	799.275
espe-15TAL0474	EEI45_04020	390	espe-15TAL0474	EEI45_04020	390	PSEUDOGENE NAD(P)/FAD-dependent oxidoreductase	1	1	1	1	1	0	807.364
espe-15TAL0474	EEI45_04020	390	erhu-WH13013	BC346_RS00955	390	aminoacetone oxidase family FAD-binding enzyme	0.93	0.95	1	1	1	0	751.125
espe-15TAL0474	EEI45_04020	390	erhu-SY1027	K210_RS03910	388	aminoacetone oxidase family FAD-binding enzyme	0.93	0.95	0.99	1	1	0	742.265
espe-15TAL0474	EEI45_04020	390	erhu-RU	EF876_RS01340	390	aminoacetone oxidase family FAD-binding enzyme	0.93	0.95	1	1	1	0	753.436
espe-15TAL0474	EEI45_04020	390	erhu-NCTC8163	EL194_RS02800	390	aminoacetone oxidase family FAD-binding enzyme	0.93	0.95	1	1	1	0	753.436
espe-15TAL0474	EEI45_04020	390	erhu-NCTC7999	DYB49_RS05920	390	aminoacetone oxidase family FAD-binding enzyme	0.93	0.95	1	1	1	0	749.584
espe-15TAL0474	EEI45_04020	390	erhu-ML101	DM789_RS06330	390	aminoacetone oxidase family FAD-binding enzyme	0.93	0.95	1	1	1	0	751.125
espe-15TAL0474	EEI45_04020	390	erhu-KC-Sb-R1	EEY85_RS02715	390	aminoacetone oxidase family FAD-binding enzyme	0.93	0.95	1	1	1	0	753.436
espe-15TAL0474	EEI45_04020	390	erhu-GXBY-1	A2I91_RS03150	390	aminoacetone oxidase family FAD-binding enzyme	0.93	0.95	1	1	1	0	751.125
espe-15TAL0474	EEI45_04020	390	erhu-Fujisawa	ERH_RS06355	390	aminoacetone oxidase family FAD-binding enzyme	0.93	0.95	1	1	1	0	751.125
espe-15TAL0474	EEI45_04020	390	erhu-ATCC19414	HMPREF0357_RS05750	390	aminoacetone oxidase family FAD-binding enzyme	0.93	0.95	1	1	1	0	753.436
espe-15TAL0474	EEI45_04020	390	elar-LV19	AOC36_RS02715	382	aminoacetone oxidase family FAD-binding enzyme	0.54	0.7	0.99	0.97	1	8.16549e-141	402.905
espe-15TAL0474	EEI45_04040	264	eton-DSM14972	B096_RS0104705	259	KR domain-containing protein	0.97	0.99	0.98	1	1	0	516.538
espe-15TAL0474	EEI45_04040	264	espe-EsS2-7-Brazil	EPJ90_05725	264	gluconate 5-dehydrogenase	0.99	0.99	1	1	1	0	536.569
espe-15TAL0474	EEI45_04040	264	espe-EsS2-6-Brazil	EPJ89_06835	264	gluconate 5-dehydrogenase	0.99	0.99	1	1	1	0	536.569
espe-15TAL0474	EEI45_04040	264	espe-15TAL0474	EEI45_04040	264	PSEUDOGENE gluconate 5-dehydrogenase	1	1	1	1	1	0	542.347
espe-15TAL0474	EEI45_04040	264	erhu-WH13013	BC346_RS00935	264	KR domain-containing protein	0.99	0.99	1	1	1	0	536.569
espe-15TAL0474	EEI45_04040	264	erhu-SY1027	K210_RS03890	264	KR domain-containing protein	0.99	0.99	1	1	1	0	536.569
espe-15TAL0474	EEI45_04040	264	erhu-RU	EF876_RS01320	264	gluconate 5-dehydrogenase	0.99	0.99	1	1	1	0	536.569
espe-15TAL0474	EEI45_04040	264	erhu-NCTC8163	EL194_RS02820	264	gluconate 5-dehydrogenase	0.99	0.99	1	1	1	0	536.569
espe-15TAL0474	EEI45_04040	264	erhu-NCTC7999	DYB49_RS05900	264	gluconate 5-dehydrogenase	0.99	0.99	1	1	1	0	536.569
espe-15TAL0474	EEI45_04040	264	erhu-ML101	DM789_RS06310	264	gluconate 5-dehydrogenase	0.99	0.99	1	1	1	0	536.569
espe-15TAL0474	EEI45_04040	264	erhu-KC-Sb-R1	EEY85_RS02735	264	gluconate 5-dehydrogenase	0.99	0.99	1	1	1	0	536.569
espe-15TAL0474	EEI45_04040	264	erhu-GXBY-1	A2I91_RS03170	264	gluconate 5-dehydrogenase	0.99	0.99	1	1	1	0	536.569
espe-15TAL0474	EEI45_04040	264	erhu-Fujisawa	ERH_RS06335	264	KR domain-containing protein	0.99	0.99	1	1	1	0	536.569
espe-15TAL0474	EEI45_04040	264	erhu-ATCC19414	HMPREF0357_RS05770	264	KR domain-containing protein	0.99	0.99	1	1	1	0	536.569
espe-15TAL0474	EEI45_04040	264	elar-LV19	AOC36_RS10525	241	3-oxoacyl-[acyl-carrier-protein	0.34	0.55	0.93	1	1	1.18097e-41	139.813
espe-15TAL0474	EEI45_04055	398	eton-DSM14972	B096_RS0104690	398	glucuronyl hydrolase	0.96	0.98	1	1	1	0	801.201
espe-15TAL0474	EEI45_04055	398	espe-EsS2-7-Brazil	EPJ90_05710	398	glucuronyl hydrolase	0.99	0.99	1	1	1	0	816.224
espe-15TAL0474	EEI45_04055	398	espe-EsS2-6-Brazil	EPJ89_06850	398	glucuronyl hydrolase	0.99	0.99	1	1	1	0	816.994
espe-15TAL0474	EEI45_04055	398	espe-15TAL0474	EEI45_04055	398	PSEUDOGENE glucuronyl hydrolase	1	1	1	1	1	0	829.706
espe-15TAL0474	EEI45_04055	398	erhu-WH13013	BC346_RS00920	398	glucuronyl hydrolase	0.98	0.99	1	1	1	0	815.453
espe-15TAL0474	EEI45_04055	398	erhu-SY1027	K210_RS03875	389	glucuronyl hydrolase	0.98	0.99	0.96	0.98	1	0	780.015
espe-15TAL0474	EEI45_04055	398	erhu-RU	EF876_RS01305	398	glucuronyl hydrolase	0.99	0.99	1	1	1	0	815.839
espe-15TAL0474	EEI45_04055	398	erhu-NCTC8163	EL194_RS02835	398	glucuronyl hydrolase	0.99	0.99	1	1	1	0	815.839
espe-15TAL0474	EEI45_04055	398	erhu-NCTC7999	DYB49_RS05885	398	glucuronyl hydrolase	0.99	0.99	1	1	1	0	815.839
espe-15TAL0474	EEI45_04055	398	erhu-ML101	DM789_RS06295	398	glucuronyl hydrolase	0.98	0.99	1	1	1	0	815.453
espe-15TAL0474	EEI45_04055	398	erhu-KC-Sb-R1	EEY85_RS02750	398	glucuronyl hydrolase	0.98	0.99	1	1	1	0	815.453
espe-15TAL0474	EEI45_04055	398	erhu-GXBY-1	A2I91_RS03185	398	glucuronyl hydrolase	0.98	0.99	1	1	1	0	815.453
espe-15TAL0474	EEI45_04055	398	erhu-Fujisawa	ERH_RS06320	398	glucuronyl hydrolase	0.98	0.99	1	1	1	0	815.453
espe-15TAL0474	EEI45_04055	398	erhu-ATCC19414	HMPREF0357_RS05785	398	glucuronyl hydrolase	0.99	0.99	1	1	1	0	815.839
espe-15TAL0474	EEI45_04070	638	eton-DSM14972	B096_RS0104670	638	oligohyaluronate lyase	0.75	0.84	0.52	0.52	1	0	541.576
espe-15TAL0474	EEI45_04070	638	espe-EsS2-7-Brazil	EPJ90_05690	638	alginate lyase family protein	0.99	0.99	0.52	0.52	1	0	702.975
espe-15TAL0474	EEI45_04070	638	espe-EsS2-6-Brazil	EPJ89_06870	638	alginate lyase family protein	0.99	0.99	0.52	0.52	1	0	701.049
espe-15TAL0474	EEI45_04070	638	espe-15TAL0474	EEI45_04070	638	PSEUDOGENE oligohyaluronate lyase	1	1	1	1	1	0	1308.89
espe-15TAL0474	EEI45_04070	638	erhu-WH13013	BC346_RS00900	638	oligohyaluronate lyase	0.83	0.9	0.52	0.52	1	0	587.415
espe-15TAL0474	EEI45_04070	638	erhu-SY1027	K210_RS03855	638	PSEUDOGENE oligohyaluronate lyase	0.73	0.81	0.84	0.84	2	0	594.734
espe-15TAL0474	EEI45_04070	638	erhu-RU	EF876_RS01285	638	oligohyaluronate lyase	0.82	0.9	0.52	0.52	1	0	582.408
espe-15TAL0474	EEI45_04070	638	erhu-NCTC8163	EL194_RS02855	638	alginate lyase family protein	0.82	0.9	0.52	0.52	1	0	584.719
espe-15TAL0474	EEI45_04070	638	erhu-NCTC7999	DYB49_RS05865	638	oligohyaluronate lyase	0.82	0.9	0.52	0.52	1	0	582.408
espe-15TAL0474	EEI45_04070	638	erhu-ML101	DM789_RS06275	638	oligohyaluronate lyase	0.83	0.9	0.52	0.52	1	0	587.415
espe-15TAL0474	EEI45_04070	638	erhu-KC-Sb-R1	EEY85_RS02770	638	oligohyaluronate lyase	0.82	0.9	0.52	0.52	1	0	583.948
espe-15TAL0474	EEI45_04070	638	erhu-GXBY-1	A2I91_RS03205	638	oligohyaluronate lyase	0.83	0.9	0.52	0.52	1	0	587.415
espe-15TAL0474	EEI45_04070	638	erhu-Fujisawa	ERH_RS06300	638	oligohyaluronate lyase	0.83	0.9	0.52	0.52	1	0	587.415
espe-15TAL0474	EEI45_04070	638	erhu-ATCC19414	HMPREF0357_RS05805	638	oligohyaluronate lyase	0.82	0.9	0.52	0.52	1	0	584.719
espe-15TAL0474	EEI45_04085	378	espe-15TAL0474	EEI45_04085	378	PSEUDOGENE IS3 family transposase	1	1	1	1	1	0	742.651
espe-15TAL0474	EEI45_04090	258	eton-DSM14972	B096_RS0100340	259	alpha/beta hydrolase	0.91	0.96	0.6	0.6	1	1.31863e-103	298.13
espe-15TAL0474	EEI45_04090	258	espe-EsS2-7-Brazil	EPJ90_05160	258	alpha/beta hydrolase	1	1	0.6	0.6	1	6.87569e-113	321.242
espe-15TAL0474	EEI45_04090	258	espe-EsS2-6-Brazil	EPJ89_01615	258	alpha/beta hydrolase	1	1	0.6	0.6	1	1.19226e-112	320.857
espe-15TAL0474	EEI45_04090	258	espe-15TAL0474	EEI45_04090	258	PSEUDOGENE alpha/beta hydrolase	1	1	1	1	1	0	525.013
espe-15TAL0474	EEI45_04090	258	erhu-WH13013	BC346_RS06715	258	alpha/beta hydrolase	0.98	0.99	0.6	0.6	1	5.37126e-110	313.923
espe-15TAL0474	EEI45_04090	258	erhu-SY1027	K210_RS00230	258	alpha/beta hydrolase	0.98	0.99	0.6	0.6	1	5.31378e-110	313.923
espe-15TAL0474	EEI45_04090	258	erhu-RU	EF876_RS08365	258	alpha/beta hydrolase	0.99	0.99	0.6	0.6	1	1.25688e-110	315.464
espe-15TAL0474	EEI45_04090	258	erhu-NCTC8163	EL194_RS05765	258	alpha/beta hydrolase	0.99	0.99	0.6	0.6	1	1.27046e-110	315.464
espe-15TAL0474	EEI45_04090	258	erhu-NCTC7999	DYB49_RS02000	258	alpha/beta hydrolase	0.98	0.99	0.6	0.6	1	5.44031e-110	313.923
espe-15TAL0474	EEI45_04090	258	erhu-ML101	DM789_RS02400	258	alpha/beta hydrolase	0.98	0.99	0.6	0.6	1	5.61122e-110	313.923
espe-15TAL0474	EEI45_04090	258	erhu-KC-Sb-R1	EEY85_RS06445	258	alpha/beta hydrolase	0.98	0.99	0.6	0.6	1	5.84795e-110	313.923
espe-15TAL0474	EEI45_04090	258	erhu-GXBY-1	A2I91_RS07195	258	alpha/beta hydrolase	0.98	0.99	0.6	0.6	1	5.59939e-110	313.923
espe-15TAL0474	EEI45_04090	258	erhu-Fujisawa	ERH_RS02385	258	alpha/beta hydrolase	0.98	0.99	0.6	0.6	1	5.36897e-110	313.923
espe-15TAL0474	EEI45_04090	258	erhu-ATCC19414	HMPREF0357_RS00240	258	alpha/beta hydrolase	0.99	0.99	0.6	0.6	1	1.27215e-110	315.464
espe-15TAL0474	EEI45_04100	239	espe-15TAL0474	EEI45_04100	239	PSEUDOGENE IS3 family transposase	1	1	1	1	1	1.29548e-169	463.381
espe-15TAL0474	EEI45_04115	196	eton-DSM14972	B096_RS0104240	195	XRE family transcriptional regulator	0.77	0.85	0.35	0.35	1	3.1582e-31	108.997
espe-15TAL0474	EEI45_04115	196	espe-EsS2-7-Brazil	EPJ90_04440	195	helix-turn-helix domain-containing protein	0.91	0.91	0.35	0.35	1	4.91368e-38	126.331
espe-15TAL0474	EEI45_04115	196	espe-EsS2-6-Brazil	EPJ89_06550	195	helix-turn-helix domain-containing protein	0.91	0.91	0.35	0.35	1	5.09439e-38	126.331
espe-15TAL0474	EEI45_04115	196	espe-15TAL0474	EEI45_04115	196	PSEUDOGENE helix-turn-helix domain-containing protein	1	1	1	1	1	1.10417e-136	376.326
espe-15TAL0474	EEI45_04115	196	erhu-RU	EF876_RS01115	195	PSEUDOGENE helix-turn-helix domain-containing protein	0.86	0.93	0.3	0.3	1	1.44927e-30	107.071
espe-15TAL0474	EEI45_04115	196	erhu-NCTC8163	EL194_RS02990	195	helix-turn-helix domain-containing protein	0.81	0.88	0.35	0.35	1	1.18538e-33	115.161
espe-15TAL0474	EEI45_04115	196	erhu-KC-Sb-R1	EEY85_RS02910	184	PSEUDOGENE LexA repressor	0.43	0.54	0.35	0.31	1	0.000170809	36.5798
espe-15TAL0474	EEI45_04115	196	erhu-ATCC19414	HMPREF0357_RS05945	195	helix-turn-helix domain-containing protein	0.81	0.88	0.35	0.35	1	1.18696e-33	115.161
espe-15TAL0474	EEI45_04120	263	eton-DSM14972	B096_RS0104235	263	MIT family metal ion transporter CorA	0.8	0.88	0.99	0.98	1	8.54963e-150	415.231
espe-15TAL0474	EEI45_04120	263	espe-EsS2-7-Brazil	EPJ90_04445	263	magnesium transporter CorA	0.96	0.97	0.96	0.96	1	4.68823e-170	466.463
espe-15TAL0474	EEI45_04120	263	espe-EsS2-6-Brazil	EPJ89_06545	263	magnesium transporter CorA	0.96	0.97	0.96	0.96	1	4.7568e-170	466.463
espe-15TAL0474	EEI45_04120	263	espe-15TAL0474	EEI45_04120	263	PSEUDOGENE magnesium transporter CorA	1	1	1	1	1	0	530.406
espe-15TAL0474	EEI45_04120	263	erhu-WH13013	BC346_RS00750	263	MIT family metal ion transporter CorA	0.83	0.91	0.99	0.98	1	5.21955e-159	438.728
espe-15TAL0474	EEI45_04120	263	erhu-SY1027	K210_RS03710	263	MIT family metal ion transporter CorA	0.83	0.91	0.99	0.98	1	5.1637e-159	438.728
espe-15TAL0474	EEI45_04120	263	erhu-RU	EF876_RS01110	263	MIT family metal ion transporter CorA	0.83	0.91	0.99	0.98	1	5.06082e-159	438.728
espe-15TAL0474	EEI45_04120	263	erhu-NCTC8163	EL194_RS02995	263	MIT family metal ion transporter CorA	0.83	0.91	0.99	0.98	1	5.11551e-159	438.728
espe-15TAL0474	EEI45_04120	263	erhu-NCTC7999	DYB49_RS05725	263	MIT family metal ion transporter CorA	0.83	0.91	0.99	0.98	1	5.28665e-159	438.728
espe-15TAL0474	EEI45_04120	263	erhu-ML101	DM789_RS06135	263	MIT family metal ion transporter CorA	0.83	0.91	0.99	0.98	1	5.45273e-159	438.728
espe-15TAL0474	EEI45_04120	263	erhu-KC-Sb-R1	EEY85_RS02915	263	magnesium transporter CorA	0.83	0.91	0.99	0.98	1	6.00814e-160	441.039
espe-15TAL0474	EEI45_04120	263	erhu-GXBY-1	A2I91_RS03345	263	MIT family metal ion transporter CorA	0.83	0.91	0.99	0.98	1	5.44124e-159	438.728
espe-15TAL0474	EEI45_04120	263	erhu-Fujisawa	ERH_RS06160	263	MIT family metal ion transporter CorA	0.83	0.91	0.99	0.98	1	5.21733e-159	438.728
espe-15TAL0474	EEI45_04120	263	erhu-ATCC19414	HMPREF0357_RS05950	263	MIT family metal ion transporter CorA	0.83	0.91	0.99	0.98	1	5.12233e-159	438.728
espe-15TAL0474	EEI45_04120	263	elar-LV19	AOC36_RS07135	266	hypothetical protein	0.44	0.64	0.97	0.94	1	2.48275e-68	209.149
espe-15TAL0474	EEI45_04145	57	espe-EsS2-7-Brazil	EPJ90_04470	57	translation initiation factor IF-2	0.97	0.97	1	1	1	5.03269e-36	110.923
espe-15TAL0474	EEI45_04145	57	espe-EsS2-6-Brazil	EPJ89_06520	57	translation initiation factor IF-2	0.97	0.97	1	1	1	5.10629e-36	110.923
espe-15TAL0474	EEI45_04145	57	espe-15TAL0474	EEI45_04145	57	PSEUDOGENE translation initiation factor IF-2	1	1	1	1	1	1.2211e-37	115.161
espe-15TAL0474	EEI45_04145	57	erhu-WH13013	BC346_RS00725	57	hypothetical protein	0.56	0.74	1	1	1	7.52905e-16	60.077
espe-15TAL0474	EEI45_04145	57	erhu-SY1027	K210_RS03685	57	hypothetical protein	0.56	0.74	1	1	1	7.44848e-16	60.077
espe-15TAL0474	EEI45_04145	57	erhu-RU	EF876_RS01085	57	translation initiation factor IF-2	0.58	0.75	1	1	1	1.48711e-16	62.003
espe-15TAL0474	EEI45_04145	57	erhu-NCTC8163	EL194_RS03020	57	translation initiation factor IF-2	0.58	0.75	1	1	1	1.50318e-16	62.003
espe-15TAL0474	EEI45_04145	57	erhu-NCTC7999	DYB49_RS05700	59	hypothetical protein	0.56	0.74	1	0.97	1	6.3487e-16	60.4622
espe-15TAL0474	EEI45_04145	57	erhu-ML101	DM789_RS06110	59	hypothetical protein	0.56	0.74	1	0.97	1	6.54815e-16	60.4622
espe-15TAL0474	EEI45_04145	57	erhu-KC-Sb-R1	EEY85_RS02940	59	translation initiation factor IF-2	0.56	0.75	1	0.97	1	5.1325e-16	60.8474
espe-15TAL0474	EEI45_04145	57	erhu-GXBY-1	A2I91_RS03370	57	hypothetical protein	0.56	0.74	1	1	1	7.84883e-16	60.077
espe-15TAL0474	EEI45_04145	57	erhu-Fujisawa	ERH_RS06135	57	hypothetical protein	0.56	0.74	1	1	1	7.52585e-16	60.077
espe-15TAL0474	EEI45_04145	57	erhu-ATCC19414	HMPREF0357_RS05975	59	hypothetical protein	0.58	0.75	1	0.97	1	1.30961e-16	62.003
espe-15TAL0474	EEI45_04380	362	eton-DSM14972	B096_RS0103960	362	DUF871 domain-containing protein	0.9	0.96	0.82	0.82	1	0	569.311
espe-15TAL0474	EEI45_04380	362	espe-EsS2-7-Brazil	EPJ90_04720	362	DUF871 domain-containing protein	0.98	0.99	0.82	0.82	1	0	611.298
espe-15TAL0474	EEI45_04380	362	espe-EsS2-6-Brazil	EPJ89_06270	362	DUF871 domain-containing protein	0.99	0.99	0.82	0.82	1	0	612.838
espe-15TAL0474	EEI45_04380	362	espe-15TAL0474	EEI45_04380	362	PSEUDOGENE DUF871 domain-containing protein	1	1	1	1	1	0	744.962
espe-15TAL0474	EEI45_04380	362	erhu-WH13013	BC346_RS00475	362	DUF871 domain-containing protein	0.91	0.96	0.82	0.82	1	0	573.933
espe-15TAL0474	EEI45_04380	362	erhu-SY1027	K210_RS03445	362	DUF871 domain-containing protein	0.91	0.96	0.82	0.82	1	0	573.933
espe-15TAL0474	EEI45_04380	362	erhu-RU	EF876_RS06270	362	DUF871 domain-containing protein	0.92	0.96	0.82	0.82	1	0	577.4
espe-15TAL0474	EEI45_04380	362	erhu-NCTC8163	EL194_RS03270	362	DUF871 domain-containing protein	0.92	0.96	0.82	0.82	1	0	577.4
espe-15TAL0474	EEI45_04380	362	erhu-NCTC7999	DYB49_RS05450	362	DUF871 domain-containing protein	0.91	0.96	0.82	0.82	1	0	573.933
espe-15TAL0474	EEI45_04380	362	erhu-ML101	DM789_RS05860	362	DUF871 domain-containing protein	0.91	0.96	0.82	0.82	1	0	573.933
espe-15TAL0474	EEI45_04380	362	erhu-KC-Sb-R1	EEY85_RS03190	362	DUF871 domain-containing protein	0.91	0.97	0.82	0.82	1	0	575.859
espe-15TAL0474	EEI45_04380	362	erhu-GXBY-1	A2I91_RS03630	362	DUF871 domain-containing protein	0.91	0.96	0.82	0.82	1	0	573.933
espe-15TAL0474	EEI45_04380	362	erhu-Fujisawa	ERH_RS05885	362	DUF871 domain-containing protein	0.91	0.96	0.82	0.82	1	0	573.933
espe-15TAL0474	EEI45_04380	362	erhu-ATCC19414	HMPREF0357_RS06225	362	DUF871 domain-containing protein	0.92	0.96	0.82	0.82	1	0	577.4
espe-15TAL0474	EEI45_04380	362	elar-LV19	AOC36_RS03295	362	DUF871 domain-containing protein	0.7	0.82	0.83	0.83	1	2.21609e-156	440.269
espe-15TAL0474	EEI45_04385	297	eton-DSM14972	B096_RS0103955	289	acyl-CoA reductase	0.56	0.65	0.33	0.34	1	1.7856e-27	104.375
espe-15TAL0474	EEI45_04385	297	espe-EsS2-7-Brazil	EPJ90_04725	297	acyl-CoA reductase	0.88	0.91	0.33	0.33	1	3.99456e-56	179.489
espe-15TAL0474	EEI45_04385	297	espe-EsS2-6-Brazil	EPJ89_06265	297	acyl-CoA reductase	0.86	0.89	0.33	0.33	1	8.06217e-54	173.711
espe-15TAL0474	EEI45_04385	297	espe-15TAL0474	EEI45_04385	297	PSEUDOGENE acyl-CoA reductase	1	1	1	1	1	0	594.734
espe-15TAL0474	EEI45_04385	297	erhu-WH13013	BC346_RS00470	297	acyl-CoA reductase	0.65	0.73	0.33	0.33	1	1.71894e-36	128.642
espe-15TAL0474	EEI45_04385	297	erhu-SY1027	K210_RS03440	297	acyl-CoA reductase	0.65	0.73	0.33	0.33	1	1.70054e-36	128.642
espe-15TAL0474	EEI45_04385	297	erhu-RU	EF876_RS06265	297	acyl-CoA reductase	0.64	0.73	0.33	0.33	1	2.75925e-36	127.872
espe-15TAL0474	EEI45_04385	297	erhu-NCTC8163	EL194_RS03275	297	acyl-CoA reductase	0.64	0.73	0.33	0.33	1	3.58836e-36	127.487
espe-15TAL0474	EEI45_04385	297	erhu-NCTC7999	DYB49_RS05445	297	acyl-CoA reductase	0.65	0.73	0.33	0.33	1	1.74103e-36	128.642
espe-15TAL0474	EEI45_04385	297	erhu-ML101	DM789_RS05855	297	acyl-CoA reductase	0.65	0.73	0.33	0.33	1	1.79573e-36	128.642
espe-15TAL0474	EEI45_04385	297	erhu-KC-Sb-R1	EEY85_RS03195	297	acyl-CoA reductase	0.65	0.73	0.33	0.33	1	1.714e-36	128.257
espe-15TAL0474	EEI45_04385	297	erhu-GXBY-1	A2I91_RS03635	297	acyl-CoA reductase	0.65	0.73	0.33	0.33	1	1.79194e-36	128.642
espe-15TAL0474	EEI45_04385	297	erhu-Fujisawa	ERH_RS05880	297	acyl-CoA reductase	0.65	0.73	0.33	0.33	1	1.7182e-36	128.642
espe-15TAL0474	EEI45_04385	297	erhu-ATCC19414	HMPREF0357_RS06230	297	acyl-CoA reductase	0.64	0.73	0.33	0.33	1	3.59314e-36	127.487
espe-15TAL0474	EEI45_04385	297	elar-LV19	AOC36_RS03300	284	hypothetical protein	0.44	0.62	0.29	0.3	1	8.58473e-13	63.5438
espe-15TAL0474	EEI45_04400	709	eton-DSM14972	B096_RS0103940	702	bifunctional metallophosphatase/5'-nucleotidase	0.75	0.88	0.79	0.79	1	0	888.641
espe-15TAL0474	EEI45_04400	709	espe-EsS2-7-Brazil	EPJ90_04740	714	bifunctional metallophosphatase/5'-nucleotidase	0.99	1	0.79	0.79	1	0	1147.5
espe-15TAL0474	EEI45_04400	709	espe-EsS2-6-Brazil	EPJ89_06250	714	bifunctional metallophosphatase/5'-nucleotidase	0.98	0.99	0.8	0.8	1	0	1148.27
espe-15TAL0474	EEI45_04400	709	espe-15TAL0474	EEI45_04400	709	PSEUDOGENE bifunctional metallophosphatase/5'-nucleotidase	1	1	1	1	1	0	1447.57
espe-15TAL0474	EEI45_04400	709	erhu-WH13013	BC346_RS00455	722	bifunctional metallophosphatase/5'-nucleotidase	0.9	0.93	0.79	0.77	1	0	1028.08
espe-15TAL0474	EEI45_04400	709	erhu-SY1027	K210_RS03425	730	bifunctional metallophosphatase/5'-nucleotidase	0.9	0.93	0.79	0.76	1	0	1027.31
espe-15TAL0474	EEI45_04400	709	erhu-RU	EF876_RS06250	731	PSEUDOGENE bifunctional metallophosphatase/5'-nucleotidase	0.79	0.85	0.47	0.47	2	1.1553e-126	389.423
espe-15TAL0474	EEI45_04400	709	erhu-NCTC8163	EL194_RS03290	722	bifunctional metallophosphatase/5'-nucleotidase	0.9	0.94	0.79	0.77	1	0	1031.94
espe-15TAL0474	EEI45_04400	709	erhu-NCTC7999	DYB49_RS05430	722	bifunctional metallophosphatase/5'-nucleotidase	0.9	0.93	0.79	0.77	1	0	1028.08
espe-15TAL0474	EEI45_04400	709	erhu-ML101	DM789_RS05840	722	bifunctional metallophosphatase/5'-nucleotidase	0.9	0.93	0.79	0.77	1	0	1028.08
espe-15TAL0474	EEI45_04400	709	erhu-KC-Sb-R1	EEY85_RS03210	722	bifunctional metallophosphatase/5'-nucleotidase	0.89	0.94	0.8	0.79	1	0	1046.57
espe-15TAL0474	EEI45_04400	709	erhu-GXBY-1	A2I91_RS03650	722	bifunctional metallophosphatase/5'-nucleotidase	0.9	0.93	0.79	0.77	1	0	1028.08
espe-15TAL0474	EEI45_04400	709	erhu-Fujisawa	ERH_RS05865	722	bifunctional metallophosphatase/5'-nucleotidase	0.9	0.93	0.79	0.77	1	0	1028.08
espe-15TAL0474	EEI45_04400	709	erhu-ATCC19414	HMPREF0357_RS06245	722	bifunctional metallophosphatase/5'-nucleotidase	0.9	0.94	0.79	0.77	1	0	1031.94
espe-15TAL0474	EEI45_04400	709	elar-LV19	AOC36_RS02855	520	bifunctional metallophosphatase/5'-nucleotidase	0.29	0.49	0.71	0.9	1	7.57848e-45	164.851
espe-15TAL0474	EEI45_04410	408	eton-DSM14972	B096_RS0103930	408	peptidase T	0.86	0.93	1	1	1	0	721.465
espe-15TAL0474	EEI45_04410	408	espe-EsS2-7-Brazil	EPJ90_04750	408	peptidase T	0.98	0.99	1	1	1	0	818.15
espe-15TAL0474	EEI45_04410	408	espe-EsS2-6-Brazil	EPJ89_06240	408	peptidase T	0.98	0.99	1	1	1	0	818.15
espe-15TAL0474	EEI45_04410	408	espe-15TAL0474	EEI45_04410	408	PSEUDOGENE peptidase T	1	1	1	1	1	0	833.173
espe-15TAL0474	EEI45_04410	408	erhu-WH13013	BC346_RS00445	408	peptidase T	0.93	0.96	1	1	1	0	780.015
espe-15TAL0474	EEI45_04410	408	erhu-SY1027	K210_RS03415	408	peptidase T	0.93	0.96	1	1	1	0	780.015
espe-15TAL0474	EEI45_04410	408	erhu-RU	EF876_RS06240	408	peptidase T	0.93	0.97	1	1	1	0	783.097
espe-15TAL0474	EEI45_04410	408	erhu-NCTC8163	EL194_RS03300	408	peptidase T	0.93	0.96	1	1	1	0	780.785
espe-15TAL0474	EEI45_04410	408	erhu-NCTC7999	DYB49_RS05420	408	peptidase T	0.93	0.96	1	1	1	0	780.015
espe-15TAL0474	EEI45_04410	408	erhu-ML101	DM789_RS05830	408	peptidase T	0.93	0.96	1	1	1	0	780.015
espe-15TAL0474	EEI45_04410	408	erhu-KC-Sb-R1	EEY85_RS03220	408	peptidase T	0.92	0.96	1	1	1	0	778.859
espe-15TAL0474	EEI45_04410	408	erhu-GXBY-1	A2I91_RS03660	408	peptidase T	0.93	0.96	1	1	1	0	780.015
espe-15TAL0474	EEI45_04410	408	erhu-Fujisawa	ERH_RS05855	408	peptidase T	0.93	0.96	1	1	1	0	780.015
espe-15TAL0474	EEI45_04410	408	erhu-ATCC19414	HMPREF0357_RS06255	408	peptidase T	0.93	0.96	1	1	1	0	780.785
espe-15TAL0474	EEI45_04410	408	elar-LV19	AOC36_RS03490	411	peptidase T	0.64	0.8	0.99	0.99	1	0	549.28
espe-15TAL0474	EEI45_04485	148	eton-DSM14972	B096_RS0103845	144	GNAT family N-acetyltransferase	0.75	0.85	0.82	0.84	1	1.50889e-64	190.274
espe-15TAL0474	EEI45_04485	148	espe-EsS2-7-Brazil	EPJ90_04825	147	GNAT family N-acetyltransferase	0.95	0.95	0.82	0.82	1	4.26752e-81	231.876
espe-15TAL0474	EEI45_04485	148	espe-EsS2-6-Brazil	EPJ89_06165	147	GNAT family N-acetyltransferase	0.95	0.95	0.82	0.82	1	4.32994e-81	231.876
espe-15TAL0474	EEI45_04485	148	espe-15TAL0474	EEI45_04485	148	PSEUDOGENE GNAT family N-acetyltransferase	1	1	1	1	1	1.32975e-106	296.59
espe-15TAL0474	EEI45_04485	148	erhu-WH13013	BC346_RS00370	144	GNAT family N-acetyltransferase	0.82	0.89	0.82	0.84	1	8.82887e-70	203.371
espe-15TAL0474	EEI45_04485	148	erhu-SY1027	K210_RS03340	144	PSEUDOGENE GNAT family N-acetyltransferase	0.86	0.92	0.51	0.53	1	1.02457e-42	134.806
espe-15TAL0474	EEI45_04485	148	erhu-RU	EF876_RS06165	144	GNAT family N-acetyltransferase	0.81	0.89	0.82	0.84	1	4.33272e-69	201.445
espe-15TAL0474	EEI45_04485	148	erhu-NCTC8163	EL194_RS03375	144	GNAT family N-acetyltransferase	0.81	0.89	0.82	0.84	1	4.37954e-69	201.445
espe-15TAL0474	EEI45_04485	148	erhu-NCTC7999	DYB49_RS05345	144	GNAT family N-acetyltransferase	0.82	0.89	0.82	0.84	1	8.94237e-70	203.371
espe-15TAL0474	EEI45_04485	148	erhu-ML101	DM789_RS05755	144	GNAT family N-acetyltransferase	0.82	0.89	0.82	0.84	1	9.2233e-70	203.371
espe-15TAL0474	EEI45_04485	148	erhu-KC-Sb-R1	EEY85_RS03295	144	GNAT family N-acetyltransferase	0.83	0.89	0.82	0.84	1	1.8994e-70	204.912
espe-15TAL0474	EEI45_04485	148	erhu-GXBY-1	A2I91_RS03735	144	GNAT family N-acetyltransferase	0.82	0.89	0.82	0.84	1	9.20385e-70	203.371
espe-15TAL0474	EEI45_04485	148	erhu-Fujisawa	ERH_RS05780	144	GNAT family N-acetyltransferase	0.82	0.89	0.82	0.84	1	8.82511e-70	203.371
espe-15TAL0474	EEI45_04485	148	erhu-ATCC19414	HMPREF0357_RS06330	144	GNAT family N-acetyltransferase	0.81	0.89	0.82	0.84	1	4.38537e-69	201.445
espe-15TAL0474	EEI45_04485	148	elar-LV19	AOC36_RS10485	142	N-acetyltransferase	0.36	0.58	0.34	0.37	1	0.000151548	35.8094
espe-15TAL0474	EEI45_04495	562	espe-15TAL0474	EEI45_04495	562	PSEUDOGENE Na/Pi cotransporter family protein	1	1	1	1	1	0	1092.03
espe-15TAL0474	EEI45_04545	383	espe-15TAL0474	EEI45_04545	383	PSEUDOGENE IS3 family transposase	1	1	1	1	1	0	754.592
espe-15TAL0474	EEI45_04615	337	eton-DSM14972	B096_RS0103710	334	alpha/beta hydrolase	0.77	0.9	0.99	1	1	0	516.538
espe-15TAL0474	EEI45_04615	337	espe-EsS2-7-Brazil	EPJ90_07785	337	alpha/beta hydrolase	0.98	0.99	1	1	1	0	682.559
espe-15TAL0474	EEI45_04615	337	espe-EsS2-6-Brazil	EPJ89_07140	337	alpha/beta hydrolase	0.98	0.99	1	1	1	0	679.863
espe-15TAL0474	EEI45_04615	337	espe-15TAL0474	EEI45_04615	337	PSEUDOGENE alpha/beta hydrolase	1	1	1	1	1	0	693.345
espe-15TAL0474	EEI45_04615	337	erhu-WH13013	BC346_RS00245	337	alpha/beta hydrolase	0.89	0.94	1	1	1	0	591.267
espe-15TAL0474	EEI45_04615	337	erhu-SY1027	K210_RS03215	338	PSEUDOGENE multidrug transporter	0.86	0.98	0.13	0.13	1	1.52383e-07	48.1358
espe-15TAL0474	EEI45_04615	337	erhu-RU	EF876_RS06710	337	PSEUDOGENE alpha/beta hydrolase	0.9	0.95	1	1	1	0	606.29
espe-15TAL0474	EEI45_04615	337	erhu-NCTC8163	EL194_RS03500	337	alpha/beta hydrolase	0.9	0.95	1	1	1	0	609.757
espe-15TAL0474	EEI45_04615	337	erhu-NCTC7999	DYB49_RS05220	337	alpha/beta hydrolase	0.89	0.94	1	1	1	0	591.267
espe-15TAL0474	EEI45_04615	337	erhu-ML101	DM789_RS05630	337	alpha/beta hydrolase	0.89	0.94	1	1	1	0	591.267
espe-15TAL0474	EEI45_04615	337	erhu-KC-Sb-R1	EEY85_RS03420	337	alpha/beta hydrolase	0.89	0.94	1	1	1	0	600.897
espe-15TAL0474	EEI45_04615	337	erhu-GXBY-1	A2I91_RS03860	337	alpha/beta hydrolase	0.89	0.94	1	1	1	0	591.267
espe-15TAL0474	EEI45_04615	337	erhu-Fujisawa	ERH_RS05655	337	alpha/beta hydrolase	0.89	0.94	1	1	1	0	591.267
espe-15TAL0474	EEI45_04615	337	erhu-ATCC19414	HMPREF0357_RS06455	337	alpha/beta hydrolase	0.9	0.95	1	1	1	0	609.757
espe-15TAL0474	EEI45_04615	337	elar-LV19	AOC36_RS05635	289	alpha/beta hydrolase	0.26	0.48	0.63	0.76	1	3.24947e-17	77.0258
espe-15TAL0474	EEI45_04715	861	eton-DSM14972	B096_RS0103610	861	valine--tRNA ligase	0.95	0.98	0.23	0.23	1	2.27959e-128	402.519
espe-15TAL0474	EEI45_04715	861	espe-EsS2-7-Brazil	EPJ90_07685	861	valine--tRNA ligase	1	1	0.23	0.23	1	1.36168e-133	416.387
espe-15TAL0474	EEI45_04715	861	espe-EsS2-6-Brazil	EPJ89_07040	861	valine--tRNA ligase	1	1	0.23	0.23	1	1.38159e-133	416.387
espe-15TAL0474	EEI45_04715	861	espe-15TAL0474	EEI45_04715	861	PSEUDOGENE valine--tRNA ligase	1	1	1	1	1	0	1656.34
espe-15TAL0474	EEI45_04715	861	erhu-WH13013	BC346_RS00145	861	valine--tRNA ligase	0.98	0.99	0.23	0.23	1	4.77219e-132	412.149
espe-15TAL0474	EEI45_04715	861	erhu-SY1027	K210_RS03115	861	PSEUDOGENE valine--tRNA ligase	0.98	0.99	0.23	0.23	1	1.34083e-131	410.994
espe-15TAL0474	EEI45_04715	861	erhu-RU	EF876_RS06610	861	valine--tRNA ligase	0.98	0.99	0.23	0.23	1	4.16397e-132	412.535
espe-15TAL0474	EEI45_04715	861	erhu-NCTC8163	EL194_RS03600	861	valine--tRNA ligase	0.98	0.99	0.23	0.23	1	3.95091e-132	412.535
espe-15TAL0474	EEI45_04715	861	erhu-NCTC7999	DYB49_RS05120	861	valine--tRNA ligase	0.98	0.99	0.23	0.23	1	4.4425e-132	412.535
espe-15TAL0474	EEI45_04715	861	erhu-ML101	DM789_RS05530	861	valine--tRNA ligase	0.98	0.99	0.23	0.23	1	4.98538e-132	412.149
espe-15TAL0474	EEI45_04715	861	erhu-KC-Sb-R1	EEY85_RS03520	861	valine--tRNA ligase	0.98	0.99	0.23	0.23	1	1.7965e-131	410.609
espe-15TAL0474	EEI45_04715	861	erhu-GXBY-1	A2I91_RS03960	861	valine--tRNA ligase	0.98	0.99	0.23	0.23	1	4.97487e-132	412.149
espe-15TAL0474	EEI45_04715	861	erhu-Fujisawa	ERH_RS05555	861	valine--tRNA ligase	0.98	0.99	0.23	0.23	1	4.77015e-132	412.149
espe-15TAL0474	EEI45_04715	861	erhu-ATCC19414	HMPREF0357_RS06555	861	valine--tRNA ligase	0.98	0.99	0.23	0.23	1	3.95618e-132	412.535
espe-15TAL0474	EEI45_04715	861	elar-LV19	AOC36_RS03025	863	valine--tRNA ligase	0.69	0.8	0.3	0.3	1	5.12569e-111	357.066
espe-15TAL0474	EEI45_04735	500	eton-DSM14972	B096_RS0103590	500	sugar ABC transporter ATP-binding protein	0.97	0.99	0.58	0.98	2	0	590.497
espe-15TAL0474	EEI45_04735	500	espe-EsS2-7-Brazil	EPJ90_07665	500	sugar ABC transporter ATP-binding protein	1	1	0.58	0.98	2	0	607.06
espe-15TAL0474	EEI45_04735	500	espe-EsS2-6-Brazil	EPJ89_07020	500	sugar ABC transporter ATP-binding protein	1	1	0.58	0.98	2	0	607.06
espe-15TAL0474	EEI45_04735	500	espe-15TAL0474	EEI45_04735	500	PSEUDOGENE sugar ABC transporter ATP-binding protein	1	1	1	1	1	0	1001.5
espe-15TAL0474	EEI45_04735	500	erhu-WH13013	BC346_RS00125	500	sugar ABC transporter ATP-binding protein	0.98	0.99	0.58	0.98	2	0	598.201
espe-15TAL0474	EEI45_04735	500	erhu-SY1027	K210_RS03095	500	PSEUDOGENE sugar ABC transporter ATP-binding protein	0.89	0.92	1	1	1	0	867.455
espe-15TAL0474	EEI45_04735	500	erhu-RU	EF876_RS06590	500	sugar ABC transporter ATP-binding protein	0.98	0.99	0.58	0.98	2	0	598.201
espe-15TAL0474	EEI45_04735	500	erhu-NCTC8163	EL194_RS03620	500	sugar ABC transporter ATP-binding protein	0.98	0.99	0.58	0.98	2	0	598.201
espe-15TAL0474	EEI45_04735	500	erhu-NCTC7999	DYB49_RS05100	500	sugar ABC transporter ATP-binding protein	0.98	0.99	0.58	0.98	2	0	598.201
espe-15TAL0474	EEI45_04735	500	erhu-ML101	DM789_RS05510	500	sugar ABC transporter ATP-binding protein	0.98	0.99	0.58	0.98	2	0	598.201
espe-15TAL0474	EEI45_04735	500	erhu-KC-Sb-R1	EEY85_RS03540	500	sugar ABC transporter ATP-binding protein	0.98	0.99	0.58	0.98	2	0	598.201
espe-15TAL0474	EEI45_04735	500	erhu-GXBY-1	A2I91_RS03980	500	sugar ABC transporter ATP-binding protein	0.98	0.99	0.58	0.98	2	0	598.201
espe-15TAL0474	EEI45_04735	500	erhu-Fujisawa	ERH_RS05535	500	sugar ABC transporter ATP-binding protein	0.98	0.99	0.58	0.98	2	0	598.201
espe-15TAL0474	EEI45_04735	500	erhu-ATCC19414	HMPREF0357_RS06575	500	sugar ABC transporter ATP-binding protein	0.98	0.99	0.58	0.98	2	0	598.201
espe-15TAL0474	EEI45_04735	500	elar-LV19	AOC36_RS07220	502	sugar ABC transporter ATP-binding protein	0.64	0.8	0.58	0.98	2	4.14566e-132	389.037
espe-15TAL0474	EEI45_04775	862	eton-DSM14972	B096_RS0103515	862	magnesium-translocating P-type ATPase	0.96	0.98	0.76	0.76	1	0	1288.48
espe-15TAL0474	EEI45_04775	862	espe-EsS2-7-Brazil	EPJ90_08245	862	magnesium-translocating P-type ATPase	0.98	0.99	0.76	0.76	1	0	1315.44
espe-15TAL0474	EEI45_04775	862	espe-EsS2-6-Brazil	EPJ89_06980	862	magnesium-translocating P-type ATPase	0.99	1	0.75	0.75	1	0	1310.05
espe-15TAL0474	EEI45_04775	862	espe-15TAL0474	EEI45_04775	862	PSEUDOGENE magnesium-translocating P-type ATPase	1	1	1	1	1	0	1741.09
espe-15TAL0474	EEI45_04775	862	erhu-WH13013	BC346_RS00080	862	magnesium-translocating P-type ATPase	0.96	0.98	0.76	0.76	1	0	1283.47
espe-15TAL0474	EEI45_04775	862	erhu-SY1027	K210_RS03050	862	PSEUDOGENE magnesium-translocating P-type ATPase	0.86	0.89	0.76	0.76	2	0	790.03
espe-15TAL0474	EEI45_04775	862	erhu-NCTC8163	EL194_RS03660	862	magnesium-translocating P-type ATPase	0.98	0.99	0.75	0.75	1	0	1290.4
espe-15TAL0474	EEI45_04775	862	erhu-NCTC7999	DYB49_RS05055	862	magnesium-translocating P-type ATPase	0.96	0.98	0.76	0.76	1	0	1286.94
espe-15TAL0474	EEI45_04775	862	erhu-ML101	DM789_RS05465	862	magnesium-translocating P-type ATPase	0.96	0.98	0.76	0.76	1	0	1283.47
espe-15TAL0474	EEI45_04775	862	erhu-KC-Sb-R1	EEY85_RS03580	862	magnesium-translocating P-type ATPase	0.96	0.98	0.76	0.76	1	0	1287.71
espe-15TAL0474	EEI45_04775	862	erhu-GXBY-1	A2I91_RS04025	862	magnesium-translocating P-type ATPase	0.96	0.98	0.76	0.76	1	0	1283.47
espe-15TAL0474	EEI45_04775	862	erhu-Fujisawa	ERH_RS05490	862	magnesium-translocating P-type ATPase	0.96	0.98	0.76	0.76	1	0	1286.94
espe-15TAL0474	EEI45_04775	862	erhu-ATCC19414	HMPREF0357_RS06615	862	magnesium-translocating P-type ATPase	0.98	0.99	0.75	0.75	1	0	1290.4
espe-15TAL0474	EEI45_04775	862	elar-LV19	AOC36_RS03085	862	magnesium-translocating P-type ATPase	0.74	0.88	0.75	0.75	1	0	973
espe-15TAL0474	EEI45_04785	375	eton-DSM14972	B096_RS0103500	375	alanine dehydrogenase	0.86	0.94	1	1	1	0	636.336
espe-15TAL0474	EEI45_04785	375	espe-EsS2-7-Brazil	EPJ90_08235	375	alanine dehydrogenase	0.99	1	1	1	1	0	758.829
espe-15TAL0474	EEI45_04785	375	espe-EsS2-6-Brazil	EPJ89_06970	375	alanine dehydrogenase	0.99	1	1	1	1	0	758.829
espe-15TAL0474	EEI45_04785	375	espe-15TAL0474	EEI45_04785	375	PSEUDOGENE alanine dehydrogenase	1	1	1	1	1	0	764.607
espe-15TAL0474	EEI45_04785	375	erhu-WH13013	BC346_RS00070	375	alanine dehydrogenase	0.94	0.97	1	1	1	0	692.96
espe-15TAL0474	EEI45_04785	375	erhu-SY1027	K210_RS03040	375	alanine dehydrogenase	0.94	0.97	1	1	1	0	694.115
espe-15TAL0474	EEI45_04785	375	erhu-RU	EF876_RS06540	375	alanine dehydrogenase	0.93	0.97	1	1	1	0	690.649
espe-15TAL0474	EEI45_04785	375	erhu-NCTC8163	EL194_RS03670	375	alanine dehydrogenase	0.94	0.97	1	1	1	0	692.96
espe-15TAL0474	EEI45_04785	375	erhu-NCTC7999	DYB49_RS05045	375	alanine dehydrogenase	0.94	0.97	1	1	1	0	694.115
espe-15TAL0474	EEI45_04785	375	erhu-ML101	DM789_RS05455	375	alanine dehydrogenase	0.94	0.97	1	1	1	0	692.96
espe-15TAL0474	EEI45_04785	375	erhu-KC-Sb-R1	EEY85_RS03590	375	alanine dehydrogenase	0.93	0.98	1	1	1	0	691.419
espe-15TAL0474	EEI45_04785	375	erhu-GXBY-1	A2I91_RS04035	375	alanine dehydrogenase	0.94	0.97	1	1	1	0	692.96
espe-15TAL0474	EEI45_04785	375	erhu-Fujisawa	ERH_RS05480	375	alanine dehydrogenase	0.94	0.97	1	1	1	0	694.115
espe-15TAL0474	EEI45_04785	375	erhu-ATCC19414	HMPREF0357_RS06625	375	alanine dehydrogenase	0.94	0.97	1	1	1	0	692.96
espe-15TAL0474	EEI45_04785	375	elar-LV19	AOC36_RS02395	367	alanine dehydrogenase	0.54	0.73	0.96	0.98	1	7.05263e-142	404.445
espe-15TAL0474	EEI45_04830	252	eton-DSM14972	B096_RS0103455	489	carboxypeptidase M32	0.88	0.93	0.32	0.16	1	1.86407e-40	141.739
espe-15TAL0474	EEI45_04830	252	espe-EsS2-7-Brazil	EPJ90_08190	489	carboxypeptidase M32	1	1	0.32	0.16	1	5.85418e-49	164.081
espe-15TAL0474	EEI45_04830	252	espe-EsS2-6-Brazil	EPJ89_06925	489	carboxypeptidase M32	1	1	0.32	0.16	1	6.19358e-49	164.081
espe-15TAL0474	EEI45_04830	252	espe-15TAL0474	EEI45_04830	252	PSEUDOGENE hypothetical protein	1	1	1	1	1	0	498.049
espe-15TAL0474	EEI45_04830	252	erhu-WH13013	BC346_RS00025	489	carboxypeptidase M32	0.9	0.96	0.32	0.16	1	1.68634e-42	147.132
espe-15TAL0474	EEI45_04830	252	erhu-SY1027	K210_RS02995	489	carboxypeptidase M32	0.9	0.96	0.32	0.16	1	1.66829e-42	147.132
espe-15TAL0474	EEI45_04830	252	erhu-RU	EF876_RS06495	489	carboxypeptidase M32	0.9	0.96	0.32	0.16	1	1.85091e-42	146.747
espe-15TAL0474	EEI45_04830	252	erhu-NCTC8163	EL194_RS03715	489	carboxypeptidase M32	0.9	0.96	0.32	0.16	1	1.79516e-42	146.747
espe-15TAL0474	EEI45_04830	252	erhu-NCTC7999	DYB49_RS05000	489	carboxypeptidase M32	0.9	0.96	0.32	0.16	1	1.70801e-42	147.132
espe-15TAL0474	EEI45_04830	252	erhu-ML101	DM789_RS05410	489	carboxypeptidase M32	0.9	0.96	0.32	0.16	1	1.76167e-42	147.132
espe-15TAL0474	EEI45_04830	252	erhu-KC-Sb-R1	EEY85_RS03635	489	carboxypeptidase M32	0.9	0.96	0.32	0.16	1	1.41032e-42	147.132
espe-15TAL0474	EEI45_04830	252	erhu-GXBY-1	A2I91_RS04080	489	carboxypeptidase M32	0.9	0.96	0.32	0.16	1	1.75796e-42	147.132
espe-15TAL0474	EEI45_04830	252	erhu-Fujisawa	ERH_RS05435	489	carboxypeptidase M32	0.9	0.96	0.32	0.16	1	1.68562e-42	147.132
espe-15TAL0474	EEI45_04830	252	erhu-ATCC19414	HMPREF0357_RS06670	489	carboxypeptidase M32	0.9	0.96	0.32	0.16	1	1.79755e-42	146.747
espe-15TAL0474	EEI45_04915	381	espe-15TAL0474	EEI45_04915	381	PSEUDOGENE IS3 family transposase	1	1	1	1	1	0	754.977
espe-15TAL0474	EEI45_05015	713	eton-DSM14972	B096_RS0103275	713	primosomal protein N'	0.72	0.89	0.26	0.26	1	2.17884e-80	266.929
espe-15TAL0474	EEI45_05015	713	espe-EsS2-7-Brazil	EPJ90_06430	713	primosomal protein N'	0.98	1	0.26	0.26	1	2.37945e-126	388.267
espe-15TAL0474	EEI45_05015	713	espe-EsS2-6-Brazil	EPJ89_03725	713	primosomal protein N'	0.99	1	0.26	0.26	1	2.80675e-127	390.578
espe-15TAL0474	EEI45_05015	713	espe-15TAL0474	EEI45_05015	713	PSEUDOGENE primosomal protein N'	1	1	1	1	1	0	1409.43
espe-15TAL0474	EEI45_05015	713	erhu-WH13013	BC346_RS03885	713	primosomal protein N'	0.81	0.89	0.26	0.26	1	8.85109e-90	292.352
espe-15TAL0474	EEI45_05015	713	erhu-SY1027	K210_RS02815	713	primosomal protein N'	0.81	0.89	0.26	0.26	1	8.75637e-90	292.352
espe-15TAL0474	EEI45_05015	713	erhu-RU	EF876_RS00930	713	primosomal protein N'	0.81	0.89	0.26	0.26	1	9.32575e-90	291.967
espe-15TAL0474	EEI45_05015	713	erhu-NCTC8163	EL194_RS08375	713	primosomal protein N'	0.81	0.89	0.26	0.26	1	8.67465e-90	292.352
espe-15TAL0474	EEI45_05015	713	erhu-NCTC7999	DYB49_RS04810	713	primosomal protein N'	0.81	0.9	0.26	0.26	1	2.20374e-90	293.893
espe-15TAL0474	EEI45_05015	713	erhu-ML101	DM789_RS05220	713	primosomal protein N'	0.81	0.89	0.26	0.26	1	9.24651e-90	292.352
espe-15TAL0474	EEI45_05015	713	erhu-KC-Sb-R1	EEY85_RS03845	713	primosomal protein N'	0.82	0.9	0.26	0.26	1	2.81315e-90	293.508
espe-15TAL0474	EEI45_05015	713	erhu-GXBY-1	A2I91_RS04365	713	primosomal protein N'	0.81	0.89	0.26	0.26	1	9.22702e-90	292.352
espe-15TAL0474	EEI45_05015	713	erhu-Fujisawa	ERH_RS05210	713	primosomal protein N'	0.81	0.89	0.26	0.26	1	8.84732e-90	292.352
espe-15TAL0474	EEI45_05015	713	erhu-ATCC19414	HMPREF0357_RS02850	713	primosomal protein N'	0.81	0.89	0.26	0.26	1	8.68622e-90	292.352
espe-15TAL0474	EEI45_05015	713	elar-LV19	AOC36_RS05440	716	primosomal protein N'	0.43	0.64	0.25	0.25	1	4.51684e-38	147.517
espe-15TAL0474	EEI45_05130	409	eton-DSM14972	B096_RS0103155	409	aminopeptidase	0.87	0.91	0.13	0.13	1	3.7477e-22	93.5893
espe-15TAL0474	EEI45_05130	409	espe-EsS2-7-Brazil	EPJ90_06315	409	aminopeptidase	0.93	0.93	0.13	0.13	1	2.03163e-25	102.834
espe-15TAL0474	EEI45_05130	409	espe-EsS2-6-Brazil	EPJ89_03840	409	aminopeptidase	0.93	0.93	0.13	0.13	1	2.06134e-25	102.834
espe-15TAL0474	EEI45_05130	409	espe-15TAL0474	EEI45_05130	409	PSEUDOGENE aminopeptidase	1	1	1	1	1	0	751.51
espe-15TAL0474	EEI45_05130	409	erhu-WH13013	BC346_RS04000	409	aminopeptidase	0.92	0.96	0.12	0.12	1	3.43829e-22	93.5893
espe-15TAL0474	EEI45_05130	409	erhu-SY1027	K210_RS02700	409	aminopeptidase	0.92	0.96	0.12	0.12	1	3.40149e-22	93.5893
espe-15TAL0474	EEI45_05130	409	erhu-RU	EF876_RS00815	409	aminopeptidase	0.92	0.96	0.12	0.12	1	3.42938e-22	93.5893
espe-15TAL0474	EEI45_05130	409	erhu-NCTC8163	EL194_RS08260	409	aminopeptidase	0.92	0.96	0.12	0.12	1	3.40168e-22	93.5893
espe-15TAL0474	EEI45_05130	409	erhu-NCTC7999	DYB49_RS04695	409	aminopeptidase	0.92	0.96	0.12	0.12	1	3.58242e-22	93.5893
espe-15TAL0474	EEI45_05130	409	erhu-ML101	DM789_RS05105	409	aminopeptidase	0.92	0.96	0.12	0.12	1	3.59189e-22	93.5893
espe-15TAL0474	EEI45_05130	409	erhu-KC-Sb-R1	EEY85_RS03960	409	aminopeptidase	0.87	0.91	0.13	0.13	1	3.36073e-22	93.5893
espe-15TAL0474	EEI45_05130	409	erhu-GXBY-1	A2I91_RS04480	409	aminopeptidase	0.92	0.96	0.12	0.12	1	3.58432e-22	93.5893
espe-15TAL0474	EEI45_05130	409	erhu-Fujisawa	ERH_RS05095	409	aminopeptidase	0.92	0.96	0.12	0.12	1	3.43682e-22	93.5893
espe-15TAL0474	EEI45_05130	409	erhu-ATCC19414	HMPREF0357_RS02735	409	aminopeptidase	0.92	0.96	0.12	0.12	1	3.40621e-22	93.5893
espe-15TAL0474	EEI45_05130	409	elar-LV19	AOC36_RS05310	409	aminopeptidase	0.7	0.9	0.12	0.12	1	1.08891e-18	83.5741
espe-15TAL0474	EEI45_05145	363	espe-15TAL0474	EEI45_05145	363	PSEUDOGENE BMP family ABC transporter substrate-binding protein	1	1	1	1	1	0	724.931
espe-15TAL0474	EEI45_05165	482	eton-DSM14972	B096_RS0103115	482	nicotinate phosphoribosyltransferase	0.96	0.97	0.74	0.74	1	0	707.212
espe-15TAL0474	EEI45_05165	482	espe-EsS2-7-Brazil	EPJ90_06275	482	nicotinate phosphoribosyltransferase	0.99	1	0.74	0.74	1	0	731.865
espe-15TAL0474	EEI45_05165	482	espe-EsS2-6-Brazil	EPJ89_03875	482	nicotinate phosphoribosyltransferase	0.99	1	0.74	0.74	1	0	731.865
espe-15TAL0474	EEI45_05165	482	espe-15TAL0474	EEI45_05165	482	PSEUDOGENE nicotinate phosphoribosyltransferase	1	1	1	1	1	0	976.467
espe-15TAL0474	EEI45_05165	482	erhu-WH13013	BC346_RS04035	482	nicotinate phosphoribosyltransferase	0.97	0.99	0.74	0.74	1	0	718.768
espe-15TAL0474	EEI45_05165	482	erhu-SY1027	K210_RS02665	482	PSEUDOGENE nicotinate phosphoribosyltransferase	1	1	0.08	0.08	1	1.63972e-21	92.8189
espe-15TAL0474	EEI45_05165	482	erhu-RU	EF876_RS00785	482	nicotinate phosphoribosyltransferase	0.97	0.99	0.74	0.74	1	0	718.383
espe-15TAL0474	EEI45_05165	482	erhu-NCTC8163	EL194_RS08225	482	nicotinate phosphoribosyltransferase	0.97	0.99	0.74	0.74	1	0	718.768
espe-15TAL0474	EEI45_05165	482	erhu-NCTC7999	DYB49_RS04660	482	nicotinate phosphoribosyltransferase	0.97	0.99	0.74	0.74	1	0	718.383
espe-15TAL0474	EEI45_05165	482	erhu-ML101	DM789_RS05070	482	nicotinate phosphoribosyltransferase	0.97	0.99	0.74	0.74	1	0	718.768
espe-15TAL0474	EEI45_05165	482	erhu-KC-Sb-R1	EEY85_RS03995	482	nicotinate phosphoribosyltransferase	0.97	0.99	0.74	0.74	1	0	719.153
espe-15TAL0474	EEI45_05165	482	erhu-GXBY-1	A2I91_RS04515	482	nicotinate phosphoribosyltransferase	0.97	0.99	0.74	0.74	1	0	718.768
espe-15TAL0474	EEI45_05165	482	erhu-Fujisawa	ERH_RS05060	482	nicotinate phosphoribosyltransferase	0.97	0.99	0.74	0.74	1	0	718.768
espe-15TAL0474	EEI45_05165	482	erhu-ATCC19414	HMPREF0357_RS02700	482	nicotinate phosphoribosyltransferase	0.97	0.99	0.74	0.74	1	0	718.768
espe-15TAL0474	EEI45_05165	482	elar-LV19	AOC36_RS05235	480	nicotinate phosphoribosyltransferase	0.8	0.91	0.74	0.74	1	0	602.438
espe-15TAL0474	EEI45_05195	431	eton-DSM14972	B096_RS0103085	432	pyrimidine-nucleoside phosphorylase	0.94	0.98	0.38	0.38	1	4.58771e-97	294.278
espe-15TAL0474	EEI45_05195	431	espe-EsS2-7-Brazil	EPJ90_06245	432	pyrimidine-nucleoside phosphorylase	0.99	1	0.38	0.38	1	5.75853e-112	332.413
espe-15TAL0474	EEI45_05195	431	espe-EsS2-6-Brazil	EPJ89_03905	432	pyrimidine-nucleoside phosphorylase	0.99	1	0.38	0.38	1	5.84275e-112	332.413
espe-15TAL0474	EEI45_05195	431	espe-15TAL0474	EEI45_05195	431	PSEUDOGENE pyrimidine-nucleoside phosphorylase	1	1	1	1	1	0	846.655
espe-15TAL0474	EEI45_05195	431	erhu-WH13013	BC346_RS04065	432	pyrimidine-nucleoside phosphorylase	0.95	0.98	0.38	0.38	1	3.11178e-97	294.664
espe-15TAL0474	EEI45_05195	431	erhu-SY1027	K210_RS02635	432	PSEUDOGENE pyrimidine-nucleoside phosphorylase	0.73	0.8	0.78	0.78	2	1.21742e-97	295.434
espe-15TAL0474	EEI45_05195	431	erhu-RU	EF876_RS00755	432	pyrimidine-nucleoside phosphorylase	0.94	0.98	0.38	0.38	1	4.69522e-97	293.893
espe-15TAL0474	EEI45_05195	431	erhu-NCTC8163	EL194_RS08195	432	pyrimidine-nucleoside phosphorylase	0.95	0.98	0.38	0.38	1	2.35415e-97	294.664
espe-15TAL0474	EEI45_05195	431	erhu-NCTC7999	DYB49_RS04630	432	pyrimidine-nucleoside phosphorylase	0.95	0.98	0.38	0.38	1	3.08452e-97	294.664
espe-15TAL0474	EEI45_05195	431	erhu-ML101	DM789_RS05040	432	pyrimidine-nucleoside phosphorylase	0.95	0.98	0.38	0.38	1	3.2508e-97	294.664
espe-15TAL0474	EEI45_05195	431	erhu-KC-Sb-R1	EEY85_RS04025	432	pyrimidine-nucleoside phosphorylase	0.94	0.98	0.38	0.38	1	9.32531e-97	293.123
espe-15TAL0474	EEI45_05195	431	erhu-GXBY-1	A2I91_RS04545	432	pyrimidine-nucleoside phosphorylase	0.95	0.98	0.38	0.38	1	3.24395e-97	294.664
espe-15TAL0474	EEI45_05195	431	erhu-Fujisawa	ERH_RS05030	432	pyrimidine-nucleoside phosphorylase	0.95	0.98	0.38	0.38	1	3.11046e-97	294.664
espe-15TAL0474	EEI45_05195	431	erhu-ATCC19414	HMPREF0357_RS02670	432	pyrimidine-nucleoside phosphorylase	0.95	0.98	0.38	0.38	1	2.35729e-97	294.664
espe-15TAL0474	EEI45_05195	431	elar-LV19	AOC36_RS05205	433	pyrimidine-nucleoside phosphorylase	0.74	0.87	0.38	0.38	1	9.98961e-81	252.292
espe-15TAL0474	EEI45_05220	248	eton-DSM14972	B096_RS0103060	248	hypothetical protein	0.7	0.83	1	1	1	1.59288e-128	360.147
espe-15TAL0474	EEI45_05220	248	espe-EsS2-7-Brazil	EPJ90_06220	248	hypothetical protein	0.99	1	1	1	1	0	495.352
espe-15TAL0474	EEI45_05220	248	espe-EsS2-6-Brazil	EPJ89_03930	248	hypothetical protein	0.99	1	1	1	1	0	495.352
espe-15TAL0474	EEI45_05220	248	espe-15TAL0474	EEI45_05220	248	PSEUDOGENE hypothetical protein	1	1	1	1	1	0	499.975
espe-15TAL0474	EEI45_05220	248	erhu-WH13013	BC346_RS04090	248	hypothetical protein	0.8	0.89	1	1	1	6.40907e-149	411.764
espe-15TAL0474	EEI45_05220	248	erhu-SY1027	K210_RS02610	230	hypothetical protein	0.8	0.89	0.93	1	1	1.80515e-136	379.407
espe-15TAL0474	EEI45_05220	248	erhu-RU	EF876_RS00730	248	hypothetical protein	0.79	0.88	1	1	1	1.22339e-145	403.29
espe-15TAL0474	EEI45_05220	248	erhu-NCTC8163	EL194_RS08170	248	hypothetical protein	0.79	0.88	1	1	1	1.23661e-145	403.29
espe-15TAL0474	EEI45_05220	248	erhu-NCTC7999	DYB49_RS04605	248	hypothetical protein	0.79	0.88	1	1	1	1.27799e-145	403.29
espe-15TAL0474	EEI45_05220	248	erhu-ML101	DM789_RS05015	248	hypothetical protein	0.8	0.89	1	1	1	6.69539e-149	411.764
espe-15TAL0474	EEI45_05220	248	erhu-KC-Sb-R1	EEY85_RS04050	248	hypothetical protein	0.78	0.88	1	1	1	2.48109e-144	400.208
espe-15TAL0474	EEI45_05220	248	erhu-GXBY-1	A2I91_RS04570	248	hypothetical protein	0.8	0.89	1	1	1	6.68128e-149	411.764
espe-15TAL0474	EEI45_05220	248	erhu-Fujisawa	ERH_RS05005	248	hypothetical protein	0.8	0.89	1	1	1	6.40634e-149	411.764
espe-15TAL0474	EEI45_05220	248	erhu-ATCC19414	HMPREF0357_RS02645	248	hypothetical protein	0.79	0.88	1	1	1	1.23826e-145	403.29
espe-15TAL0474	EEI45_05220	248	elar-LV19	AOC36_RS05180	244	hypothetical protein	0.35	0.55	0.99	1	1	1.0469e-38	131.724
espe-15TAL0474	EEI45_05310	297	eton-DSM14972	B096_RS0102970	298	GTPase Era	0.9	0.93	1	1	1	0	522.702
espe-15TAL0474	EEI45_05310	297	espe-EsS2-7-Brazil	EPJ90_06130	298	GTPase Era	0.92	0.94	1	1	1	0	531.946
espe-15TAL0474	EEI45_05310	297	espe-EsS2-6-Brazil	EPJ89_04020	298	GTPase Era	0.92	0.94	1	1	1	0	531.946
espe-15TAL0474	EEI45_05310	297	espe-15TAL0474	EEI45_05310	297	PSEUDOGENE GTPase Era	1	1	1	1	1	0	597.816
espe-15TAL0474	EEI45_05310	297	erhu-WH13013	BC346_RS04180	298	GTPase Era	0.91	0.94	1	1	1	0	530.406
espe-15TAL0474	EEI45_05310	297	erhu-SY1027	K210_RS02520	298	GTPase Era	0.91	0.94	1	1	1	0	530.406
espe-15TAL0474	EEI45_05310	297	erhu-RU	EF876_RS00640	298	GTPase Era	0.91	0.94	1	1	1	0	528.48
espe-15TAL0474	EEI45_05310	297	erhu-NCTC8163	EL194_RS08080	298	GTPase Era	0.91	0.94	1	1	1	0	528.48
espe-15TAL0474	EEI45_05310	297	erhu-NCTC7999	DYB49_RS04515	298	GTPase Era	0.91	0.94	1	1	1	0	528.48
espe-15TAL0474	EEI45_05310	297	erhu-ML101	DM789_RS04925	298	GTPase Era	0.91	0.94	1	1	1	0	530.406
espe-15TAL0474	EEI45_05310	297	erhu-KC-Sb-R1	EEY85_RS04140	298	GTPase Era	0.9	0.94	1	1	1	0	527.709
espe-15TAL0474	EEI45_05310	297	erhu-GXBY-1	A2I91_RS04660	298	GTPase Era	0.91	0.94	1	1	1	0	530.406
espe-15TAL0474	EEI45_05310	297	erhu-Fujisawa	ERH_RS04915	298	GTPase Era	0.91	0.94	1	1	1	0	530.406
espe-15TAL0474	EEI45_05310	297	erhu-ATCC19414	HMPREF0357_RS02555	298	GTPase Era	0.91	0.94	1	1	1	0	528.48
espe-15TAL0474	EEI45_05310	297	elar-LV19	AOC36_RS05065	299	GTPase Era	0.67	0.81	0.99	0.99	1	7.83442e-140	393.275
espe-15TAL0474	EEI45_05345	678	eton-DSM14972	B096_RS0102935	678	penicillin-binding protein 2	0.91	0.98	0.13	0.13	1	1.77812e-49	179.874
espe-15TAL0474	EEI45_05345	678	espe-EsS2-7-Brazil	EPJ90_06095	678	penicillin-binding protein 2	0.99	1	0.13	0.13	1	4.08497e-53	190.274
espe-15TAL0474	EEI45_05345	678	espe-EsS2-6-Brazil	EPJ89_04055	678	penicillin-binding protein 2	0.99	1	0.13	0.13	1	4.14472e-53	190.274
espe-15TAL0474	EEI45_05345	678	espe-15TAL0474	EEI45_05345	678	PSEUDOGENE penicillin-binding protein 2	1	1	1	1	1	0	1282.32
espe-15TAL0474	EEI45_05345	678	erhu-WH13013	BC346_RS04215	678	penicillin-binding protein 2	0.92	0.98	0.13	0.13	1	2.64174e-49	179.489
espe-15TAL0474	EEI45_05345	678	erhu-SY1027	K210_RS02485	678	penicillin-binding protein 2	0.92	0.98	0.13	0.13	1	2.61347e-49	179.489
espe-15TAL0474	EEI45_05345	678	erhu-RU	EF876_RS00605	678	penicillin-binding protein 2	0.92	0.98	0.13	0.13	1	2.5614e-49	179.489
espe-15TAL0474	EEI45_05345	678	erhu-NCTC8163	EL194_RS08045	678	penicillin-binding protein 2	0.92	0.98	0.13	0.13	1	2.58908e-49	179.489
espe-15TAL0474	EEI45_05345	678	erhu-NCTC7999	DYB49_RS04480	678	penicillin-binding protein 2	0.92	0.98	0.13	0.13	1	2.6757e-49	179.489
espe-15TAL0474	EEI45_05345	678	erhu-ML101	DM789_RS04890	678	penicillin-binding protein 2	0.92	0.98	0.13	0.13	1	2.75976e-49	179.489
espe-15TAL0474	EEI45_05345	678	erhu-KC-Sb-R1	EEY85_RS04175	678	penicillin-binding protein 2	0.92	0.98	0.13	0.13	1	2.70906e-49	179.489
espe-15TAL0474	EEI45_05345	678	erhu-GXBY-1	A2I91_RS04695	678	penicillin-binding protein 2	0.92	0.98	0.13	0.13	1	2.75394e-49	179.489
espe-15TAL0474	EEI45_05345	678	erhu-Fujisawa	ERH_RS04880	678	penicillin-binding protein 2	0.92	0.98	0.13	0.13	1	2.64061e-49	179.489
espe-15TAL0474	EEI45_05345	678	erhu-ATCC19414	HMPREF0357_RS02520	678	penicillin-binding protein 2	0.92	0.98	0.13	0.13	1	2.59253e-49	179.489
espe-15TAL0474	EEI45_05345	678	elar-LV19	AOC36_RS05030	673	penicillin-binding protein 2	0.41	0.67	0.12	0.12	1	1.17929e-14	73.559
espe-15TAL0474	EEI45_05355	209	eton-DSM14972	B096_RS0102925	209	MBL fold hydrolase	0.86	0.94	0.97	0.97	1	1.51317e-121	339.347
espe-15TAL0474	EEI45_05355	209	espe-EsS2-7-Brazil	EPJ90_06085	209	MBL fold metallo-hydrolase	1	1	0.97	0.97	1	3.498e-151	414.075
espe-15TAL0474	EEI45_05355	209	espe-EsS2-6-Brazil	EPJ89_04065	209	MBL fold metallo-hydrolase	1	1	0.97	0.97	1	3.54916e-151	414.075
espe-15TAL0474	EEI45_05355	209	espe-15TAL0474	EEI45_05355	209	PSEUDOGENE MBL fold metallo-hydrolase	1	1	1	1	1	4.79654e-156	426.402
espe-15TAL0474	EEI45_05355	209	erhu-WH13013	BC346_RS04225	209	MBL fold metallo-hydrolase	0.89	0.95	0.97	0.97	1	4.90586e-126	350.517
espe-15TAL0474	EEI45_05355	209	erhu-SY1027	K210_RS02475	209	MBL fold hydrolase	0.89	0.95	0.97	0.97	1	4.85336e-126	350.517
espe-15TAL0474	EEI45_05355	209	erhu-RU	EF876_RS00595	209	MBL fold metallo-hydrolase	0.89	0.94	0.97	0.97	1	5.19182e-125	348.206
espe-15TAL0474	EEI45_05355	209	erhu-NCTC8163	EL194_RS08035	209	MBL fold metallo-hydrolase	0.89	0.95	0.97	0.97	1	4.80807e-126	350.517
espe-15TAL0474	EEI45_05355	209	erhu-NCTC7999	DYB49_RS04470	209	MBL fold metallo-hydrolase	0.89	0.95	0.97	0.97	1	7.29322e-126	350.132
espe-15TAL0474	EEI45_05355	209	erhu-ML101	DM789_RS04880	209	MBL fold metallo-hydrolase	0.89	0.95	0.97	0.97	1	5.12503e-126	350.517
espe-15TAL0474	EEI45_05355	209	erhu-KC-Sb-R1	EEY85_RS04185	209	MBL fold metallo-hydrolase	0.9	0.96	0.97	0.97	1	2.42615e-126	351.288
espe-15TAL0474	EEI45_05355	209	erhu-GXBY-1	A2I91_RS04705	209	MBL fold hydrolase	0.89	0.95	0.97	0.97	1	5.11422e-126	350.517
espe-15TAL0474	EEI45_05355	209	erhu-Fujisawa	ERH_RS04870	209	MBL fold hydrolase	0.89	0.95	0.97	0.97	1	4.90377e-126	350.517
espe-15TAL0474	EEI45_05355	209	erhu-ATCC19414	HMPREF0357_RS02510	209	MBL fold hydrolase	0.89	0.95	0.97	0.97	1	4.81448e-126	350.517
espe-15TAL0474	EEI45_05355	209	elar-LV19	AOC36_RS05020	207	MBL fold metallo-hydrolase	0.37	0.56	0.97	0.97	1	6.22983e-41	134.806
espe-15TAL0474	EEI45_05360	299	eton-DSM14972	B096_RS0102920	300	hypothetical protein	0.75	0.83	0.16	0.16	1	7.97133e-18	77.7962
espe-15TAL0474	EEI45_05360	299	espe-EsS2-7-Brazil	EPJ90_06080	301	type II secretion system protein E	0.94	0.96	0.17	0.17	1	9.81957e-27	102.449
espe-15TAL0474	EEI45_05360	299	espe-EsS2-6-Brazil	EPJ89_04070	301	type II secretion system protein E	0.94	0.96	0.17	0.17	1	9.96319e-27	102.449
espe-15TAL0474	EEI45_05360	299	espe-15TAL0474	EEI45_05360	299	PSEUDOGENE type II secretion system protein E	1	1	1	1	1	0	572.392
espe-15TAL0474	EEI45_05360	299	erhu-WH13013	BC346_RS04235	304	type II secretion system protein E	0.81	0.96	0.16	0.16	1	1.68026e-21	88.1965
espe-15TAL0474	EEI45_05360	299	erhu-SY1027	K210_RS02470	304	type II secretion system protein E	0.81	0.96	0.16	0.16	1	1.66228e-21	88.1965
espe-15TAL0474	EEI45_05360	299	erhu-RU	EF876_RS00590	304	type II secretion system protein E	0.81	0.96	0.16	0.16	1	2.06946e-21	87.8113
espe-15TAL0474	EEI45_05360	299	erhu-NCTC8163	EL194_RS08030	304	type II secretion system protein E	0.79	0.96	0.16	0.16	1	8.84947e-21	86.2705
espe-15TAL0474	EEI45_05360	299	erhu-NCTC7999	DYB49_RS04465	304	type II secretion system protein E	0.81	0.96	0.16	0.16	1	2.01614e-21	88.1965
espe-15TAL0474	EEI45_05360	299	erhu-ML101	DM789_RS04870	304	type II secretion system protein E	0.81	0.96	0.16	0.16	1	1.75532e-21	88.1965
espe-15TAL0474	EEI45_05360	299	erhu-KC-Sb-R1	EEY85_RS04190	304	type II secretion system protein E	0.79	0.96	0.16	0.16	1	1.46327e-20	85.5001
espe-15TAL0474	EEI45_05360	299	erhu-GXBY-1	A2I91_RS04715	304	type II secretion system protein E	0.81	0.96	0.16	0.16	1	1.75162e-21	88.1965
espe-15TAL0474	EEI45_05360	299	erhu-Fujisawa	ERH_RS04865	304	type II secretion system protein E	0.81	0.96	0.16	0.16	1	1.59786e-21	88.1965
espe-15TAL0474	EEI45_05360	299	erhu-ATCC19414	HMPREF0357_RS02505	304	type II secretion system protein E	0.79	0.96	0.16	0.16	1	8.86127e-21	86.2705
espe-15TAL0474	EEI45_05465	105	eton-DSM14972	B096_RS0102815	105	hypothetical protein	0.89	0.97	0.62	0.62	1	8.83584e-35	111.694
espe-15TAL0474	EEI45_05465	105	espe-EsS2-7-Brazil	EPJ90_05975	105	YtxH domain-containing protein	0.99	1	0.62	0.62	1	8.67821e-39	121.709
espe-15TAL0474	EEI45_05465	105	espe-EsS2-6-Brazil	EPJ89_04175	105	YtxH domain-containing protein	0.97	0.99	0.62	0.62	1	4.65203e-38	119.783
espe-15TAL0474	EEI45_05465	105	espe-15TAL0474	EEI45_05465	105	PSEUDOGENE YtxH domain-containing protein	1	1	1	1	1	2.07875e-69	199.134
espe-15TAL0474	EEI45_05465	105	erhu-WH13013	BC346_RS04340	105	hypothetical protein	0.92	0.95	0.62	0.62	1	2.13877e-27	92.8189
espe-15TAL0474	EEI45_05465	105	erhu-SY1027	K210_RS02365	105	hypothetical protein	0.92	0.95	0.62	0.62	1	2.11588e-27	92.8189
espe-15TAL0474	EEI45_05465	105	erhu-RU	EF876_RS00490	105	hypothetical protein	0.94	0.95	0.62	0.62	1	6.23764e-28	94.3597
espe-15TAL0474	EEI45_05465	105	erhu-NCTC8163	EL194_RS07925	105	hypothetical protein	0.94	0.95	0.62	0.62	1	6.30504e-28	94.3597
espe-15TAL0474	EEI45_05465	105	erhu-NCTC7999	DYB49_RS04360	135	YtxH domain-containing protein	0.92	0.95	0.62	0.48	1	2.42589e-27	93.5893
espe-15TAL0474	EEI45_05465	105	erhu-ML101	DM789_RS04765	135	YtxH domain-containing protein	0.92	0.95	0.62	0.48	1	2.5021e-27	93.5893
espe-15TAL0474	EEI45_05465	105	erhu-KC-Sb-R1	EEY85_RS04295	105	YtxH domain-containing protein	0.97	0.99	0.62	0.62	1	1.46112e-37	118.627
espe-15TAL0474	EEI45_05465	105	erhu-GXBY-1	A2I91_RS04820	105	hypothetical protein	0.92	0.95	0.62	0.62	1	2.22961e-27	92.8189
espe-15TAL0474	EEI45_05465	105	erhu-Fujisawa	ERH_RS04760	105	hypothetical protein	0.92	0.95	0.62	0.62	1	2.13786e-27	92.8189
espe-15TAL0474	EEI45_05465	105	erhu-ATCC19414	HMPREF0357_RS02400	105	hypothetical protein	0.94	0.95	0.62	0.62	1	6.31345e-28	94.3597
espe-15TAL0474	EEI45_05465	105	elar-LV19	AOC36_RS04595	86	YtxH domain-containing protein	0.44	0.62	0.63	0.94	1	4.09405e-06	38.1206
espe-15TAL0474	EEI45_05470	382	espe-15TAL0474	EEI45_05470	382	PSEUDOGENE IS3 family transposase	1	1	1	1	1	0	739.184
espe-15TAL0474	EEI45_05475	565	eton-DSM14972	B096_RS0102810	565	hypothetical protein	0.66	0.87	0.22	0.22	2	5.30378e-37	140.969
espe-15TAL0474	EEI45_05475	565	espe-EsS2-7-Brazil	EPJ90_01010	565	hypothetical protein	0.96	0.96	0.24	0.24	2	1.51591e-49	176.022
espe-15TAL0474	EEI45_05475	565	espe-EsS2-6-Brazil	EPJ89_04180	565	hypothetical protein	0.96	0.96	0.24	0.24	2	1.96386e-57	197.978
espe-15TAL0474	EEI45_05475	565	espe-15TAL0474	EEI45_05475	565	PSEUDOGENE hypothetical protein	1	1	1	1	1	0	1127.85
espe-15TAL0474	EEI45_05475	565	erhu-WH13013	BC346_RS04345	565	hypothetical protein	0.77	0.93	0.18	0.18	1	7.21495e-47	168.703
espe-15TAL0474	EEI45_05475	565	erhu-SY1027	K210_RS02360	565	hypothetical protein	0.77	0.93	0.18	0.18	1	6.99759e-47	168.703
espe-15TAL0474	EEI45_05475	565	erhu-RU	EF876_RS00485	565	hypothetical protein	0.77	0.92	0.18	0.18	1	1.44206e-46	167.933
espe-15TAL0474	EEI45_05475	565	erhu-NCTC8163	EL194_RS07920	565	hypothetical protein	0.77	0.92	0.18	0.18	1	1.62541e-46	167.933
espe-15TAL0474	EEI45_05475	565	erhu-NCTC7999	DYB49_RS04355	565	hypothetical protein	0.77	0.93	0.18	0.18	1	7.3077e-47	168.703
espe-15TAL0474	EEI45_05475	565	erhu-KC-Sb-R1	EEY85_RS04300	565	hypothetical protein	0.78	0.94	0.18	0.18	1	1.11224e-47	171.014
espe-15TAL0474	EEI45_05475	565	erhu-GXBY-1	A2I91_RS04825	565	hypothetical protein	0.77	0.93	0.18	0.18	1	7.52138e-47	168.703
espe-15TAL0474	EEI45_05475	565	erhu-Fujisawa	ERH_RS04755	565	hypothetical protein	0.77	0.93	0.18	0.18	1	7.21187e-47	168.703
espe-15TAL0474	EEI45_05475	565	erhu-ATCC19414	HMPREF0357_RS02395	565	hypothetical protein	0.77	0.92	0.18	0.18	1	1.62758e-46	167.933
espe-15TAL0474	EEI45_05535	173	eton-DSM14972	B096_RS0102750	173	hypothetical protein	0.9	0.95	0.47	0.47	1	7.60628e-49	152.525
espe-15TAL0474	EEI45_05535	173	espe-EsS2-7-Brazil	EPJ90_00950	174	hypothetical protein	0.99	1	0.47	0.47	1	1.20157e-55	169.474
espe-15TAL0474	EEI45_05535	173	espe-EsS2-6-Brazil	EPJ89_04240	174	hypothetical protein	0.99	1	0.47	0.47	1	1.21915e-55	169.474
espe-15TAL0474	EEI45_05535	173	espe-15TAL0474	EEI45_05535	173	PSEUDOGENE hypothetical protein	1	1	1	1	1	1.61466e-121	336.265
espe-15TAL0474	EEI45_05535	173	erhu-WH13013	BC346_RS04405	174	hypothetical protein	0.94	0.96	0.47	0.47	1	1.93947e-52	161.384
espe-15TAL0474	EEI45_05535	173	erhu-SY1027	K210_RS02300	174	hypothetical protein	0.94	0.96	0.47	0.47	1	1.91871e-52	161.384
espe-15TAL0474	EEI45_05535	173	erhu-RU	EF876_RS00425	174	hypothetical protein	0.94	0.96	0.47	0.47	1	1.88048e-52	161.384
espe-15TAL0474	EEI45_05535	173	erhu-NCTC8163	EL194_RS07860	174	hypothetical protein	0.94	0.96	0.47	0.47	1	1.9008e-52	161.384
espe-15TAL0474	EEI45_05535	173	erhu-NCTC7999	DYB49_RS04295	174	hypothetical protein	0.94	0.96	0.47	0.47	1	1.9644e-52	161.384
espe-15TAL0474	EEI45_05535	173	erhu-ML101	DM789_RS04700	174	hypothetical protein	0.94	0.96	0.47	0.47	1	2.02611e-52	161.384
espe-15TAL0474	EEI45_05535	173	erhu-KC-Sb-R1	EEY85_RS04360	174	hypothetical protein	0.94	0.96	0.47	0.47	1	1.91368e-52	161.384
espe-15TAL0474	EEI45_05535	173	erhu-GXBY-1	A2I91_RS04885	174	hypothetical protein	0.94	0.96	0.47	0.47	1	2.02184e-52	161.384
espe-15TAL0474	EEI45_05535	173	erhu-Fujisawa	ERH_RS04695	174	hypothetical protein	0.94	0.96	0.47	0.47	1	1.93864e-52	161.384
espe-15TAL0474	EEI45_05535	173	erhu-ATCC19414	HMPREF0357_RS02335	174	hypothetical protein	0.94	0.96	0.47	0.47	1	1.90334e-52	161.384
espe-15TAL0474	EEI45_05535	173	elar-LV19	AOC36_RS04705	169	hypothetical protein	0.41	0.58	0.46	0.47	1	6.74305e-07	43.5134
espe-15TAL0474	EEI45_05540	974	eton-DSM14972	B096_RS0102745	974	chromosome segregation protein SMC	0.93	0.97	0.53	0.53	1	0	995.727
espe-15TAL0474	EEI45_05540	974	espe-EsS2-7-Brazil	EPJ90_00945	974	chromosome segregation protein SMC	1	1	0.53	0.53	1	0	1052.74
espe-15TAL0474	EEI45_05540	974	espe-EsS2-6-Brazil	EPJ89_04245	974	chromosome segregation protein SMC	1	1	0.53	0.53	1	0	1052.74
espe-15TAL0474	EEI45_05540	974	espe-15TAL0474	EEI45_05540	974	PSEUDOGENE chromosome segregation protein SMC	1	1	1	1	1	0	1965.27
espe-15TAL0474	EEI45_05540	974	erhu-WH13013	BC346_RS04410	974	chromosome segregation protein SMC	0.97	0.99	0.53	0.53	1	0	1026.93
espe-15TAL0474	EEI45_05540	974	erhu-SY1027	K210_RS02295	974	chromosome segregation protein SMC	0.97	0.99	0.53	0.53	1	0	1026.93
espe-15TAL0474	EEI45_05540	974	erhu-RU	EF876_RS00420	975	PSEUDOGENE chromosome segregation protein SMC	0.86	0.9	0.31	0.31	2	4.4343e-136	429.483
espe-15TAL0474	EEI45_05540	974	erhu-NCTC8163	EL194_RS07855	974	chromosome segregation protein SMC	0.97	0.99	0.53	0.53	1	0	1026.93
espe-15TAL0474	EEI45_05540	974	erhu-NCTC7999	DYB49_RS04290	974	chromosome segregation protein SMC	0.97	0.99	0.53	0.53	1	0	1027.31
espe-15TAL0474	EEI45_05540	974	erhu-ML101	DM789_RS04695	974	chromosome segregation protein SMC	0.97	0.99	0.53	0.53	1	0	1026.93
espe-15TAL0474	EEI45_05540	974	erhu-KC-Sb-R1	EEY85_RS04365	974	chromosome segregation protein SMC	0.97	0.99	0.53	0.53	1	0	1026.54
espe-15TAL0474	EEI45_05540	974	erhu-GXBY-1	A2I91_RS04890	974	chromosome segregation protein SMC	0.97	0.99	0.53	0.53	1	0	1026.93
espe-15TAL0474	EEI45_05540	974	erhu-Fujisawa	ERH_RS04690	974	chromosome segregation protein SMC	0.97	0.99	0.53	0.53	1	0	1026.93
espe-15TAL0474	EEI45_05540	974	erhu-ATCC19414	HMPREF0357_RS02330	974	chromosome segregation protein SMC	0.97	0.99	0.53	0.53	1	0	1026.93
espe-15TAL0474	EEI45_05540	974	elar-LV19	AOC36_RS04710	978	chromosome segregation protein SMC	0.67	0.81	0.53	0.53	1	0	708.753
espe-15TAL0474	EEI45_05565	1021	eton-DSM14972	B096_RS0102720	1021	DNA polymerase III subunit alpha	0.78	0.88	0.68	0.68	1	0	1099.73
espe-15TAL0474	EEI45_05565	1021	espe-EsS2-7-Brazil	EPJ90_00920	1021	DNA polymerase III subunit alpha	0.99	0.99	0.69	0.69	1	0	1441.4
espe-15TAL0474	EEI45_05565	1021	espe-EsS2-6-Brazil	EPJ89_04270	1021	DNA polymerase III subunit alpha	0.98	0.99	0.69	0.69	1	0	1434.08
espe-15TAL0474	EEI45_05565	1021	espe-15TAL0474	EEI45_05565	1021	PSEUDOGENE DNA polymerase III subunit alpha	1	1	1	1	1	0	2065.43
espe-15TAL0474	EEI45_05565	1021	erhu-WH13013	BC346_RS04435	1021	DNA polymerase III subunit alpha	0.84	0.92	0.69	0.69	1	0	1216.45
espe-15TAL0474	EEI45_05565	1021	erhu-SY1027	K210_RS02270	1021	DNA polymerase III subunit alpha	0.84	0.92	0.69	0.69	1	0	1216.45
espe-15TAL0474	EEI45_05565	1021	erhu-RU	EF876_RS00395	1021	DNA polymerase III subunit alpha	0.84	0.92	0.69	0.69	1	0	1212.59
espe-15TAL0474	EEI45_05565	1021	erhu-NCTC8163	EL194_RS07830	1021	DNA polymerase III subunit alpha	0.84	0.92	0.69	0.69	1	0	1214.52
espe-15TAL0474	EEI45_05565	1021	erhu-NCTC7999	DYB49_RS04265	1021	DNA polymerase III subunit alpha	0.84	0.92	0.69	0.69	1	0	1209.9
espe-15TAL0474	EEI45_05565	1021	erhu-ML101	DM789_RS04670	1030	DNA polymerase III subunit alpha	0.84	0.92	0.69	0.68	1	0	1216.06
espe-15TAL0474	EEI45_05565	1021	erhu-KC-Sb-R1	EEY85_RS04390	1021	DNA polymerase III subunit alpha	0.84	0.92	0.69	0.69	1	0	1211.05
espe-15TAL0474	EEI45_05565	1021	erhu-GXBY-1	A2I91_RS04915	1021	DNA polymerase III subunit alpha	0.84	0.92	0.69	0.69	1	0	1216.45
espe-15TAL0474	EEI45_05565	1021	erhu-Fujisawa	ERH_RS04665	1021	DNA polymerase III subunit alpha	0.84	0.92	0.69	0.69	1	0	1216.45
espe-15TAL0474	EEI45_05565	1021	erhu-ATCC19414	HMPREF0357_RS02305	1021	DNA polymerase III subunit alpha	0.84	0.92	0.69	0.69	1	0	1214.52
espe-15TAL0474	EEI45_05565	1021	elar-LV19	AOC36_RS04740	1014	DNA polymerase III subunit alpha	0.53	0.73	0.68	0.68	1	0	764.607
espe-15TAL0474	EEI45_05585	240	espe-EsS2-7-Brazil	EPJ90_04375_2	38	[11 - 124] PSEUDOGENE IS3 family transposase	1	1	0.16	1	1	2.43237e-19	74.3294
espe-15TAL0474	EEI45_05585	240	espe-15TAL0474	EEI45_05585	240	PSEUDOGENE IS3 family transposase	1	1	1	1	1	1.84442e-167	457.988
espe-15TAL0474	EEI45_05655	1433	eton-DSM14972	B096_RS0102640	1433	PolC-type DNA polymerase III	0.92	0.97	0.93	0.93	1	0	2564.26
espe-15TAL0474	EEI45_05655	1433	espe-EsS2-7-Brazil	EPJ90_00840	1433	PolC-type DNA polymerase III	1	1	0.93	0.93	1	0	2749.16
espe-15TAL0474	EEI45_05655	1433	espe-EsS2-6-Brazil	EPJ89_08105	1433	PolC-type DNA polymerase III	1	1	0.93	0.93	1	0	2749.16
espe-15TAL0474	EEI45_05655	1433	espe-15TAL0474	EEI45_05655	1433	PSEUDOGENE PolC-type DNA polymerase III	1	1	1	1	1	0	2963.33
espe-15TAL0474	EEI45_05655	1433	erhu-WH13013	BC346_RS04520	1433	PolC-type DNA polymerase III	0.95	0.98	0.93	0.93	1	0	2601.24
espe-15TAL0474	EEI45_05655	1433	erhu-SY1027	K210_RS02185	1433	PolC-type DNA polymerase III	0.95	0.98	0.93	0.93	1	0	2601.24
espe-15TAL0474	EEI45_05655	1433	erhu-RU	EF876_RS00315	1433	PolC-type DNA polymerase III	0.94	0.97	0.93	0.93	1	0	2594.69
espe-15TAL0474	EEI45_05655	1433	erhu-NCTC8163	EL194_RS07750	1433	PolC-type DNA polymerase III	0.94	0.98	0.93	0.93	1	0	2598.54
espe-15TAL0474	EEI45_05655	1433	erhu-NCTC7999	DYB49_RS04185	1433	PolC-type DNA polymerase III	0.95	0.98	0.93	0.93	1	0	2601.24
espe-15TAL0474	EEI45_05655	1433	erhu-ML101	DM789_RS04585	1433	PolC-type DNA polymerase III	0.95	0.98	0.93	0.93	1	0	2601.24
espe-15TAL0474	EEI45_05655	1433	erhu-KC-Sb-R1	EEY85_RS04470	1433	PolC-type DNA polymerase III	0.95	0.98	0.93	0.93	1	0	2602.01
espe-15TAL0474	EEI45_05655	1433	erhu-GXBY-1	A2I91_RS05000	1433	PolC-type DNA polymerase III	0.95	0.98	0.93	0.93	1	0	2601.24
espe-15TAL0474	EEI45_05655	1433	erhu-Fujisawa	ERH_RS04580	1433	PolC-type DNA polymerase III	0.95	0.98	0.93	0.93	1	0	2601.24
espe-15TAL0474	EEI45_05655	1433	erhu-ATCC19414	HMPREF0357_RS02225	1433	PolC-type DNA polymerase III	0.94	0.98	0.93	0.93	1	0	2598.54
espe-15TAL0474	EEI45_05655	1433	elar-LV19	AOC36_RS04830	1436	PolC-type DNA polymerase III	0.6	0.75	0.93	0.93	1	0	1654.03
espe-15TAL0474	EEI45_05760	304	espe-EsS2-7-Brazil	EPJ90_00735	304	integrase	0.98	0.98	0.34	0.34	1	3.9538e-67	208.379
espe-15TAL0474	EEI45_05760	304	espe-EsS2-6-Brazil	EPJ89_04760	304	integrase	0.98	0.98	0.34	0.34	1	4.01162e-67	208.379
espe-15TAL0474	EEI45_05760	304	espe-15TAL0474	EEI45_05760	304	PSEUDOGENE integrase	1	1	1	1	1	0	599.742
espe-15TAL0474	EEI45_05760	304	erhu-WH13013	BC346_RS04630	304	tyrosine recombinase XerD	0.77	0.9	0.34	0.34	1	4.8272e-52	169.474
espe-15TAL0474	EEI45_05760	304	erhu-SY1027	K210_RS02075	304	tyrosine recombinase XerD	0.77	0.9	0.34	0.34	1	4.77555e-52	169.474
espe-15TAL0474	EEI45_05760	304	erhu-RU	EF876_RS00210	304	integrase	0.77	0.9	0.34	0.34	1	4.88505e-52	169.474
espe-15TAL0474	EEI45_05760	304	erhu-NCTC8163	EL194_RS07645	304	integrase	0.77	0.9	0.34	0.34	1	4.93784e-52	169.474
espe-15TAL0474	EEI45_05760	304	erhu-NCTC7999	DYB49_RS04075	304	tyrosine recombinase XerD	0.77	0.9	0.34	0.34	1	4.88926e-52	169.474
espe-15TAL0474	EEI45_05760	304	erhu-ML101	DM789_RS04475	304	tyrosine recombinase XerD	0.77	0.9	0.34	0.34	1	5.04286e-52	169.474
espe-15TAL0474	EEI45_05760	304	erhu-KC-Sb-R1	EEY85_RS04580	304	integrase	0.77	0.9	0.34	0.34	1	4.56349e-52	169.474
espe-15TAL0474	EEI45_05760	304	erhu-GXBY-1	A2I91_RS05110	304	tyrosine recombinase XerD	0.77	0.9	0.34	0.34	1	5.03223e-52	169.474
espe-15TAL0474	EEI45_05760	304	erhu-Fujisawa	ERH_RS04465	304	integrase	0.76	0.89	0.34	0.34	1	4.608e-51	166.777
espe-15TAL0474	EEI45_05760	304	erhu-ATCC19414	HMPREF0357_RS02115	304	integrase	0.77	0.9	0.34	0.34	1	4.94442e-52	169.474
espe-15TAL0474	EEI45_05785	334	espe-15TAL0474	EEI45_05785	334	PSEUDOGENE ABC transporter ATP-binding protein	1	1	1	1	1	0	647.506
espe-15TAL0474	EEI45_05790	342	eton-DSM14972	B096_RS0102505	342	ABC transporter substrate-binding protein	0.81	0.9	1	1	1	0	566.229
espe-15TAL0474	EEI45_05790	342	espe-EsS2-7-Brazil	EPJ90_00705	342	ABC transporter substrate-binding protein	0.99	1	1	1	1	0	691.419
espe-15TAL0474	EEI45_05790	342	espe-EsS2-6-Brazil	EPJ89_04730	342	ABC transporter substrate-binding protein	0.99	0.99	1	1	1	0	688.723
espe-15TAL0474	EEI45_05790	342	espe-15TAL0474	EEI45_05790	342	PSEUDOGENE ABC transporter substrate-binding protein	1	1	1	1	1	0	696.427
espe-15TAL0474	EEI45_05790	342	erhu-WH13013	BC346_RS04660	342	ABC transporter substrate-binding protein	0.91	0.94	1	1	1	0	635.95
espe-15TAL0474	EEI45_05790	342	erhu-SY1027	K210_RS02045	342	ABC transporter substrate-binding protein	0.91	0.94	1	1	1	0	635.95
espe-15TAL0474	EEI45_05790	342	erhu-RU	EF876_RS00180	343	PSEUDOGENE ABC transporter substrate-binding protein	0.9	0.92	0.25	0.25	1	5.29795e-46	155.992
espe-15TAL0474	EEI45_05790	342	erhu-NCTC8163	EL194_RS07615	342	ABC transporter substrate-binding protein	0.9	0.94	1	1	1	0	634.41
espe-15TAL0474	EEI45_05790	342	erhu-NCTC7999	DYB49_RS04045	342	ABC transporter substrate-binding protein	0.91	0.94	1	1	1	0	635.95
espe-15TAL0474	EEI45_05790	342	erhu-ML101	DM789_RS04445	342	ABC transporter substrate-binding protein	0.91	0.94	1	1	1	0	635.95
espe-15TAL0474	EEI45_05790	342	erhu-KC-Sb-R1	EEY85_RS04610	342	ABC transporter substrate-binding protein	0.9	0.94	1	1	1	0	630.943
espe-15TAL0474	EEI45_05790	342	erhu-GXBY-1	A2I91_RS05140	342	ABC transporter substrate-binding protein	0.91	0.94	1	1	1	0	635.95
espe-15TAL0474	EEI45_05790	342	erhu-Fujisawa	ERH_RS04435	342	ABC transporter substrate-binding protein	0.91	0.94	1	1	1	0	635.95
espe-15TAL0474	EEI45_05790	342	erhu-ATCC19414	HMPREF0357_RS02085	342	ABC transporter substrate-binding protein	0.9	0.94	1	1	1	0	634.41
espe-15TAL0474	EEI45_05790	342	elar-LV19	AOC36_RS05665	348	ABC transporter substrate-binding protein	0.6	0.78	0.99	1	1	2.07638e-147	416.387
espe-15TAL0474	EEI45_05795	563	eton-DSM14972	B096_RS0102500	558	adenine deaminase	0.79	0.9	0.36	0.37	1	3.63054e-117	354.755
espe-15TAL0474	EEI45_05795	563	espe-EsS2-7-Brazil	EPJ90_00700	563	adenine deaminase	0.99	1	0.36	0.36	1	1.0463e-146	430.639
espe-15TAL0474	EEI45_05795	563	espe-EsS2-6-Brazil	EPJ89_04725	563	adenine deaminase	0.99	1	0.36	0.36	1	1.02769e-146	430.639
espe-15TAL0474	EEI45_05795	563	espe-15TAL0474	EEI45_05795	563	PSEUDOGENE adenine deaminase	1	1	1	1	1	0	1129.78
espe-15TAL0474	EEI45_05795	563	erhu-WH13013	BC346_RS04665	559	adenine deaminase	0.88	0.93	0.36	0.36	1	2.84932e-129	385.956
espe-15TAL0474	EEI45_05795	563	erhu-SY1027	K210_RS02040	559	adenine deaminase	0.88	0.93	0.36	0.36	1	2.81883e-129	385.956
espe-15TAL0474	EEI45_05795	563	erhu-RU	EF876_RS00175	559	adenosine deaminase	0.88	0.94	0.36	0.36	1	4.05172e-130	387.882
espe-15TAL0474	EEI45_05795	563	erhu-NCTC8163	EL194_RS07610	559	hypothetical protein	0.88	0.94	0.36	0.36	1	3.06078e-130	388.267
espe-15TAL0474	EEI45_05795	563	erhu-NCTC7999	DYB49_RS04040	559	adenine deaminase	0.88	0.93	0.36	0.36	1	2.88595e-129	385.956
espe-15TAL0474	EEI45_05795	563	erhu-ML101	DM789_RS04440	559	adenine deaminase	0.88	0.93	0.36	0.36	1	2.97661e-129	385.956
espe-15TAL0474	EEI45_05795	563	erhu-KC-Sb-R1	EEY85_RS04615	559	adenosine deaminase	0.88	0.94	0.36	0.36	1	4.12324e-130	387.882
espe-15TAL0474	EEI45_05795	563	erhu-GXBY-1	A2I91_RS05145	559	adenine deaminase	0.88	0.93	0.36	0.36	1	2.97034e-129	385.956
espe-15TAL0474	EEI45_05795	563	erhu-Fujisawa	ERH_RS04430	559	adenine deaminase	0.88	0.93	0.36	0.36	1	2.84811e-129	385.956
espe-15TAL0474	EEI45_05795	563	erhu-ATCC19414	HMPREF0357_RS02080	559	adenine deaminase	0.88	0.94	0.36	0.36	1	3.06486e-130	388.267
espe-15TAL0474	EEI45_05795	563	elar-LV19	AOC36_RS05670	554	adenine deaminase	0.65	0.82	0.36	0.37	1	1.26922e-90	286.189
espe-15TAL0474	EEI45_05800	383	espe-15TAL0474	EEI45_05800	383	PSEUDOGENE IS3 family transposase	1	1	1	1	1	0	735.332
espe-15TAL0474	EEI45_05820	278	eton-DSM14972	B096_RS0102470	279	LicD family protein	0.88	0.94	0.67	0.66	1	9.66684e-121	343.199
espe-15TAL0474	EEI45_05820	278	espe-EsS2-7-Brazil	EPJ90_00660	278	LicD family protein	1	1	0.67	0.67	1	4.4319e-136	381.719
espe-15TAL0474	EEI45_05820	278	espe-EsS2-6-Brazil	EPJ89_04685	278	LicD family protein	0.99	1	0.67	0.67	1	1.69086e-135	380.178
espe-15TAL0474	EEI45_05820	278	espe-15TAL0474	EEI45_05820	278	PSEUDOGENE LicD family protein	1	1	1	1	1	0	551.977
espe-15TAL0474	EEI45_05820	278	erhu-WH13013	BC346_RS04725	277	LicD family protein	0.84	0.95	0.69	0.69	1	4.00238e-122	346.28
espe-15TAL0474	EEI45_05820	278	erhu-SY1027	K210_RS01980	277	PSEUDOGENE lipopolysaccharide cholinephosphotransferase	0.59	0.74	1	1	1	1.48472e-105	304.294
espe-15TAL0474	EEI45_05820	278	erhu-RU	EF876_RS00115	277	LicD family protein	0.84	0.95	0.69	0.69	1	3.88066e-122	346.28
espe-15TAL0474	EEI45_05820	278	erhu-NCTC8163	EL194_RS07550	277	LicD family protein	0.84	0.95	0.69	0.69	1	3.9226e-122	346.28
espe-15TAL0474	EEI45_05820	278	erhu-NCTC7999	DYB49_RS03980	277	LicD family protein	0.84	0.95	0.69	0.69	1	4.05383e-122	346.28
espe-15TAL0474	EEI45_05820	278	erhu-ML101	DM789_RS04380	277	LicD family protein	0.84	0.95	0.69	0.69	1	4.18118e-122	346.28
espe-15TAL0474	EEI45_05820	278	erhu-KC-Sb-R1	EEY85_RS04680	277	LicD family protein	0.84	0.95	0.69	0.69	1	6.18359e-122	345.895
espe-15TAL0474	EEI45_05820	278	erhu-GXBY-1	A2I91_RS05205	277	LicD family protein	0.84	0.95	0.69	0.69	1	4.17237e-122	346.28
espe-15TAL0474	EEI45_05820	278	erhu-Fujisawa	ERH_RS04370	277	LicD family protein	0.84	0.95	0.69	0.69	1	4.00068e-122	346.28
espe-15TAL0474	EEI45_05820	278	erhu-ATCC19414	HMPREF0357_RS02020	277	LicD family protein	0.84	0.95	0.69	0.69	1	3.92783e-122	346.28
espe-15TAL0474	EEI45_05900	385	eton-DSM14972	B096_RS0102390	385	hypothetical protein	0.73	0.88	0.36	0.36	1	1.70057e-71	224.942
espe-15TAL0474	EEI45_05900	385	espe-EsS2-7-Brazil	EPJ90_00580	385	VanZ family protein	0.96	0.96	0.36	0.36	1	3.57627e-90	273.092
espe-15TAL0474	EEI45_05900	385	espe-EsS2-6-Brazil	EPJ89_04605	385	VanZ family protein	0.96	0.96	0.36	0.36	1	3.62857e-90	273.092
espe-15TAL0474	EEI45_05900	385	espe-15TAL0474	EEI45_05900	385	PSEUDOGENE VanZ family protein	1	1	1	1	1	0	746.888
espe-15TAL0474	EEI45_05900	385	erhu-WH13013	BC346_RS04805	386	VanZ family protein	0.79	0.92	0.36	0.36	1	2.72257e-77	239.965
espe-15TAL0474	EEI45_05900	385	erhu-SY1027	K210_RS01900	386	VanZ family protein	0.79	0.92	0.36	0.36	1	2.69343e-77	239.965
espe-15TAL0474	EEI45_05900	385	erhu-RU	EF876_RS00035	386	VanZ family protein	0.78	0.92	0.36	0.36	1	9.90025e-77	238.424
espe-15TAL0474	EEI45_05900	385	erhu-NCTC8163	EL194_RS07470	386	VanZ family protein	0.78	0.92	0.36	0.36	1	9.08477e-77	238.81
espe-15TAL0474	EEI45_05900	385	erhu-NCTC7999	DYB49_RS03900	386	VanZ family protein	0.79	0.92	0.36	0.36	1	2.75757e-77	239.965
espe-15TAL0474	EEI45_05900	385	erhu-ML101	DM789_RS04300	386	VanZ family protein	0.79	0.92	0.36	0.36	1	2.8442e-77	239.965
espe-15TAL0474	EEI45_05900	385	erhu-KC-Sb-R1	EEY85_RS04760	386	VanZ family protein	0.78	0.92	0.36	0.36	1	1.17106e-76	238.424
espe-15TAL0474	EEI45_05900	385	erhu-GXBY-1	A2I91_RS05285	386	VanZ family protein	0.79	0.92	0.36	0.36	1	2.8382e-77	239.965
espe-15TAL0474	EEI45_05900	385	erhu-Fujisawa	ERH_RS04290	386	VanZ family protein	0.79	0.92	0.36	0.36	1	2.72141e-77	239.965
espe-15TAL0474	EEI45_05900	385	erhu-ATCC19414	HMPREF0357_RS01940	386	VanZ family protein	0.78	0.92	0.36	0.36	1	9.09688e-77	238.81
espe-15TAL0474	EEI45_05900	385	elar-LV19	AOC36_RS08050	366	VanZ family protein	0.4	0.63	0.39	0.42	1	3.4763e-34	126.716
espe-15TAL0474	EEI45_05925	428	eton-DSM14972	B096_RS0102360	430	branched-chain amino acid transport system II carrier protein	0.71	0.84	1	1	1	0	577.4
espe-15TAL0474	EEI45_05925	428	espe-EsS2-7-Brazil	EPJ90_00555	430	branched-chain amino acid transport system II carrier protein	0.95	0.96	1	1	1	0	781.171
espe-15TAL0474	EEI45_05925	428	espe-EsS2-6-Brazil	EPJ89_04580	430	branched-chain amino acid transport system II carrier protein	0.95	0.96	1	1	1	0	781.171
espe-15TAL0474	EEI45_05925	428	espe-15TAL0474	EEI45_05925	428	PSEUDOGENE branched-chain amino acid transport system II carrier protein	1	1	1	1	1	0	846.269
espe-15TAL0474	EEI45_05925	428	erhu-WH13013	BC346_RS04830	431	branched-chain amino acid transport system II carrier protein	0.81	0.9	1	1	1	0	652.129
espe-15TAL0474	EEI45_05925	428	erhu-SY1027	K210_RS01875	430	branched-chain amino acid transport system II carrier protein	0.81	0.9	1	1	1	0	650.973
espe-15TAL0474	EEI45_05925	428	erhu-RU	EF876_RS00010	430	branched-chain amino acid transport system II carrier protein	0.81	0.91	1	1	1	0	667.152
espe-15TAL0474	EEI45_05925	428	erhu-NCTC8163	EL194_RS07445	430	branched-chain amino acid transport system II carrier protein	0.81	0.9	1	1	1	0	650.973
espe-15TAL0474	EEI45_05925	428	erhu-NCTC7999	DYB49_RS03875	430	branched-chain amino acid transport system II carrier protein	0.81	0.9	1	1	1	0	650.973
espe-15TAL0474	EEI45_05925	428	erhu-ML101	DM789_RS04275	431	branched-chain amino acid transport system II carrier protein	0.81	0.9	1	1	1	0	652.129
espe-15TAL0474	EEI45_05925	428	erhu-KC-Sb-R1	EEY85_RS04785	430	branched-chain amino acid transport system II carrier protein	0.82	0.92	1	1	1	0	672.544
espe-15TAL0474	EEI45_05925	428	erhu-GXBY-1	A2I91_RS05310	431	branched-chain amino acid transport system II carrier protein	0.81	0.9	1	1	1	0	652.129
espe-15TAL0474	EEI45_05925	428	erhu-Fujisawa	ERH_RS04265	430	branched-chain amino acid transport system II carrier protein	0.81	0.9	1	1	1	0	650.973
espe-15TAL0474	EEI45_05925	428	erhu-ATCC19414	HMPREF0357_RS01915	430	branched-chain amino acid transport system II carrier protein	0.81	0.9	1	1	1	0	650.973
espe-15TAL0474	EEI45_05935	700	eton-DSM14972	B096_RS0102350	702	antibiotic ABC transporter permease	0.88	0.94	0.67	0.97	2	0	824.698
espe-15TAL0474	EEI45_05935	700	espe-EsS2-7-Brazil	EPJ90_00545	702	antibiotic ABC transporter permease	0.95	0.96	0.67	0.99	2	0	891.338
espe-15TAL0474	EEI45_05935	700	espe-EsS2-6-Brazil	EPJ89_04570	702	antibiotic ABC transporter permease	0.95	0.96	0.67	0.99	2	0	890.952
espe-15TAL0474	EEI45_05935	700	espe-15TAL0474	EEI45_05935	700	PSEUDOGENE antibiotic ABC transporter permease	1	1	1	1	1	0	1402.11
espe-15TAL0474	EEI45_05935	700	erhu-WH13013	BC346_RS04845	702	antibiotic ABC transporter permease	0.9	0.94	0.67	0.98	2	0	813.142
espe-15TAL0474	EEI45_05935	700	erhu-SY1027	K210_RS01865	702	RND superfamily exporter	0.9	0.94	0.67	0.98	2	0	830.861
espe-15TAL0474	EEI45_05935	700	erhu-RU	EF876_RS06740	702	antibiotic ABC transporter permease	0.9	0.94	0.67	0.98	2	0	813.142
espe-15TAL0474	EEI45_05935	700	erhu-NCTC8163	EL194_RS07430	702	antibiotic ABC transporter permease	0.9	0.94	0.67	0.98	2	0	813.142
espe-15TAL0474	EEI45_05935	700	erhu-NCTC7999	DYB49_RS03860	702	antibiotic ABC transporter permease	0.9	0.94	0.67	0.98	2	0	813.142
espe-15TAL0474	EEI45_05935	700	erhu-ML101	DM789_RS04260	702	antibiotic ABC transporter permease	0.9	0.94	0.67	0.98	2	0	813.142
espe-15TAL0474	EEI45_05935	700	erhu-KC-Sb-R1	EEY85_RS04795	702	antibiotic ABC transporter permease	0.91	0.94	0.67	0.98	2	0	836.254
espe-15TAL0474	EEI45_05935	700	erhu-GXBY-1	A2I91_RS05325	702	antibiotic ABC transporter permease	0.9	0.94	0.67	0.98	2	0	813.142
espe-15TAL0474	EEI45_05935	700	erhu-Fujisawa	ERH_RS04250	702	antibiotic ABC transporter permease	0.9	0.94	0.67	0.98	2	0	813.142
espe-15TAL0474	EEI45_05935	700	erhu-ATCC19414	HMPREF0357_RS01900	702	antibiotic ABC transporter permease	0.9	0.94	0.67	0.98	2	0	813.142
espe-15TAL0474	EEI45_05955	237	espe-EsS2-7-Brazil	EPJ90_00005	95	IS3 family transposase	1	1	0.4	1	1	8.29856e-71	207.994
espe-15TAL0474	EEI45_05955	237	espe-15TAL0474	EEI45_05955	237	PSEUDOGENE IS3 family transposase	1	1	1	1	1	6.75321e-180	489.189
espe-15TAL0474	EEI45_05975	306	eton-DSM14972	B096_RS0102295	306	type II secretion system F family protein	0.96	0.99	0.93	0.93	1	0	531.561
espe-15TAL0474	EEI45_05975	306	espe-EsS2-7-Brazil	EPJ90_00515	306	type II secretion system F family protein	1	1	0.93	0.93	1	0	575.859
espe-15TAL0474	EEI45_05975	306	espe-EsS2-6-Brazil	EPJ89_04540	306	type II secretion system F family protein	1	1	0.93	0.93	1	0	575.859
espe-15TAL0474	EEI45_05975	306	espe-15TAL0474	EEI45_05975	306	PSEUDOGENE type II secretion system F family protein	1	1	1	1	1	0	625.935
espe-15TAL0474	EEI45_05975	306	erhu-WH13013	BC346_RS04875	306	type II secretion system F family protein	0.97	1	0.93	0.93	1	0	565.074
espe-15TAL0474	EEI45_05975	306	erhu-SY1027	K210_RS01835	306	type II secretion system F family protein	0.97	1	0.93	0.93	1	0	565.074
espe-15TAL0474	EEI45_05975	306	erhu-RU	EF876_RS06770	306	type II secretion system F family protein	0.97	1	0.93	0.93	1	0	565.074
espe-15TAL0474	EEI45_05975	306	erhu-NCTC8163	EL194_RS07400	306	type II secretion system F family protein	0.97	1	0.93	0.93	1	0	565.074
espe-15TAL0474	EEI45_05975	306	erhu-NCTC7999	DYB49_RS03830	306	type II secretion system F family protein	0.97	1	0.93	0.93	1	0	565.074
espe-15TAL0474	EEI45_05975	306	erhu-ML101	DM789_RS04230	306	type II secretion system F family protein	0.97	1	0.93	0.93	1	0	565.074
espe-15TAL0474	EEI45_05975	306	erhu-KC-Sb-R1	EEY85_RS04825	306	type II secretion system F family protein	0.97	1	0.93	0.93	1	0	565.074
espe-15TAL0474	EEI45_05975	306	erhu-GXBY-1	A2I91_RS05355	306	pilus assembly protein TadC	0.97	1	0.93	0.93	1	0	565.074
espe-15TAL0474	EEI45_05975	306	erhu-Fujisawa	ERH_RS04220	306	type II secretion system F family protein	0.97	1	0.93	0.93	1	0	565.074
espe-15TAL0474	EEI45_05975	306	erhu-ATCC19414	HMPREF0357_RS01870	306	type II secretion system F family protein	0.97	1	0.93	0.93	1	0	565.074
espe-15TAL0474	EEI45_06065	440	espe-15TAL0474	EEI45_06065	440	PSEUDOGENE PTS sugar transporter subunit IIC	1	1	1	1	1	0	863.603
espe-15TAL0474	EEI45_06075	488	eton-DSM14972	B096_RS0102190	489	DUF1538 domain-containing protein	0.65	0.78	0.12	0.13	1	3.87009e-13	67.0106
espe-15TAL0474	EEI45_06075	488	espe-EsS2-7-Brazil	EPJ90_00415	490	DUF1538 domain-containing protein	0.58	0.68	0.18	0.18	1	7.49203e-18	81.6481
espe-15TAL0474	EEI45_06075	488	espe-EsS2-6-Brazil	EPJ89_04440	490	DUF1538 domain-containing protein	0.58	0.68	0.18	0.18	1	8.76993e-18	81.2629
espe-15TAL0474	EEI45_06075	488	espe-15TAL0474	EEI45_06075	488	PSEUDOGENE DUF1538 domain-containing protein	1	1	1	1	1	0	912.909
espe-15TAL0474	EEI45_06075	488	erhu-WH13013	BC346_RS04975	490	DUF1538 domain-containing protein	0.55	0.66	0.18	0.18	1	4.53779e-16	76.2554
espe-15TAL0474	EEI45_06075	488	erhu-SY1027	K210_RS01735	490	DUF1538 domain-containing protein	0.55	0.66	0.18	0.18	1	4.48923e-16	76.2554
espe-15TAL0474	EEI45_06075	488	erhu-RU	EF876_RS06870	503	DUF1538 domain-containing protein	0.53	0.66	0.18	0.18	1	1.4822e-15	74.3294
espe-15TAL0474	EEI45_06075	488	erhu-NCTC8163	EL194_RS07300	490	DUF1538 domain-containing protein	0.55	0.66	0.18	0.18	1	4.44733e-16	76.2554
espe-15TAL0474	EEI45_06075	488	erhu-NCTC7999	DYB49_RS03725	503	DUF1538 domain-containing protein	0.53	0.66	0.18	0.18	1	1.59006e-15	74.3294
espe-15TAL0474	EEI45_06075	488	erhu-ML101	DM789_RS04130	490	DUF1538 domain-containing protein	0.55	0.66	0.18	0.18	1	4.74051e-16	76.2554
espe-15TAL0474	EEI45_06075	488	erhu-KC-Sb-R1	EEY85_RS04925	490	DUF1538 domain-containing protein	0.55	0.66	0.18	0.18	1	4.51743e-16	76.2554
espe-15TAL0474	EEI45_06075	488	erhu-GXBY-1	A2I91_RS05455	490	DUF1538 domain-containing protein	0.55	0.66	0.18	0.18	1	4.73052e-16	76.2554
espe-15TAL0474	EEI45_06075	488	erhu-Fujisawa	ERH_RS04120	490	DUF1538 domain-containing protein	0.55	0.66	0.18	0.18	1	4.53586e-16	76.2554
espe-15TAL0474	EEI45_06075	488	erhu-ATCC19414	HMPREF0357_RS01770	490	DUF1538 domain-containing protein	0.55	0.66	0.18	0.18	1	4.45326e-16	76.2554
espe-15TAL0474	EEI45_06090	512	eton-DSM14972	B096_RS0102170	512	beta-carotene 15,15'-monooxygenase	0.79	0.89	0.36	0.36	1	6.24523e-91	283.493
espe-15TAL0474	EEI45_06090	512	espe-EsS2-7-Brazil	EPJ90_00400	512	beta-carotene 15,15'-monooxygenase	0.98	0.99	0.38	0.38	1	2.24475e-130	385.185
espe-15TAL0474	EEI45_06090	512	espe-EsS2-6-Brazil	EPJ89_04425	512	beta-carotene 15,15'-monooxygenase	0.99	0.99	0.38	0.38	1	3.77911e-131	387.111
espe-15TAL0474	EEI45_06090	512	espe-15TAL0474	EEI45_06090	512	PSEUDOGENE beta-carotene 15,15'-monooxygenase	1	1	1	1	1	0	1026.16
espe-15TAL0474	EEI45_06090	512	erhu-WH13013	BC346_RS04990	512	beta-carotene 15,15'-monooxygenase	0.86	0.91	0.38	0.38	1	2.50234e-104	318.161
espe-15TAL0474	EEI45_06090	512	erhu-SY1027	K210_RS01720	512	beta-carotene 15,15'-monooxygenase	0.86	0.91	0.38	0.38	1	2.78595e-104	318.161
espe-15TAL0474	EEI45_06090	512	erhu-RU	EF876_RS06885	512	beta-carotene 15,15'-monooxygenase	0.86	0.91	0.38	0.38	1	2.73045e-104	318.161
espe-15TAL0474	EEI45_06090	512	erhu-NCTC8163	EL194_RS07285	512	beta-carotene 15,15'-monooxygenase	0.86	0.91	0.38	0.38	1	2.75996e-104	318.161
espe-15TAL0474	EEI45_06090	512	erhu-NCTC7999	DYB49_RS03710	512	beta-carotene 15,15'-monooxygenase	0.87	0.92	0.38	0.38	1	1.52423e-106	323.939
espe-15TAL0474	EEI45_06090	512	erhu-ML101	DM789_RS04115	512	beta-carotene 15,15'-monooxygenase	0.86	0.91	0.38	0.38	1	2.61413e-104	318.161
espe-15TAL0474	EEI45_06090	512	erhu-KC-Sb-R1	EEY85_RS04940	512	beta-carotene 15,15'-monooxygenase	0.86	0.92	0.38	0.38	1	2.0654e-105	320.857
espe-15TAL0474	EEI45_06090	512	erhu-GXBY-1	A2I91_RS05470	512	beta-carotene 15,15'-monooxygenase	0.86	0.91	0.38	0.38	1	2.60862e-104	318.161
espe-15TAL0474	EEI45_06090	512	erhu-Fujisawa	ERH_RS04105	512	beta-carotene 15,15'-monooxygenase	0.86	0.91	0.38	0.38	1	2.81489e-104	318.161
espe-15TAL0474	EEI45_06090	512	erhu-ATCC19414	HMPREF0357_RS01755	512	beta-carotene 15,15'-monooxygenase	0.86	0.91	0.38	0.38	1	2.76363e-104	318.161
espe-15TAL0474	EEI45_06100	242	eton-DSM14972	B096_RS0102160	242	DNA-binding response regulator	0.79	0.89	0.72	0.72	1	5.33149e-98	282.337
espe-15TAL0474	EEI45_06100	242	espe-EsS2-7-Brazil	EPJ90_00390	242	response regulator transcription factor	0.94	0.97	0.71	0.71	1	8.86696e-118	332.413
espe-15TAL0474	EEI45_06100	242	espe-EsS2-6-Brazil	EPJ89_04415	242	response regulator transcription factor	0.94	0.97	0.71	0.71	1	8.99665e-118	332.413
espe-15TAL0474	EEI45_06100	242	espe-15TAL0474	EEI45_06100	242	PSEUDOGENE DNA-binding response regulator	1	1	1	1	1	4.84092e-177	482.256
espe-15TAL0474	EEI45_06100	242	erhu-WH13013	BC346_RS05000	242	DNA-binding response regulator	0.86	0.94	0.71	0.71	1	3.84456e-109	310.457
espe-15TAL0474	EEI45_06100	242	erhu-SY1027	K210_RS01710	242	DNA-binding response regulator	0.86	0.94	0.71	0.71	1	3.80342e-109	310.457
espe-15TAL0474	EEI45_06100	242	erhu-RU	EF876_RS06895	240	DNA-binding response regulator	0.86	0.94	0.71	0.72	1	3.08559e-109	310.842
espe-15TAL0474	EEI45_06100	242	erhu-NCTC8163	EL194_RS07275	242	response regulator transcription factor	0.86	0.94	0.71	0.71	1	3.76793e-109	310.457
espe-15TAL0474	EEI45_06100	242	erhu-NCTC7999	DYB49_RS03700	242	DNA-binding response regulator	0.86	0.94	0.71	0.71	1	1.24188e-108	309.301
espe-15TAL0474	EEI45_06100	242	erhu-ML101	DM789_RS04105	242	DNA-binding response regulator	0.86	0.94	0.71	0.71	1	4.01632e-109	310.457
espe-15TAL0474	EEI45_06100	242	erhu-KC-Sb-R1	EEY85_RS04950	242	DNA-binding response regulator	0.86	0.94	0.71	0.71	1	1.20982e-108	309.301
espe-15TAL0474	EEI45_06100	242	erhu-GXBY-1	A2I91_RS05480	242	DNA-binding response regulator	0.86	0.94	0.71	0.71	1	4.00785e-109	310.457
espe-15TAL0474	EEI45_06100	242	erhu-Fujisawa	ERH_RS04095	242	DNA-binding response regulator	0.86	0.94	0.71	0.71	1	3.84293e-109	310.457
[truncated: 805 more rows]
