# Supplementary material for: Comparative genomics of a novel clade shed light on the evolution of the genus Erysipelothrix and characterise an emerging species
Source: Sci Rep. 2021 Feb 9;11:3383. doi: 10.1038/s41598-021-82959-x (PMC7873064; doi:10.1038/s41598-021-82959-x)
Supplement: Supplementary file 8 — Supplementary Information 8. [file 41598_2021_82959_MOESM8_ESM.xlsx]

## Sheet: Sheet1
Organism abbreviation	Locus-tag	Product	Protein size	COG	COG category	MCL group	KO number (KEGG)	KO number description (KEGG)
eton-DSM14972	B096_RS09365	hypothetical protein	72	NA	NA	ORTHOMCL2007	NA	NA
eton-DSM14972	B096_RS0100240	hypothetical protein	237	NA	NA	ORTHOMCL2008	NA	NA
eton-DSM14972	B096_RS09715	DUF3307 domain-containing protein	310	NA	NA	ORTHOMCL2009	NA	NA
eton-DSM14972	B096_RS0100290	hypothetical protein	346	NA	NA	ORTHOMCL2010	K21672|	2,4-diaminopentanoate dehydrogenase [EC:1.4.1.12 1.4.1.26]|
eton-DSM14972	B096_RS0100305	hypothetical protein	282	COG0169	E	ORTHOMCL2011	K00014|	shikimate dehydrogenase [EC:1.1.1.25]|
eton-DSM14972	B096_RS0100355	hypothetical protein	386	NA	NA	ORTHOMCL2012	NA	NA
eton-DSM14972	B096_RS09390	hypothetical protein	1649	COG1404	O	ORTHOMCL2013	K01361|	lactocepin [EC:3.4.21.96]|
eton-DSM14972	B096_RS0100815	VOC family protein	141	COG0346	Q	ORTHOMCL2014	NA	NA
eton-DSM14972	B096_RS0100960	hypothetical protein	67	NA	NA	ORTHOMCL2015	NA	NA
eton-DSM14972	B096_RS0100970	hypothetical protein	175	NA	NA	ORTHOMCL2016	NA	NA
eton-DSM14972	B096_RS0100975	hypothetical protein	233	NA	NA	ORTHOMCL2017	NA	NA
eton-DSM14972	B096_RS0100980	hypothetical protein	82	NA	NA	ORTHOMCL2018	NA	NA
eton-DSM14972	B096_RS0100985	hypothetical protein	203	NA	NA	ORTHOMCL2019	NA	NA
eton-DSM14972	B096_RS09720	hypothetical protein	293	NA	NA	ORTHOMCL2020	NA	NA
eton-DSM14972	B096_RS09410	hypothetical protein	105	NA	NA	ORTHOMCL2021	NA	NA
eton-DSM14972	B096_RS0101295	hypothetical protein	383	NA	NA	ORTHOMCL2022	NA	NA
eton-DSM14972	B096_RS0101300	hypothetical protein	71	NA	NA	ORTHOMCL2023	NA	NA
eton-DSM14972	B096_RS0101305	hypothetical protein	94	NA	NA	ORTHOMCL2024	NA	NA
eton-DSM14972	B096_RS0101310	hypothetical protein	287	COG1192	N	ORTHOMCL2025	K03496|	chromosome partitioning protein|
eton-DSM14972	B096_RS0101315	hypothetical protein	234	COG1475	D	ORTHOMCL2026	K03497|	ParB family transcriptional regulator, chromosome partitioning protein|
eton-DSM14972	B096_RS0101320	hypothetical protein	123	NA	NA	ORTHOMCL2027	NA	NA
eton-DSM14972	B096_RS0101325	hypothetical protein	89	NA	NA	ORTHOMCL2028	NA	NA
eton-DSM14972	B096_RS0101330	hypothetical protein	92	NA	NA	ORTHOMCL2029	NA	NA
eton-DSM14972	B096_RS0101335	hypothetical protein	191	NA	NA	ORTHOMCL2030	NA	NA
eton-DSM14972	B096_RS0101340	hypothetical protein	111	NA	NA	ORTHOMCL2031	NA	NA
eton-DSM14972	B096_RS0101345	hypothetical protein	412	NA	NA	ORTHOMCL2032	NA	NA
eton-DSM14972	B096_RS0101370	hypothetical protein	105	NA	NA	ORTHOMCL2033	NA	NA
eton-DSM14972	B096_RS0101375	hypothetical protein	95	NA	NA	ORTHOMCL2034	NA	NA
eton-DSM14972	B096_RS0101380	hypothetical protein	78	NA	NA	ORTHOMCL2035	NA	NA
eton-DSM14972	B096_RS0101385	hypothetical protein	572	NA	NA	ORTHOMCL2036	NA	NA
eton-DSM14972	B096_RS0101400	hypothetical protein	106	NA	NA	ORTHOMCL2037	NA	NA
eton-DSM14972	B096_RS0101405	hypothetical protein	525	COG3505	U	ORTHOMCL2038	K03205|	type IV secretion system protein VirD4 [EC:7.4.2.8]|
eton-DSM14972	B096_RS0101410	hypothetical protein	152	NA	NA	ORTHOMCL2039	NA	NA
eton-DSM14972	B096_RS0101415	M23 family peptidase	295	COG0739	M	ORTHOMCL2040	NA	NA
eton-DSM14972	B096_RS0101420	hypothetical protein	414	NA	NA	ORTHOMCL2041	NA	NA
eton-DSM14972	B096_RS09730	hypothetical protein	243	NA	NA	ORTHOMCL2042	K19167|	protein AbiQ|
eton-DSM14972	B096_RS0101430	hypothetical protein	199	NA	NA	ORTHOMCL2043	NA	NA
eton-DSM14972	B096_RS0101440	hypothetical protein	132	NA	NA	ORTHOMCL2044	NA	NA
eton-DSM14972	B096_RS0101445	hypothetical protein	164	NA	NA	ORTHOMCL2045	NA	NA
eton-DSM14972	B096_RS0101460	hypothetical protein	65	NA	NA	ORTHOMCL2046	NA	NA
eton-DSM14972	B096_RS0101475	hypothetical protein	644	NA	NA	ORTHOMCL2047	NA	NA
eton-DSM14972	B096_RS0101480	hypothetical protein	336	NA	NA	ORTHOMCL2048	NA	NA
eton-DSM14972	B096_RS0101515	hypothetical protein	69	NA	NA	ORTHOMCL2049	NA	NA
eton-DSM14972	B096_RS0101520	hypothetical protein	79	NA	NA	ORTHOMCL2050	NA	NA
eton-DSM14972	B096_RS0101540	hypothetical protein	76	NA	NA	ORTHOMCL2051	NA	NA
eton-DSM14972	B096_RS0101565	MATE family efflux transporter	398	COG0534	V	ORTHOMCL2052	K03327|	multidrug resistance protein, MATE family|
eton-DSM14972	B096_RS0101580	hypothetical protein	83	NA	NA	ORTHOMCL2053	NA	NA
eton-DSM14972	B096_RS0101585	hypothetical protein	287	NA	NA	ORTHOMCL2054	NA	NA
eton-DSM14972	B096_RS0101650	hypothetical protein	238	NA	NA	ORTHOMCL2055	NA	NA
eton-DSM14972	B096_RS0101655	class I SAM-dependent methyltransferase	251	NA	NA	ORTHOMCL2056	NA	NA
eton-DSM14972	B096_RS0101660	cupin domain-containing protein	116	COG1917	R	ORTHOMCL2057	NA	NA
eton-DSM14972	B096_RS0101675	hypothetical protein	98	NA	NA	ORTHOMCL2058	NA	NA
eton-DSM14972	B096_RS09460	hypothetical protein	182	NA	NA	ORTHOMCL2059	NA	NA
eton-DSM14972	B096_RS0101695	NAD(P)-dependent oxidoreductase	285	COG4221	C	ORTHOMCL2060	NA	NA
eton-DSM14972	B096_RS0101700	hypothetical protein	382	COG1902	C	ORTHOMCL2061	NA	NA
eton-DSM14972	B096_RS0101705	RNA polymerase sigma factor	160	COG1595	K	ORTHOMCL2062	K03088|	RNA polymerase sigma-70 factor, ECF subfamily|
eton-DSM14972	B096_RS0101710	DUF3955 domain-containing protein	147	NA	NA	ORTHOMCL2063	NA	NA
eton-DSM14972	B096_RS09470	hypothetical protein	556	NA	NA	ORTHOMCL2064	NA	NA
eton-DSM14972	B096_RS0101720	GHKL domain-containing protein	552	NA	NA	ORTHOMCL2065	NA	NA
eton-DSM14972	B096_RS0101725	DNA-binding response regulator	234	COG3279	KT	ORTHOMCL2066	NA	NA
eton-DSM14972	B096_RS0101730	VWA domain-containing protein	1113	NA	NA	ORTHOMCL2067	NA	NA
eton-DSM14972	B096_RS09750	hypothetical protein	1081	NA	NA	ORTHOMCL2068	NA	NA
eton-DSM14972	B096_RS0101775	sugar ABC transporter substrate-binding protein	412	COG1653	G	ORTHOMCL2069	K02027|	multiple sugar transport system substrate-binding protein|
eton-DSM14972	B096_RS0101780	sugar ABC transporter permease	313	COG1175	G	ORTHOMCL2070	K02025|	multiple sugar transport system permease protein|
eton-DSM14972	B096_RS0101785	carbohydrate ABC transporter permease	272	COG0395	G	ORTHOMCL2071	K02026|	multiple sugar transport system permease protein|
eton-DSM14972	B096_RS0101790	hypothetical protein	339	COG0604	CR	ORTHOMCL2072	NA	NA
eton-DSM14972	B096_RS0101795	NAD(P)-dependent oxidoreductase	340	COG0451	M	ORTHOMCL2073	NA	NA
eton-DSM14972	B096_RS0101800	dihydrodipicolinate synthase family protein	354	NA	NA	ORTHOMCL2074	NA	NA
eton-DSM14972	B096_RS0101805	hypothetical protein	288	NA	NA	ORTHOMCL2075	NA	NA
eton-DSM14972	B096_RS0101810	gfo/Idh/MocA family oxidoreductase	310	COG0673	R	ORTHOMCL2076	NA	NA
eton-DSM14972	B096_RS09485	amidohydrolase	405	COG1473	R	ORTHOMCL2077	K12941|	aminobenzoyl-glutamate utilization protein B|
eton-DSM14972	B096_RS0101825	hypothetical protein	441	COG1486	G	ORTHOMCL2078	K01232|	maltose-6'-phosphate glucosidase [EC:3.2.1.122]|
eton-DSM14972	B096_RS0101830	PTS sugar transporter subunit IIC	391	COG1455	G	ORTHOMCL2079	K02761|	PTS system, cellobiose-specific IIC component|
eton-DSM14972	B096_RS0102035	hypothetical protein	300	COG0803	P	ORTHOMCL2080	K11707|	manganese/zinc/iron transport system substrate-binding protein|
eton-DSM14972	B096_RS0102055	hypothetical protein	1368	COG4932	S	ORTHOMCL2081	NA	NA
eton-DSM14972	B096_RS09505	hypothetical protein	230	NA	NA	ORTHOMCL2082	NA	NA
eton-DSM14972	B096_RS0102310	hypothetical protein	122	NA	NA	ORTHOMCL2083	NA	NA
eton-DSM14972	B096_RS09510	hypothetical protein	84	NA	NA	ORTHOMCL2084	NA	NA
eton-DSM14972	B096_RS0102320	hypothetical protein	429	NA	NA	ORTHOMCL2085	NA	NA
eton-DSM14972	B096_RS0102370	phosphatidylserine/phosphatidylglycerophosphate/cardiolipin synthase family protein	472	COG1502	I	ORTHOMCL2086	K06132|	cardiolipin synthase C [EC:2.7.8.-]|
eton-DSM14972	B096_RS0103520	hypothetical protein	600	COG4886	K	ORTHOMCL2087	NA	NA
eton-DSM14972	B096_RS0103550	hypothetical protein	201	NA	NA	ORTHOMCL2005	K01625|	2-dehydro-3-deoxyphosphogluconate aldolase / (4S)-4-hydroxy-2-oxoglutarate aldolase [EC:4.1.2.14 4.1.3.42]|
eton-DSM14972	B096_RS0103745	hypothetical protein	256	COG0491	R	ORTHOMCL2088	NA	NA
eton-DSM14972	B096_RS0104270	hypothetical protein	173	NA	NA	ORTHOMCL2089	NA	NA
eton-DSM14972	B096_RS0104290	hypothetical protein	76	NA	NA	ORTHOMCL2090	NA	NA
eton-DSM14972	B096_RS0104305	hypothetical protein	73	NA	NA	ORTHOMCL2091	NA	NA
eton-DSM14972	B096_RS0104310	repressor LexA	201	COG1974	KT	ORTHOMCL2092	K01356|	repressor LexA [EC:3.4.21.88]|
eton-DSM14972	B096_RS09540	MBL fold metallo-hydrolase	205	COG0491	R	ORTHOMCL2093	NA	NA
eton-DSM14972	B096_RS0104340	sensor histidine kinase	457	COG0642	T	ORTHOMCL2094	K20487|	two-component system, OmpR family, lantibiotic biosynthesis sensor histidine kinase NisK/SpaK [EC:2.7.13.3]|
eton-DSM14972	B096_RS0104345	DNA-binding response regulator	219	COG0745	TK	ORTHOMCL2095	K20488|	two-component system, OmpR family, lantibiotic biosynthesis response regulator NisR/SpaR|
eton-DSM14972	B096_RS0104350	lantibiotic immunity ABC transporter MutG family permease subunit	251	NA	NA	ORTHOMCL2096	K20492|	lantibiotic transport system permease protein|
eton-DSM14972	B096_RS0104355	lantibiotic immunity ABC transporter MutE/EpiE family permease subunit	241	NA	NA	ORTHOMCL2097	K20491|	lantibiotic transport system permease protein|
eton-DSM14972	B096_RS0104360	hypothetical protein	234	COG1131	V	ORTHOMCL2098	K01990|K20490|	ABC-2 type transport system ATP-binding protein|lantibiotic transport system ATP-binding protein|
eton-DSM14972	B096_RS0104370	DUF1413 domain-containing protein	82	NA	NA	ORTHOMCL2099	NA	NA
eton-DSM14972	B096_RS0104385	hypothetical protein	280	NA	NA	ORTHOMCL2100	NA	NA
eton-DSM14972	B096_RS0104390	hypothetical protein	168	NA	NA	ORTHOMCL2101	NA	NA
eton-DSM14972	B096_RS09545	hypothetical protein	580	NA	NA	ORTHOMCL2102	NA	NA
eton-DSM14972	B096_RS0104400	nucleotidyltransferase	341	NA	NA	ORTHOMCL2103	NA	NA
eton-DSM14972	B096_RS0104405	type I restriction endonuclease subunit R	1088	COG0610	V	ORTHOMCL2104	K01153|	type I restriction enzyme, R subunit [EC:3.1.21.3]|
eton-DSM14972	B096_RS0104410	restriction endonuclease subunit S	378	COG0732	V	ORTHOMCL2105	K01154|	type I restriction enzyme, S subunit [EC:3.1.21.3]|
eton-DSM14972	B096_RS0104415	type I restriction endonuclease subunit M	530	COG0286	V	ORTHOMCL2106	K03427|	type I restriction enzyme M protein [EC:2.1.1.72]|
eton-DSM14972	B096_RS0104420	XRE family transcriptional regulator	73	COG1396	K	ORTHOMCL2107	NA	NA
eton-DSM14972	B096_RS0104425	hypothetical protein	614	NA	NA	ORTHOMCL2108	K03630|	DNA repair protein RadC|
eton-DSM14972	B096_RS09755	VWA domain-containing protein	772	NA	NA	ORTHOMCL2109	NA	NA
eton-DSM14972	B096_RS0104480	hypothetical protein	90	NA	NA	ORTHOMCL2110	NA	NA
eton-DSM14972	B096_RS0104500	hypothetical protein	134	NA	NA	ORTHOMCL2111	NA	NA
eton-DSM14972	B096_RS0104520	transcriptional regulator	69	COG1476	K	ORTHOMCL2112	K07729|	putative transcriptional regulator|
eton-DSM14972	B096_RS0104525	hypothetical protein	103	NA	NA	ORTHOMCL2113	NA	NA
eton-DSM14972	B096_RS0104535	hypothetical protein	178	NA	NA	ORTHOMCL2114	NA	NA
eton-DSM14972	B096_RS0104660	FAD-dependent oxidoreductase	358	NA	NA	ORTHOMCL2115	K04094|	methylenetetrahydrofolate--tRNA-(uracil-5-)-methyltransferase [EC:2.1.1.74]|
eton-DSM14972	B096_RS09830	restriction endonuclease	193	NA	NA	ORTHOMCL2116	K07448|	restriction system protein|
eton-DSM14972	B096_RS0104840	MurR/RpiR family transcriptional regulator	272	COG1737	K	ORTHOMCL2117	NA	NA
eton-DSM14972	B096_RS0104850	PTS sugar transporter subunit IIC	430	COG1455	G	ORTHOMCL2118	K02761|	PTS system, cellobiose-specific IIC component|
eton-DSM14972	B096_RS0104870	hypothetical protein	155	NA	NA	ORTHOMCL2119	NA	NA
eton-DSM14972	B096_RS0104955	hypothetical protein	64	NA	NA	ORTHOMCL2120	NA	NA
eton-DSM14972	B096_RS0104960	class I SAM-dependent methyltransferase	266	NA	NA	ORTHOMCL2121	NA	NA
eton-DSM14972	B096_RS0105005	hypothetical protein	66	NA	NA	ORTHOMCL2122	NA	NA
eton-DSM14972	B096_RS09835	alpha/beta hydrolase	71	COG1073	T	ORTHOMCL2123	NA	NA
eton-DSM14972	B096_RS09595	hypothetical protein	242	NA	NA	ORTHOMCL2124	K06889|	uncharacterized protein|
eton-DSM14972	B096_RS0105190	hypothetical protein	319	COG2423	E	ORTHOMCL2125	NA	NA
eton-DSM14972	B096_RS09605	hypothetical protein	539	COG1292	M	ORTHOMCL2126	K05245|	L-carnitine/gamma-butyrobetaine antiporter|
eton-DSM14972	B096_RS0105235	hypothetical protein	1506	NA	NA	ORTHOMCL2127	NA	NA
eton-DSM14972	B096_RS0105330	hypothetical protein	213	NA	NA	ORTHOMCL2128	NA	NA
eton-DSM14972	B096_RS0105355	hypothetical protein	98	NA	NA	ORTHOMCL2129	NA	NA
eton-DSM14972	B096_RS0105365	PRD domain-containing protein	110	NA	NA	ORTHOMCL2130	NA	NA
eton-DSM14972	B096_RS0105390	hypothetical protein	86	NA	NA	ORTHOMCL2131	NA	NA
eton-DSM14972	B096_RS0105410	ABC transporter permease	261	NA	NA	ORTHOMCL2132	NA	NA
eton-DSM14972	B096_RS0105415	hypothetical protein	92	NA	NA	ORTHOMCL2133	NA	NA
eton-DSM14972	B096_RS0105420	hypothetical protein	147	NA	NA	ORTHOMCL2134	NA	NA
eton-DSM14972	B096_RS0105445	hypothetical protein	361	NA	NA	ORTHOMCL2135	NA	NA
eton-DSM14972	B096_RS0105455	MurR/RpiR family transcriptional regulator	182	COG1737	K	ORTHOMCL2136	NA	NA
eton-DSM14972	B096_RS0106040	hypothetical protein	962	NA	NA	ORTHOMCL2137	K12373|	hexosaminidase [EC:3.2.1.52]|
eton-DSM14972	B096_RS0106055	hypothetical protein	311	NA	NA	ORTHOMCL2138	K01809|	mannose-6-phosphate isomerase [EC:5.3.1.8]|
eton-DSM14972	B096_RS0106065	aminotransferase class V-fold PLP-dependent enzyme	386	COG0626	E	ORTHOMCL2006	NA	NA
eton-DSM14972	B096_RS0106070	MurR/RpiR family transcriptional regulator	282	COG1737	K	ORTHOMCL2139	NA	NA
eton-DSM14972	B096_RS0106090	hypothetical protein	101	NA	NA	ORTHOMCL2140	NA	NA
eton-DSM14972	B096_RS0106095	DNA-binding response regulator	229	COG0745	TK	ORTHOMCL2141	NA	NA
eton-DSM14972	B096_RS09635	sensor histidine kinase	507	COG0642	T	ORTHOMCL2142	NA	NA
eton-DSM14972	B096_RS0106220	type II toxin-antitoxin system Phd/YefM family antitoxin	70	NA	NA	ORTHOMCL2143	NA	NA
eton-DSM14972	B096_RS0106235	DUF3387 domain-containing protein	1041	COG0610	V	ORTHOMCL2144	K01153|	type I restriction enzyme, R subunit [EC:3.1.21.3]|
eton-DSM14972	B096_RS0106240	M48 family peptidase	250	COG1451	R	ORTHOMCL2145	K07043|	uncharacterized protein|
eton-DSM14972	B096_RS0106245	hypothetical protein	528	NA	NA	ORTHOMCL2146	NA	NA
eton-DSM14972	B096_RS0106290	hypothetical protein	100	NA	NA	ORTHOMCL2147	NA	NA
eton-DSM14972	B096_RS0106295	hypothetical protein	136	NA	NA	ORTHOMCL2148	NA	NA
eton-DSM14972	B096_RS09845	hypothetical protein	328	NA	NA	ORTHOMCL2149	NA	NA
eton-DSM14972	B096_RS0106305	hypothetical protein	337	NA	NA	ORTHOMCL2150	NA	NA
eton-DSM14972	B096_RS0106310	hypothetical protein	428	NA	NA	ORTHOMCL2151	NA	NA
eton-DSM14972	B096_RS0106315	GNAT family N-acetyltransferase	137	COG0456	J	ORTHOMCL2152	NA	NA
eton-DSM14972	B096_RS09670	cupin domain-containing protein	129	COG0662	G	ORTHOMCL2153	NA	NA
eton-DSM14972	B096_RS0106550	IclR family transcriptional regulator	247	COG1414	K	ORTHOMCL2154	NA	NA
eton-DSM14972	B096_RS0106555	CidA/LrgA family protein	120	NA	NA	ORTHOMCL2155	K06518|	holin-like protein|
eton-DSM14972	B096_RS0106560	LrgB family protein	233	COG1346	M	ORTHOMCL2156	NA	NA
eton-DSM14972	B096_RS0106565	hypothetical protein	256	COG3971	Q	ORTHOMCL2157	NA	NA
eton-DSM14972	B096_RS0106685	aminotransferase	375	COG0436	E	ORTHOMCL2158	NA	NA
eton-DSM14972	B096_RS0106690	hypothetical protein	351	COG2423	E	ORTHOMCL2159	K19244|	alanine dehydrogenase [EC:1.4.1.1]|
eton-DSM14972	B096_RS0106695	PucR family transcriptional regulator	373	NA	NA	ORTHOMCL2160	NA	NA
eton-DSM14972	B096_RS0106700	response regulator	260	NA	NA	ORTHOMCL2161	K07720|	two-component system, response regulator YesN|
eton-DSM14972	B096_RS0106705	two-component sensor histidine kinase	563	NA	NA	ORTHOMCL2162	K07718|	two-component system, sensor histidine kinase YesM [EC:2.7.13.3]|
eton-DSM14972	B096_RS0106710	iron ABC transporter permease	551	COG1178	P	ORTHOMCL2163	K02011|	iron(III) transport system permease protein|
eton-DSM14972	B096_RS0106715	ABC transporter ATP-binding protein	369	COG3842	E	ORTHOMCL2164	K02010|	iron(III) transport system ATP-binding protein [EC:7.2.2.7]|
eton-DSM14972	B096_RS0106720	hypothetical protein	338	COG1840	P	ORTHOMCL2165	K02012|	iron(III) transport system substrate-binding protein|
eton-DSM14972	B096_RS0106850	hypothetical protein	91	NA	NA	ORTHOMCL2166	NA	NA
eton-DSM14972	B096_RS0106885	DUF1093 domain-containing protein	127	NA	NA	ORTHOMCL2167	NA	NA
eton-DSM14972	B096_RS0107320	hypothetical protein	138	NA	NA	ORTHOMCL2168	NA	NA
eton-DSM14972	B096_RS0107595	hypothetical protein	64	NA	NA	ORTHOMCL2169	NA	NA
eton-DSM14972	B096_RS0107705	hypothetical protein	276	NA	NA	ORTHOMCL2170	K07271|	lipopolysaccharide cholinephosphotransferase [EC:2.7.8.-]|
eton-DSM14972	B096_RS0107710	oligosaccharide repeat unit polymerase	522	NA	NA	ORTHOMCL2171	NA	NA
eton-DSM14972	B096_RS0107720	hypothetical protein	401	NA	NA	ORTHOMCL2172	NA	NA
eton-DSM14972	B096_RS0107785	PTS mannose/fructose/sorbose transporter subunit IIB	161	NA	NA	ORTHOMCL2173	K17465|	PTS system, D-glucosaminate-specific IIB component [EC:2.7.1.203]|
eton-DSM14972	B096_RS0107790	PucR family transcriptional regulator	372	NA	NA	ORTHOMCL2174	K02647|	carbohydrate diacid regulator|
eton-DSM14972	B096_RS0107795	hypothetical protein	132	COG2893	G	ORTHOMCL2175	K02793|	PTS system, mannose-specific IIA component [EC:2.7.1.191]|
eton-DSM14972	B096_RS0107805	hypothetical protein	310	COG0111	HR	ORTHOMCL2176	K00058|	D-3-phosphoglycerate dehydrogenase / 2-oxoglutarate reductase [EC:1.1.1.95 1.1.1.399]|
eton-DSM14972	B096_RS0107810	PTS sugar transporter subunit IID	279	COG3716	G	ORTHOMCL2177	K17467|	PTS system, D-glucosaminate-specific IID component|
eton-DSM14972	B096_RS0107815	PTS sugar transporter subunit IIC	249	COG3715	G	ORTHOMCL2178	K17466|	PTS system, D-glucosaminate-specific IIC component|
eton-DSM14972	B096_RS0107820	PTS mannose/fructose/sorbose transporter subunit IIB	160	NA	NA	ORTHOMCL2179	K17465|	PTS system, D-glucosaminate-specific IIB component [EC:2.7.1.203]|
eton-DSM14972	B096_RS0107825	ketohydroxyglutarate aldolase	210	COG0800	G	ORTHOMCL2005	K01625|	2-dehydro-3-deoxyphosphogluconate aldolase / (4S)-4-hydroxy-2-oxoglutarate aldolase [EC:4.1.2.14 4.1.3.42]|
eton-DSM14972	B096_RS0107845	N-acetyltransferase	225	NA	NA	ORTHOMCL2180	NA	NA
eton-DSM14972	B096_RS0108175	DUF4352 domain-containing protein	265	NA	NA	ORTHOMCL2181	NA	NA
eton-DSM14972	B096_RS0108520	hypothetical protein	59	NA	NA	ORTHOMCL2182	NA	NA
eton-DSM14972	B096_RS0108530	hypothetical protein	233	NA	NA	ORTHOMCL2183	NA	NA
eton-DSM14972	B096_RS0108555	cystathionine gamma-synthase	381	COG0626	E	ORTHOMCL2006	K01760|	cysteine-S-conjugate beta-lyase [EC:4.4.1.13]|
eton-DSM14972	B096_RS09705	AraC family transcriptional regulator	268	COG2207	K	ORTHOMCL2184	NA	NA
eton-DSM14972	B096_RS09860	CRISPR-associated DxTHG motif protein	15	NA	NA	ORTHOMCL2185	NA	NA
eton-DSM14972	B096_RS09780	hypothetical protein	78	NA	NA	ORTHOMCL2186	NA	NA
eton-DSM14972	B096_RS0109185	MerR family transcriptional regulator	277	COG4978-COG0789	T-K	ORTHOMCL2187	NA	NA
elar-LV19	AOC36_RS00035	DUF3788 domain-containing protein	135	NA	NA	ORTHOMCL2188	NA	NA
elar-LV19	AOC36_RS00055	helix-turn-helix domain-containing protein	270	COG1396	K	ORTHOMCL2189	NA	NA
elar-LV19	AOC36_RS00125	hypothetical protein	319	NA	NA	ORTHOMCL2190	NA	NA
elar-LV19	AOC36_RS00135	hypothetical protein	89	NA	NA	ORTHOMCL2191	NA	NA
elar-LV19	AOC36_RS00185	hypothetical protein	125	NA	NA	ORTHOMCL2192	NA	NA
elar-LV19	AOC36_RS00190	hypothetical protein	145	NA	NA	ORTHOMCL2193	K02760|	PTS system, cellobiose-specific IIB component [EC:2.7.1.196 2.7.1.205]|
elar-LV19	AOC36_RS00250	alpha/beta hydrolase	281	COG0596	HR	ORTHOMCL2194	NA	NA
elar-LV19	AOC36_RS00275	MFS transporter	400	NA	NA	ORTHOMCL2195	K08222|	MFS transporter, YQGE family, putative transporter|
elar-LV19	AOC36_RS00285	ABC transporter permease	347	NA	NA	ORTHOMCL2196	NA	NA
elar-LV19	AOC36_RS00290	ABC transporter ATP-binding protein	227	COG1136	M	ORTHOMCL2197	K02003|	putative ABC transport system ATP-binding protein|
elar-LV19	AOC36_RS00295	hypothetical protein	567	NA	NA	ORTHOMCL2198	NA	NA
elar-LV19	AOC36_RS00300	hypothetical protein	141	NA	NA	ORTHOMCL2199	NA	NA
elar-LV19	AOC36_RS00305	hypothetical protein	156	NA	NA	ORTHOMCL2200	NA	NA
elar-LV19	AOC36_RS00310	hypothetical protein	209	NA	NA	ORTHOMCL2201	NA	NA
elar-LV19	AOC36_RS00315	hypothetical protein	85	NA	NA	ORTHOMCL2202	NA	NA
elar-LV19	AOC36_RS00325	hypothetical protein	176	NA	NA	ORTHOMCL2203	NA	NA
elar-LV19	AOC36_RS00345	arsenical resistance operon transcriptional repressor ArsD	132	NA	NA	ORTHOMCL2204	NA	NA
elar-LV19	AOC36_RS00360	hypothetical protein	216	COG1296	E	ORTHOMCL2205	NA	NA
elar-LV19	AOC36_RS00365	AzlD domain-containing protein	98	NA	NA	ORTHOMCL2206	NA	NA
elar-LV19	AOC36_RS00430	DUF523 domain-containing protein	138	COG1683	S	ORTHOMCL2207	NA	NA
elar-LV19	AOC36_RS00435	AEC family transporter	305	COG0679	R	ORTHOMCL2208	K07088|	uncharacterized protein|
elar-LV19	AOC36_RS00440	MurR/RpiR family transcriptional regulator	291	COG1737	K	ORTHOMCL2209	NA	NA
elar-LV19	AOC36_RS00445	PTS sugar transporter subunit IIC	435	COG1455	G	ORTHOMCL2210	K02761|	PTS system, cellobiose-specific IIC component|
elar-LV19	AOC36_RS00450	beta-glucosidase	487	COG2723	G	ORTHOMCL1529	K01223|	6-phospho-beta-glucosidase [EC:3.2.1.86]|
elar-LV19	AOC36_RS00460	PTS sugar transporter subunit IIB	101	COG1440	G	ORTHOMCL1720	K02760|	PTS system, cellobiose-specific IIB component [EC:2.7.1.196 2.7.1.205]|
elar-LV19	AOC36_RS00465	PTS sugar transporter subunit IIB	100	NA	NA	ORTHOMCL1720	K02760|	PTS system, cellobiose-specific IIB component [EC:2.7.1.196 2.7.1.205]|
elar-LV19	AOC36_RS00470	hypothetical protein	287	NA	NA	ORTHOMCL2211	NA	NA
elar-LV19	AOC36_RS00475	ABC transporter ATP-binding protein	280	COG1131	V	ORTHOMCL2212	K01990|K10822|	ABC-2 type transport system ATP-binding protein|nonpolar-amino-acid-transporting ATPase [EC:7.4.2.2]|
elar-LV19	AOC36_RS00480	hypothetical protein	244	NA	NA	ORTHOMCL2213	NA	NA
elar-LV19	AOC36_RS00500	LytTR family transcriptional regulator	157	NA	NA	ORTHOMCL2214	NA	NA
elar-LV19	AOC36_RS00505	hypothetical protein	356	NA	NA	ORTHOMCL2215	NA	NA
elar-LV19	AOC36_RS00520	hypothetical protein	140	NA	NA	ORTHOMCL1727	NA	NA
elar-LV19	AOC36_RS00530	PadR family transcriptional regulator	110	COG1695	K	ORTHOMCL2216	NA	NA
elar-LV19	AOC36_RS00535	DUF2812 domain-containing protein	175	NA	NA	ORTHOMCL2217	NA	NA
elar-LV19	AOC36_RS00540	hypothetical protein	283	COG3711	K	ORTHOMCL1834	K03488|	beta-glucoside operon transcriptional antiterminator|
elar-LV19	AOC36_RS00545	PTS beta-glucoside transporter subunit EIIBCA	608	COG1264-COG2190-COG1263	G-G-G	ORTHOMCL1825	K02755|K02756|K02757|	PTS system, beta-glucoside-specific IIA component [EC:2.7.1.-]|PTS system, beta-glucoside-specific IIB component [EC:2.7.1.-]|PTS system, beta-glucoside-specific IIC component|
elar-LV19	AOC36_RS00550	glycoside hydrolase family 1 protein	474	COG2723	G	ORTHOMCL1529	K01223|	6-phospho-beta-glucosidase [EC:3.2.1.86]|
elar-LV19	AOC36_RS00555	hypothetical protein	110	NA	NA	ORTHOMCL1775	NA	NA
elar-LV19	AOC36_RS00560	1,4-alpha-glucan branching protein GlgB	617	COG0296	G	ORTHOMCL1728	K00700|	1,4-alpha-glucan branching enzyme [EC:2.4.1.18]|
elar-LV19	AOC36_RS00565	glucose-1-phosphate adenylyltransferase	377	COG0448	G	ORTHOMCL1725	K00975|	glucose-1-phosphate adenylyltransferase [EC:2.7.7.27]|
elar-LV19	AOC36_RS00570	glucose-1-phosphate adenylyltransferase subunit GlgD	384	NA	NA	ORTHOMCL1725	K00975|	glucose-1-phosphate adenylyltransferase [EC:2.7.7.27]|
elar-LV19	AOC36_RS00575	glycogen synthase GlgA	475	COG0297	G	ORTHOMCL2218	K00703|	starch synthase [EC:2.4.1.21]|
elar-LV19	AOC36_RS00605	hypothetical protein	127	NA	NA	ORTHOMCL2219	NA	NA
elar-LV19	AOC36_RS00615	hypothetical protein	221	NA	NA	ORTHOMCL2220	NA	NA
elar-LV19	AOC36_RS00635	hypothetical protein	88	NA	NA	ORTHOMCL2221	NA	NA
elar-LV19	AOC36_RS00655	MoxR family ATPase	308	COG0714	R	ORTHOMCL2222	K03924|	MoxR-like ATPase [EC:3.6.3.-]|
elar-LV19	AOC36_RS00660	DUF58 domain-containing protein	342	NA	NA	ORTHOMCL2223	NA	NA
elar-LV19	AOC36_RS00665	hypothetical protein	726	COG1305	O	ORTHOMCL2224	K22452|	protein-glutamine gamma-glutamyltransferase [EC:2.3.2.13]|
elar-LV19	AOC36_RS00670	transposase	491	COG3464	X	ORTHOMCL684	K07485|	transposase|
elar-LV19	AOC36_RS00675	hypothetical protein	156	NA	NA	ORTHOMCL701	NA	NA
elar-LV19	AOC36_RS00695	ABC transporter permease	251	COG0842	V	ORTHOMCL2225	K01992|	ABC-2 type transport system permease protein|
elar-LV19	AOC36_RS00700	ABC transporter ATP-binding protein	283	COG1131	V	ORTHOMCL2226	K01990|	ABC-2 type transport system ATP-binding protein|
elar-LV19	AOC36_RS00720	YbjQ family protein	108	COG0393	S	ORTHOMCL2227	NA	NA
elar-LV19	AOC36_RS00725	cold-shock protein	67	COG1278	K	ORTHOMCL2228	K03704|	cold shock protein|
elar-LV19	AOC36_RS00730	DUF1307 domain-containing protein	153	NA	NA	ORTHOMCL2229	NA	NA
elar-LV19	AOC36_RS00785	ABC transporter ATP-binding protein	533	COG1132	V	ORTHOMCL1826	NA	NA
elar-LV19	AOC36_RS00790	ABC transporter ATP-binding protein	543	COG1132	V	ORTHOMCL1826	NA	NA
elar-LV19	AOC36_RS00800	hypothetical protein	150	NA	NA	ORTHOMCL2230	NA	NA
elar-LV19	AOC36_RS00810	hypothetical protein	156	COG0484	O	ORTHOMCL2231	NA	NA
elar-LV19	AOC36_RS00815	GntR family transcriptional regulator	234	COG2188	K	ORTHOMCL1792	K03710|	GntR family transcriptional regulator|
elar-LV19	AOC36_RS00825	ABC transporter permease	245	NA	NA	ORTHOMCL1815	NA	NA
elar-LV19	AOC36_RS00830	hypothetical protein	247	NA	NA	ORTHOMCL1815	NA	NA
elar-LV19	AOC36_RS00845	transposase	377	COG0675	X	ORTHOMCL1611	K07496|	putative transposase|
elar-LV19	AOC36_RS00850	IS200/IS605 family transposase	134	COG1943	X	ORTHOMCL1647	K07491|	putative transposase|
elar-LV19	AOC36_RS00860	ZIP family metal transporter	273	COG0428	P	ORTHOMCL2232	K07238|	zinc transporter, ZIP family|
elar-LV19	AOC36_RS00865	glycoside hydrolase family 1 protein	482	COG2723	G	ORTHOMCL2233	K01223|	6-phospho-beta-glucosidase [EC:3.2.1.86]|
elar-LV19	AOC36_RS00875	hypothetical protein	736	NA	NA	ORTHOMCL2234	NA	NA
elar-LV19	AOC36_RS00885	hypothetical protein	63	NA	NA	ORTHOMCL2235	NA	NA
elar-LV19	AOC36_RS00890	hypothetical protein	92	NA	NA	ORTHOMCL2236	NA	NA
elar-LV19	AOC36_RS00895	hypothetical protein	230	NA	NA	ORTHOMCL1784	NA	NA
elar-LV19	AOC36_RS00900	hypothetical protein	148	NA	NA	ORTHOMCL1784	NA	NA
elar-LV19	AOC36_RS00905	glycerol dehydrogenase	365	NA	NA	ORTHOMCL2237	K00005|	glycerol dehydrogenase [EC:1.1.1.6]|
elar-LV19	AOC36_RS00925	hypothetical protein	119	NA	NA	ORTHOMCL1864	NA	NA
elar-LV19	AOC36_RS00930	hypothetical protein	239	COG3436	X	ORTHOMCL2238	NA	NA
elar-LV19	AOC36_RS00935	hypothetical protein	137	NA	NA	ORTHOMCL2239	NA	NA
elar-LV19	AOC36_RS00940	hypothetical protein	467	COG3464	X	ORTHOMCL1627	K07485|	transposase|
elar-LV19	AOC36_RS00945	IS66 family insertion sequence hypothetical protein	99	COG3436	X	ORTHOMCL2240	K07484|	transposase|
elar-LV19	AOC36_RS00950	hypothetical protein	91	NA	NA	ORTHOMCL2241	NA	NA
elar-LV19	AOC36_RS00955	hypothetical protein	134	NA	NA	ORTHOMCL2242	NA	NA
elar-LV19	AOC36_RS00960	hypothetical protein	67	NA	NA	ORTHOMCL2243	NA	NA
elar-LV19	AOC36_RS00965	hypothetical protein	203	COG3464	X	ORTHOMCL1643	K07485|	transposase|
elar-LV19	AOC36_RS00995	hypothetical protein	314	COG0111	HR	ORTHOMCL2244	NA	NA
elar-LV19	AOC36_RS01000	peptide ABC transporter substrate-binding protein	544	COG4166	E	ORTHOMCL2245	K02035|K15580|	peptide/nickel transport system substrate-binding protein|oligopeptide transport system substrate-binding protein|
elar-LV19	AOC36_RS01005	ABC transporter permease	310	COG0601	EP	ORTHOMCL2246	K02033|K15581|	peptide/nickel transport system permease protein|oligopeptide transport system permease protein|
elar-LV19	AOC36_RS01010	ABC transporter permease	342	COG1173	EP	ORTHOMCL2247	K02034|K15582|	peptide/nickel transport system permease protein|oligopeptide transport system permease protein|
elar-LV19	AOC36_RS01015	ABC transporter ATP-binding protein	359	COG0444	EP	ORTHOMCL2248	K02031|K15583|	peptide/nickel transport system ATP-binding protein|oligopeptide transport system ATP-binding protein|
elar-LV19	AOC36_RS01020	ABC transporter ATP-binding protein	317	COG1123	O	ORTHOMCL2249	K02032|K10823|	peptide/nickel transport system ATP-binding protein|oligopeptide transport system ATP-binding protein|
elar-LV19	AOC36_RS01055	DNA-binding response regulator	227	COG0745	TK	ORTHOMCL2250	NA	NA
elar-LV19	AOC36_RS01060	sensor histidine kinase	505	COG0642	T	ORTHOMCL2251	NA	NA
elar-LV19	AOC36_RS01065	hypothetical protein	297	NA	NA	ORTHOMCL2252	NA	NA
elar-LV19	AOC36_RS01070	hypothetical protein	283	NA	NA	ORTHOMCL2253	NA	NA
elar-LV19	AOC36_RS01180	hypothetical protein	142	NA	NA	ORTHOMCL2254	K02003|	putative ABC transport system ATP-binding protein|
elar-LV19	AOC36_RS01190	hypothetical protein	350	NA	NA	ORTHOMCL2255	NA	NA
elar-LV19	AOC36_RS01195	hypothetical protein	230	NA	NA	ORTHOMCL2256	NA	NA
elar-LV19	AOC36_RS01200	hypothetical protein	78	NA	NA	ORTHOMCL2257	NA	NA
elar-LV19	AOC36_RS01205	hypothetical protein	66	NA	NA	ORTHOMCL2258	NA	NA
elar-LV19	AOC36_RS01210	hypothetical protein	386	NA	NA	ORTHOMCL2259	NA	NA
elar-LV19	AOC36_RS01220	hypothetical protein	119	NA	NA	ORTHOMCL2260	NA	NA
elar-LV19	AOC36_RS01225	hypothetical protein	235	NA	NA	ORTHOMCL1789	NA	NA
elar-LV19	AOC36_RS01230	hypothetical protein	119	NA	NA	ORTHOMCL2261	NA	NA
elar-LV19	AOC36_RS01235	metallophosphoesterase	280	COG1408	R	ORTHOMCL2262	K07098|	uncharacterized protein|
elar-LV19	AOC36_RS01240	gamma-glutamyltransferase family protein	537	COG0405	E	ORTHOMCL2263	K00681|	gamma-glutamyltranspeptidase / glutathione hydrolase [EC:2.3.2.2 3.4.19.13]|
elar-LV19	AOC36_RS01245	hypothetical protein	396	NA	NA	ORTHOMCL1719	NA	NA
elar-LV19	AOC36_RS01270	hypothetical protein	83	NA	NA	ORTHOMCL2264	NA	NA
elar-LV19	AOC36_RS01275	CPBP family intramembrane metalloprotease domain-containing protein	323	COG1266	O	ORTHOMCL2265	K07052|	uncharacterized protein|
elar-LV19	AOC36_RS01280	hypothetical protein	240	NA	NA	ORTHOMCL1649	NA	NA
elar-LV19	AOC36_RS01285	hypothetical protein	241	COG0489	D	ORTHOMCL1676	NA	NA
elar-LV19	AOC36_RS01295	sugar transferase	198	COG2148	M	ORTHOMCL2266	K13012|	O-antigen biosynthesis protein WbqP|
elar-LV19	AOC36_RS01300	NAD-dependent epimerase	286	COG0451	M	ORTHOMCL1770	K01784|	UDP-glucose 4-epimerase [EC:5.1.3.2]|
elar-LV19	AOC36_RS01310	hypothetical protein	385	COG0438	M	ORTHOMCL2267	NA	NA
elar-LV19	AOC36_RS01315	glycosyltransferase family 1 protein	366	COG0438	M	ORTHOMCL2268	K19424|	glycosyltransferase EpsF [EC:2.4.-.-]|
elar-LV19	AOC36_RS01320	EpsG family protein	354	NA	NA	ORTHOMCL2269	K19419|	transmembrane protein EpsG|
elar-LV19	AOC36_RS01325	hypothetical protein	241	NA	NA	ORTHOMCL1649	NA	NA
elar-LV19	AOC36_RS01330	hypothetical protein	244	COG0489	D	ORTHOMCL1676	NA	NA
elar-LV19	AOC36_RS01340	glycosyltransferase WbuB	424	COG0438	M	ORTHOMCL1862	NA	NA
elar-LV19	AOC36_RS01345	nucleotide sugar dehydrogenase	409	NA	NA	ORTHOMCL1670	K02472|	UDP-N-acetyl-D-mannosaminuronic acid dehydrogenase [EC:1.1.1.336]|
elar-LV19	AOC36_RS01350	ATP-binding protein	248	COG1484	L	ORTHOMCL1558	NA	NA
elar-LV19	AOC36_RS01355	hypothetical protein	493	COG4584	X	ORTHOMCL1608	NA	NA
elar-LV19	AOC36_RS01365	hypothetical protein	400	COG0438	M	ORTHOMCL2270	NA	NA
elar-LV19	AOC36_RS01370	O-antigen ligase domain-containing protein	412	NA	NA	ORTHOMCL2271	NA	NA
elar-LV19	AOC36_RS01375	glycosyltransferase family 1 protein	379	COG0438	M	ORTHOMCL2272	NA	NA
elar-LV19	AOC36_RS01380	glycosyltransferase family 1 protein	359	COG0438	M	ORTHOMCL2273	NA	NA
elar-LV19	AOC36_RS01385	hypothetical protein	237	NA	NA	ORTHOMCL2274	NA	NA
elar-LV19	AOC36_RS01405	hypothetical protein	110	COG0747	E	ORTHOMCL2275	NA	NA
elar-LV19	AOC36_RS01410	AraC family transcriptional regulator	296	COG2207	K	ORTHOMCL2276	NA	NA
elar-LV19	AOC36_RS01415	PTS sugar transporter subunit IIC	431	COG1455	G	ORTHOMCL2277	K02761|	PTS system, cellobiose-specific IIC component|
elar-LV19	AOC36_RS01420	PTS sugar transporter subunit IIB	100	COG1440	G	ORTHOMCL2278	K02760|	PTS system, cellobiose-specific IIB component [EC:2.7.1.196 2.7.1.205]|
elar-LV19	AOC36_RS01425	ROK family protein	293	COG1940	KG	ORTHOMCL2279	NA	NA
elar-LV19	AOC36_RS01435	heavy metal translocating P-type ATPase	667	COG2217	P	ORTHOMCL2280	K01534|	Zn2+/Cd2+-exporting ATPase [EC:7.2.2.12 7.2.2.21]|
elar-LV19	AOC36_RS01440	hypothetical protein	211	NA	NA	ORTHOMCL2281	NA	NA
elar-LV19	AOC36_RS01450	Cof-type HAD-IIB family hydrolase	287	COG0561	HR	ORTHOMCL1712	K21064|	5-amino-6-(5-phospho-D-ribitylamino)uracil phosphatase [EC:3.1.3.104]|
elar-LV19	AOC36_RS01460	ABC transporter ATP-binding protein	289	COG1131	V	ORTHOMCL2282	K01990|	ABC-2 type transport system ATP-binding protein|
elar-LV19	AOC36_RS01465	ABC-2 transporter permease	227	NA	NA	ORTHOMCL2283	NA	NA
elar-LV19	AOC36_RS01480	hypothetical protein	259	NA	NA	ORTHOMCL2284	NA	NA
elar-LV19	AOC36_RS01515	hypothetical protein	342	NA	NA	ORTHOMCL2285	NA	NA
elar-LV19	AOC36_RS01520	sigma-70 family RNA polymerase sigma factor	164	COG1595	K	ORTHOMCL1666	NA	NA
elar-LV19	AOC36_RS01525	hypothetical protein	371	NA	NA	ORTHOMCL1789	NA	NA
elar-LV19	AOC36_RS01545	alpha-amylase	476	COG0366	G	ORTHOMCL2286	K01176|	alpha-amylase [EC:3.2.1.1]|
elar-LV19	AOC36_RS01550	hypothetical protein	617	NA	NA	ORTHOMCL1728	K01200|	pullulanase [EC:3.2.1.41]|
elar-LV19	AOC36_RS01555	hypothetical protein	75	NA	NA	ORTHOMCL2287	NA	NA
elar-LV19	AOC36_RS01560	hypothetical protein	398	NA	NA	ORTHOMCL2288	K15770|	arabinogalactan oligomer / maltooligosaccharide transport system substrate-binding protein|
elar-LV19	AOC36_RS01575	hypothetical protein	500	COG0366	G	ORTHOMCL1819	K01176|	alpha-amylase [EC:3.2.1.1]|
elar-LV19	AOC36_RS01580	LacI family transcriptional regulator	332	COG1609	K	ORTHOMCL2289	K02529|	LacI family transcriptional regulator|
elar-LV19	AOC36_RS01585	glycogen/starch/alpha-glucan family phosphorylase	749	COG0058	G	ORTHOMCL1799	K00688|	glycogen phosphorylase [EC:2.4.1.1]|
elar-LV19	AOC36_RS01590	4-alpha-glucanotransferase	474	COG1640	G	ORTHOMCL2290	K00705|	4-alpha-glucanotransferase [EC:2.4.1.25]|
elar-LV19	AOC36_RS01595	glycogen/starch/alpha-glucan family phosphorylase	748	COG0058	G	ORTHOMCL1799	K00688|	glycogen phosphorylase [EC:2.4.1.1]|
elar-LV19	AOC36_RS01600	MurR/RpiR family transcriptional regulator	293	COG1737	K	ORTHOMCL1884	NA	NA
elar-LV19	AOC36_RS01660	histidinol phosphate phosphatase	276	NA	NA	ORTHOMCL2291	K04486|	histidinol-phosphatase (PHP family) [EC:3.1.3.15]|
elar-LV19	AOC36_RS01670	hypothetical protein	220	NA	NA	ORTHOMCL1772	NA	NA
elar-LV19	AOC36_RS01675	hypothetical protein	196	NA	NA	ORTHOMCL1888	NA	NA
elar-LV19	AOC36_RS01680	signal peptidase I	175	NA	NA	ORTHOMCL1667	K13280|	signal peptidase I [EC:3.4.21.89]|
elar-LV19	AOC36_RS01685	hypothetical protein	775	NA	NA	ORTHOMCL1729	NA	NA
elar-LV19	AOC36_RS01740	TIGR02206 family membrane protein	265	NA	NA	ORTHOMCL2292	NA	NA
elar-LV19	AOC36_RS01745	hypothetical protein	285	NA	NA	ORTHOMCL2293	K08303|	putative protease [EC:3.4.-.-]|
elar-LV19	AOC36_RS01750	hypothetical protein	399	COG0826	O	ORTHOMCL2294	K08303|	putative protease [EC:3.4.-.-]|
elar-LV19	AOC36_RS01795	ABC transporter ATP-binding protein	573	COG1132	V	ORTHOMCL1832	K06147|	ATP-binding cassette, subfamily B, bacterial|
elar-LV19	AOC36_RS01810	NAD(P)-dependent alcohol dehydrogenase	366	COG1062	R	ORTHOMCL1817	K00055|	aryl-alcohol dehydrogenase [EC:1.1.1.90]|
elar-LV19	AOC36_RS01845	transposase	377	COG0675	X	ORTHOMCL1611	K07496|	putative transposase|
elar-LV19	AOC36_RS01850	IS200/IS605 family transposase	134	COG1943	X	ORTHOMCL1647	K07491|	putative transposase|
elar-LV19	AOC36_RS01870	hypothetical protein	253	NA	NA	ORTHOMCL2295	NA	NA
elar-LV19	AOC36_RS01875	hypothetical protein	263	NA	NA	ORTHOMCL2296	NA	NA
elar-LV19	AOC36_RS01880	hypothetical protein	426	NA	NA	ORTHOMCL2297	NA	NA
elar-LV19	AOC36_RS01885	pullulanase	1089	NA	NA	ORTHOMCL1728	K01200|	pullulanase [EC:3.2.1.41]|
elar-LV19	AOC36_RS01935	cation transporter	303	NA	NA	ORTHOMCL2298	NA	NA
elar-LV19	AOC36_RS01940	TetR/AcrR family transcriptional regulator	189	COG1309	K	ORTHOMCL1714	NA	NA
elar-LV19	AOC36_RS01945	hypothetical protein	107	NA	NA	ORTHOMCL2299	NA	NA
elar-LV19	AOC36_RS01950	hypothetical protein	104	NA	NA	ORTHOMCL2300	NA	NA
elar-LV19	AOC36_RS01955	aldo/keto reductase	325	COG0667	R	ORTHOMCL1724	K23107|	1-deoxyxylulose-5-phosphate synthase [EC:1.1.-.-]|
elar-LV19	AOC36_RS01960	MerR family transcriptional regulator	127	COG0789	K	ORTHOMCL1644	K21745|	MerR family transcriptional regulator, aldehyde-responsive regulator|
elar-LV19	AOC36_RS01970	MFS transporter	387	NA	NA	ORTHOMCL2301	K05820|	MFS transporter, PPP family, 3-phenylpropionic acid transporter|
elar-LV19	AOC36_RS01975	MFS transporter	387	NA	NA	ORTHOMCL2302	K02532|K05820|	MFS transporter, OHS family, lactose permease|MFS transporter, PPP family, 3-phenylpropionic acid transporter|
elar-LV19	AOC36_RS01980	6-phospho-beta-glucosidase	464	COG2723	G	ORTHOMCL1529	K01223|	6-phospho-beta-glucosidase [EC:3.2.1.86]|
elar-LV19	AOC36_RS01985	glycerate kinase	371	COG1929	G	ORTHOMCL2303	K00865|	glycerate 2-kinase [EC:2.7.1.165]|
elar-LV19	AOC36_RS01995	hypothetical protein	502	NA	NA	ORTHOMCL1609	NA	NA
elar-LV19	AOC36_RS02000	hypothetical protein	173	NA	NA	ORTHOMCL2304	NA	NA
elar-LV19	AOC36_RS02005	hypothetical protein	503	NA	NA	ORTHOMCL1609	NA	NA
elar-LV19	AOC36_RS02010	hypothetical protein	119	NA	NA	ORTHOMCL2305	NA	NA
elar-LV19	AOC36_RS02015	DUF4177 domain-containing protein	67	NA	NA	ORTHOMCL2306	NA	NA
elar-LV19	AOC36_RS02020	EAL domain-containing protein	396	COG2200	T	ORTHOMCL1645	NA	NA
elar-LV19	AOC36_RS02025	hypothetical protein	1686	NA	NA	ORTHOMCL2307	NA	NA
elar-LV19	AOC36_RS02030	hypothetical protein	495	NA	NA	ORTHOMCL1609	NA	NA
elar-LV19	AOC36_RS02040	hypothetical protein	148	NA	NA	ORTHOMCL2308	NA	NA
elar-LV19	AOC36_RS02050	hypothetical protein	267	NA	NA	ORTHOMCL2309	NA	NA
elar-LV19	AOC36_RS02055	hypothetical protein	245	NA	NA	ORTHOMCL2310	NA	NA
elar-LV19	AOC36_RS02060	hypothetical protein	121	NA	NA	ORTHOMCL2311	NA	NA
elar-LV19	AOC36_RS02065	hypothetical protein	71	NA	NA	ORTHOMCL2312	NA	NA
elar-LV19	AOC36_RS02070	hypothetical protein	184	NA	NA	ORTHOMCL2313	NA	NA
elar-LV19	AOC36_RS02085	hypothetical protein	273	NA	NA	ORTHOMCL2314	NA	NA
elar-LV19	AOC36_RS02090	purine-nucleoside phosphorylase	274	COG0005	F	ORTHOMCL2315	K03783|	purine-nucleoside phosphorylase [EC:2.4.2.1]|
elar-LV19	AOC36_RS02095	polymer-forming cytoskeletal protein	262	NA	NA	ORTHOMCL2316	NA	NA
elar-LV19	AOC36_RS02120	polymer-forming cytoskeletal protein	213	NA	NA	ORTHOMCL1851	NA	NA
elar-LV19	AOC36_RS02130	polymer-forming cytoskeletal protein	190	NA	NA	ORTHOMCL1851	NA	NA
elar-LV19	AOC36_RS02150	glycosyl hydrolase	793	COG1472	G	ORTHOMCL1830	K05349|	beta-glucosidase [EC:3.2.1.21]|
elar-LV19	AOC36_RS02155	hypothetical protein	920	COG1472	G	ORTHOMCL1830	K05349|	beta-glucosidase [EC:3.2.1.21]|
elar-LV19	AOC36_RS02160	hypothetical protein	285	COG0671	I	ORTHOMCL2317	NA	NA
elar-LV19	AOC36_RS02165	hypothetical protein	92	NA	NA	ORTHOMCL2318	NA	NA
elar-LV19	AOC36_RS02170	DUF2974 domain-containing protein	377	NA	NA	ORTHOMCL2319	NA	NA
elar-LV19	AOC36_RS02175	hypothetical protein	156	NA	NA	ORTHOMCL701	NA	NA
elar-LV19	AOC36_RS02180	transposase	491	COG3464	X	ORTHOMCL684	K07485|	transposase|
elar-LV19	AOC36_RS02190	MerR family transcriptional regulator	132	COG0789	K	ORTHOMCL1644	NA	NA
elar-LV19	AOC36_RS02195	HAD family hydrolase	226	COG1011	H	ORTHOMCL1722	K07025|	putative hydrolase of the HAD superfamily|
elar-LV19	AOC36_RS02200	8-oxo-dGTP diphosphatase	150	COG1051	F	ORTHOMCL2320	K03574|	8-oxo-dGTP diphosphatase [EC:3.6.1.55]|
elar-LV19	AOC36_RS02205	ABC transporter ATP-binding protein	246	COG1132	V	ORTHOMCL2321	K06147|	ATP-binding cassette, subfamily B, bacterial|
elar-LV19	AOC36_RS02210	transposase	491	COG3464	X	ORTHOMCL684	K07485|	transposase|
elar-LV19	AOC36_RS02215	hypothetical protein	156	NA	NA	ORTHOMCL701	NA	NA
elar-LV19	AOC36_RS02220	ABC transporter ATP-binding protein	325	COG1132	V	ORTHOMCL2322	K06147|	ATP-binding cassette, subfamily B, bacterial|
elar-LV19	AOC36_RS02225	ABC transporter ATP-binding protein	594	COG1132	V	ORTHOMCL2323	K06147|	ATP-binding cassette, subfamily B, bacterial|
elar-LV19	AOC36_RS02250	hypothetical protein	469	COG0471	G	ORTHOMCL2324	K14445|	solute carrier family 13 (sodium-dependent dicarboxylate transporter), member 2/3/5|
elar-LV19	AOC36_RS02255	hypothetical protein	283	NA	NA	ORTHOMCL2325	NA	NA
elar-LV19	AOC36_RS02275	hypothetical protein	102	NA	NA	ORTHOMCL2326	NA	NA
elar-LV19	AOC36_RS02280	hypothetical protein	185	NA	NA	ORTHOMCL2327	NA	NA
elar-LV19	AOC36_RS02290	glyoxalase	155	COG0346	Q	ORTHOMCL2328	NA	NA
elar-LV19	AOC36_RS02295	pyridoxamine 5'-phosphate oxidase family protein	156	NA	NA	ORTHOMCL1727	NA	NA
elar-LV19	AOC36_RS02310	Cna B-type domain-containing protein	139	NA	NA	ORTHOMCL2329	NA	NA
elar-LV19	AOC36_RS02315	hypothetical protein	2283	NA	NA	ORTHOMCL2330	NA	NA
elar-LV19	AOC36_RS02320	1-deoxy-D-xylulose-5-phosphate synthase	585	COG1154	HI	ORTHOMCL2331	K01662|	1-deoxy-D-xylulose-5-phosphate synthase [EC:2.2.1.7]|
elar-LV19	AOC36_RS02325	DUF1836 domain-containing protein	178	NA	NA	ORTHOMCL2332	NA	NA
elar-LV19	AOC36_RS02330	DegV family protein	296	COG1307	I	ORTHOMCL2333	NA	NA
elar-LV19	AOC36_RS02335	alpha/beta hydrolase	351	COG0596	HR	ORTHOMCL2334	NA	NA
elar-LV19	AOC36_RS02340	hypothetical protein	403	NA	NA	ORTHOMCL2335	NA	NA
elar-LV19	AOC36_RS02345	RNA polymerase sigma factor	163	COG1595	K	ORTHOMCL1666	NA	NA
elar-LV19	AOC36_RS02350	hypothetical protein	263	NA	NA	ORTHOMCL1783	K01448|	N-acetylmuramoyl-L-alanine amidase [EC:3.5.1.28]|
elar-LV19	AOC36_RS02355	AI-2E family transporter	382	COG0628	R	ORTHOMCL2336	NA	NA
elar-LV19	AOC36_RS02380	hypothetical protein	169	NA	NA	ORTHOMCL2337	NA	NA
elar-LV19	AOC36_RS02385	hypothetical protein	114	NA	NA	ORTHOMCL2338	NA	NA
elar-LV19	AOC36_RS02400	PTS sugar transporter subunit IIB	100	COG1440	G	ORTHOMCL1720	K02760|	PTS system, cellobiose-specific IIB component [EC:2.7.1.196 2.7.1.205]|
elar-LV19	AOC36_RS02405	hypothetical protein	453	NA	NA	ORTHOMCL2339	K00851|	gluconokinase [EC:2.7.1.12]|
elar-LV19	AOC36_RS02410	GlsB/YeaQ/YmgE family stress response membrane protein	80	COG2261	R	ORTHOMCL2340	NA	NA
elar-LV19	AOC36_RS02415	CsbD family protein	92	COG3237	S	ORTHOMCL2341	NA	NA
elar-LV19	AOC36_RS02420	hypothetical protein	218	NA	NA	ORTHOMCL2342	NA	NA
elar-LV19	AOC36_RS02440	acetate kinase	395	COG0282	C	ORTHOMCL2343	K00925|	acetate kinase [EC:2.7.2.1]|
elar-LV19	AOC36_RS02450	hypothetical protein	627	NA	NA	ORTHOMCL2344	NA	NA
elar-LV19	AOC36_RS02455	glycosyltransferase	318	COG0463	M	ORTHOMCL2345	K20534|	polyisoprenyl-phosphate glycosyltransferase [EC:2.4.-.-]|
elar-LV19	AOC36_RS02460	GtrA family protein	136	COG2246	I	ORTHOMCL2346	NA	NA
elar-LV19	AOC36_RS02465	hypothetical protein	729	NA	NA	ORTHOMCL2347	NA	NA
elar-LV19	AOC36_RS02470	DUF368 domain-containing protein	288	NA	NA	ORTHOMCL1797	K08974|	putative membrane protein|
elar-LV19	AOC36_RS02475	hypothetical protein	309	COG0715	P	ORTHOMCL2348	K02051|	NitT/TauT family transport system substrate-binding protein|
elar-LV19	AOC36_RS02490	DNA integration/recombination/inversion protein	245	COG1636	R	ORTHOMCL2349	K09765|	epoxyqueuosine reductase [EC:1.17.99.6]|
elar-LV19	AOC36_RS02500	hypothetical protein	566	NA	NA	ORTHOMCL2350	NA	NA
elar-LV19	AOC36_RS02510	hypothetical protein	226	NA	NA	ORTHOMCL2351	NA	NA
elar-LV19	AOC36_RS02540	hypothetical protein	197	NA	NA	ORTHOMCL1649	NA	NA
elar-LV19	AOC36_RS02545	hypothetical protein	397	COG0438	M	ORTHOMCL2352	NA	NA
elar-LV19	AOC36_RS02550	glycosyltransferase family 1 protein	367	COG0438	M	ORTHOMCL2353	K19424|	glycosyltransferase EpsF [EC:2.4.-.-]|
elar-LV19	AOC36_RS02555	EpsG family protein	365	NA	NA	ORTHOMCL2354	NA	NA
elar-LV19	AOC36_RS02570	O-antigen ligase domain-containing protein	444	NA	NA	ORTHOMCL2355	NA	NA
elar-LV19	AOC36_RS02575	hypothetical protein	190	NA	NA	ORTHOMCL2356	NA	NA
elar-LV19	AOC36_RS02580	transposase	491	COG3464	X	ORTHOMCL684	K07485|	transposase|
elar-LV19	AOC36_RS02585	hypothetical protein	156	NA	NA	ORTHOMCL701	NA	NA
elar-LV19	AOC36_RS02595	TIGR00374 family protein	344	COG0392	S	ORTHOMCL2357	K07027|	glycosyltransferase 2 family protein|
elar-LV19	AOC36_RS02600	haloacid dehalogenase-like hydrolase	277	NA	NA	ORTHOMCL2358	NA	NA
elar-LV19	AOC36_RS02610	amino acid ABC transporter permease	233	COG0765	E	ORTHOMCL2359	K02029|K17077|	polar amino acid transport system permease protein|arginine/lysine/histidine transport system permease protein|
elar-LV19	AOC36_RS02615	amino acid ABC transporter ATP-binding protein	259	COG1126	E	ORTHOMCL2360	K02028|K23060|	polar amino acid transport system ATP-binding protein [EC:7.4.2.1]|arginine/lysine/histidine transport system ATP-binding protein [EC:7.4.2.1]|
elar-LV19	AOC36_RS02640	rhodanese domain-containing protein	314	COG1054	R	ORTHOMCL2361	K07146|	UPF0176 protein|
elar-LV19	AOC36_RS02675	hypothetical protein	178	COG1335	HR	ORTHOMCL2362	NA	NA
elar-LV19	AOC36_RS02710	alpha/beta hydrolase	284	COG2267	I	ORTHOMCL2363	NA	NA
elar-LV19	AOC36_RS02720	hypothetical protein	100	NA	NA	ORTHOMCL1722	NA	NA
elar-LV19	AOC36_RS02725	HAD family hydrolase	102	COG1011	H	ORTHOMCL1722	NA	NA
elar-LV19	AOC36_RS02735	pyridine nucleotide-disulfide oxidoreductase	681	COG1252	C	ORTHOMCL2364	K03885|	NADH dehydrogenase [EC:1.6.99.3]|
elar-LV19	AOC36_RS02740	hypothetical protein	300	COG0142	H	ORTHOMCL2365	K00805|	heptaprenyl diphosphate synthase [EC:2.5.1.30]|
elar-LV19	AOC36_RS02745	hypothetical protein	298	NA	NA	ORTHOMCL1806	NA	NA
elar-LV19	AOC36_RS02750	hypothetical protein	298	NA	NA	ORTHOMCL1806	NA	NA
elar-LV19	AOC36_RS02765	hypothetical protein	60	NA	NA	ORTHOMCL2366	NA	NA
elar-LV19	AOC36_RS02770	hypothetical protein	340	NA	NA	ORTHOMCL2367	NA	NA
elar-LV19	AOC36_RS02800	cation transporter	303	NA	NA	ORTHOMCL2368	NA	NA
elar-LV19	AOC36_RS02805	hypothetical protein	522	NA	NA	ORTHOMCL1829	NA	NA
elar-LV19	AOC36_RS02840	NAD(P)-dependent oxidoreductase	282	COG0300	R	ORTHOMCL1841	K07124|	uncharacterized protein|
elar-LV19	AOC36_RS02845	MerR family transcriptional regulator	124	COG0789	K	ORTHOMCL1644	K21745|	MerR family transcriptional regulator, aldehyde-responsive regulator|
elar-LV19	AOC36_RS02860	aminotransferase	396	NA	NA	ORTHOMCL2369	K14155|	cysteine-S-conjugate beta-lyase [EC:4.4.1.13]|
elar-LV19	AOC36_RS02865	aminopeptidase P family protein	357	COG0006	E	ORTHOMCL2370	K01262|	Xaa-Pro aminopeptidase [EC:3.4.11.9]|
elar-LV19	AOC36_RS02870	PTS sugar transporter subunit IIC	440	COG1455	G	ORTHOMCL2371	K02761|	PTS system, cellobiose-specific IIC component|
elar-LV19	AOC36_RS02885	peptidase M42	351	NA	NA	ORTHOMCL2372	NA	NA
elar-LV19	AOC36_RS02890	hypothetical protein	622	COG1762	GT	ORTHOMCL2373	K03491|	lichenan operon transcriptional antiterminator|
elar-LV19	AOC36_RS02900	ATP-binding protein	248	COG1484	L	ORTHOMCL1558	NA	NA
elar-LV19	AOC36_RS02905	hypothetical protein	493	COG4584	X	ORTHOMCL1608	NA	NA
elar-LV19	AOC36_RS02910	DUF368 domain-containing protein	278	NA	NA	ORTHOMCL1797	K08974|	putative membrane protein|
elar-LV19	AOC36_RS02915	hypothetical protein	205	NA	NA	ORTHOMCL2374	NA	NA
elar-LV19	AOC36_RS02920	PadR family transcriptional regulator	100	COG1695	K	ORTHOMCL1828	K10947|	PadR family transcriptional regulator, regulatory protein PadR|
elar-LV19	AOC36_RS02925	hypothetical protein	446	NA	NA	ORTHOMCL2375	NA	NA
elar-LV19	AOC36_RS02930	DUF4194 domain-containing protein	212	NA	NA	ORTHOMCL2376	NA	NA
elar-LV19	AOC36_RS02935	hypothetical protein	1070	NA	NA	ORTHOMCL2377	NA	NA
elar-LV19	AOC36_RS02940	hypothetical protein	403	NA	NA	ORTHOMCL2378	NA	NA
elar-LV19	AOC36_RS02960	pyridoxamine 5''-phosphate oxidase	158	NA	NA	ORTHOMCL1727	NA	NA
elar-LV19	AOC36_RS02995	hypothetical protein	100	NA	NA	ORTHOMCL2379	NA	NA
elar-LV19	AOC36_RS03050	hypothetical protein	157	COG2190	G	ORTHOMCL2380	K02777|	PTS system, sugar-specific IIA component [EC:2.7.1.-]|
elar-LV19	AOC36_RS03055	hypothetical protein	162	NA	NA	ORTHOMCL2381	NA	NA
elar-LV19	AOC36_RS03065	PTS alpha-glucoside transporter subunit IIBC	530	COG1264-COG1263	G-G	ORTHOMCL2382	K02749|K02750|	PTS system, alpha-glucoside-specific IIB component [EC:2.7.1.208 2.7.1.-]|PTS system, alpha-glucoside-specific IIC component|
elar-LV19	AOC36_RS03070	MurR/RpiR family transcriptional regulator	261	COG1737	K	ORTHOMCL2383	K03481|	RpiR family transcriptional regulator, glv operon transcriptional regulator|
elar-LV19	AOC36_RS03075	YccF domain-containing protein	123	NA	NA	ORTHOMCL2384	NA	NA
elar-LV19	AOC36_RS03080	N-acetyltransferase	193	COG1670	JO	ORTHOMCL2385	NA	NA
elar-LV19	AOC36_RS03090	GNAT family acetyltransferase	171	COG3981	R	ORTHOMCL2386	NA	NA
elar-LV19	AOC36_RS03095	hypothetical protein	581	NA	NA	ORTHOMCL2387	K01448|	N-acetylmuramoyl-L-alanine amidase [EC:3.5.1.28]|
elar-LV19	AOC36_RS03135	hypothetical protein	440	COG0726	GM	ORTHOMCL2388	NA	NA
elar-LV19	AOC36_RS03140	hypothetical protein	345	NA	NA	ORTHOMCL1837	NA	NA
elar-LV19	AOC36_RS03145	hypothetical protein	360	NA	NA	ORTHOMCL2389	NA	NA
elar-LV19	AOC36_RS03150	hypothetical protein	341	COG0463	M	ORTHOMCL2390	NA	NA
elar-LV19	AOC36_RS03155	hypothetical protein	222	COG0666	T	ORTHOMCL2391	K02895|	large subunit ribosomal protein L24|
elar-LV19	AOC36_RS03160	elongation factor G	688	COG0480	J	ORTHOMCL2392	K02355|	elongation factor G|
elar-LV19	AOC36_RS03200	hypothetical protein	840	NA	NA	ORTHOMCL1816	NA	NA
elar-LV19	AOC36_RS03205	hypothetical protein	195	COG1136	M	ORTHOMCL2393	NA	NA
elar-LV19	AOC36_RS03210	amino acid ABC transporter permease	221	COG0765	E	ORTHOMCL2394	K02029|	polar amino acid transport system permease protein|
elar-LV19	AOC36_RS03215	hypothetical protein	249	COG0834	ET	ORTHOMCL2395	K02030|	polar amino acid transport system substrate-binding protein|
elar-LV19	AOC36_RS03220	hypothetical protein	89	NA	NA	ORTHOMCL2396	NA	NA
elar-LV19	AOC36_RS03225	DNA-binding response regulator	225	COG0745	TK	ORTHOMCL2397	NA	NA
elar-LV19	AOC36_RS03230	sensor histidine kinase	399	COG0642	T	ORTHOMCL2398	NA	NA
elar-LV19	AOC36_RS03235	VTC domain-containing protein	235	NA	NA	ORTHOMCL2399	NA	NA
elar-LV19	AOC36_RS03240	DUF4956 domain-containing protein	229	NA	NA	ORTHOMCL2400	NA	NA
elar-LV19	AOC36_RS03245	carbohydrate-binding domain-containing protein	586	NA	NA	ORTHOMCL2401	NA	NA
elar-LV19	AOC36_RS03250	ChbG/HpnK family deacetylase	272	NA	NA	ORTHOMCL2402	K03478|	chitin disaccharide deacetylase [EC:3.5.1.105]|
elar-LV19	AOC36_RS03270	hypothetical protein	153	NA	NA	ORTHOMCL2403	NA	NA
elar-LV19	AOC36_RS03305	OsmC family peroxiredoxin	126	NA	NA	ORTHOMCL2404	K07397|	putative redox protein|
elar-LV19	AOC36_RS03315	6-phospho-beta-glucosidase	475	COG2723	G	ORTHOMCL1529	K01223|	6-phospho-beta-glucosidase [EC:3.2.1.86]|
elar-LV19	AOC36_RS03320	non-canonical purine NTP pyrophosphatase	201	NA	NA	ORTHOMCL2405	K02428|	XTP/dITP diphosphohydrolase [EC:3.6.1.66]|
elar-LV19	AOC36_RS03330	transcriptional regulator	109	COG1733	K	ORTHOMCL1778	NA	NA
elar-LV19	AOC36_RS03350	hypothetical protein	467	COG3464	X	ORTHOMCL1627	K07485|	transposase|
elar-LV19	AOC36_RS03475	DUF3137 domain-containing protein	283	NA	NA	ORTHOMCL2406	NA	NA
elar-LV19	AOC36_RS03480	LemA family protein	178	NA	NA	ORTHOMCL2407	K03744|	LemA protein|
elar-LV19	AOC36_RS03485	hypothetical protein	247	NA	NA	ORTHOMCL2408	K07313|	serine/threonine protein phosphatase 1 [EC:3.1.3.16]|
elar-LV19	AOC36_RS03525	glycoside hydrolase family 2	576	NA	NA	ORTHOMCL2409	NA	NA
elar-LV19	AOC36_RS03535	hypothetical protein	527	NA	NA	ORTHOMCL2410	K01992|	ABC-2 type transport system permease protein|
elar-LV19	AOC36_RS03540	ABC transporter ATP-binding protein	297	COG1131	V	ORTHOMCL1800	K01990|	ABC-2 type transport system ATP-binding protein|
elar-LV19	AOC36_RS03560	hypothetical protein	83	NA	NA	ORTHOMCL2411	NA	NA
elar-LV19	AOC36_RS03565	hypothetical protein	493	COG4584	X	ORTHOMCL1608	NA	NA
elar-LV19	AOC36_RS03570	ATP-binding protein	248	COG1484	L	ORTHOMCL1558	NA	NA
elar-LV19	AOC36_RS03575	hypothetical protein	67	NA	NA	ORTHOMCL2412	NA	NA
elar-LV19	AOC36_RS03585	hypothetical protein	153	NA	NA	ORTHOMCL2413	NA	NA
elar-LV19	AOC36_RS03590	hypothetical protein	339	NA	NA	ORTHOMCL2414	NA	NA
elar-LV19	AOC36_RS03595	hypothetical protein	361	NA	NA	ORTHOMCL2415	NA	NA
elar-LV19	AOC36_RS03635	hypothetical protein	269	NA	NA	ORTHOMCL2416	NA	NA
elar-LV19	AOC36_RS03680	HD domain-containing protein	211	NA	NA	ORTHOMCL2417	K06950|	uncharacterized protein|
elar-LV19	AOC36_RS03690	hypothetical protein	467	COG3464	X	ORTHOMCL1627	K07485|	transposase|
elar-LV19	AOC36_RS03710	fibro-slime domain-containing protein	1073	NA	NA	ORTHOMCL2418	NA	NA
elar-LV19	AOC36_RS03715	hypothetical protein	444	NA	NA	ORTHOMCL2419	K01046|	triacylglycerol lipase [EC:3.1.1.3]|
elar-LV19	AOC36_RS03730	hypothetical protein	289	COG3711	K	ORTHOMCL1834	K03488|	beta-glucoside operon transcriptional antiterminator|
elar-LV19	AOC36_RS03735	PTS beta-glucoside transporter subunit EIIBCA	614	COG1264-COG2190-COG1263	G-G-G	ORTHOMCL1825	K02755|K02756|K02757|	PTS system, beta-glucoside-specific IIA component [EC:2.7.1.-]|PTS system, beta-glucoside-specific IIB component [EC:2.7.1.-]|PTS system, beta-glucoside-specific IIC component|
elar-LV19	AOC36_RS03740	glycoside hydrolase family 1 protein	460	COG2723	G	ORTHOMCL2420	K01223|	6-phospho-beta-glucosidase [EC:3.2.1.86]|
elar-LV19	AOC36_RS03745	LysR family transcriptional regulator	301	COG0583	K	ORTHOMCL2421	NA	NA
elar-LV19	AOC36_RS03760	hypothetical protein	152	NA	NA	ORTHOMCL2422	NA	NA
elar-LV19	AOC36_RS03790	hypothetical protein	162	NA	NA	ORTHOMCL2423	K00230|	menaquinone-dependent protoporphyrinogen oxidase [EC:1.3.5.3]|
elar-LV19	AOC36_RS03795	FMN-binding protein	131	NA	NA	ORTHOMCL2424	NA	NA
elar-LV19	AOC36_RS03800	TetR/AcrR family transcriptional regulator	199	COG1309	K	ORTHOMCL2425	NA	NA
elar-LV19	AOC36_RS11840	hypothetical protein	119	NA	NA	ORTHOMCL1796	K07486|	transposase|
elar-LV19	AOC36_RS03805	hypothetical protein	304	NA	NA	ORTHOMCL2426	NA	NA
elar-LV19	AOC36_RS03810	oxalate:formate antiporter	260	NA	NA	ORTHOMCL2427	NA	NA
elar-LV19	AOC36_RS03815	Crp/Fnr family transcriptional regulator	206	COG0664	T	ORTHOMCL2428	NA	NA
elar-LV19	AOC36_RS03820	hypothetical protein	75	NA	NA	ORTHOMCL2429	NA	NA
elar-LV19	AOC36_RS03825	NAD(P)-dependent oxidoreductase	286	COG0702	R	ORTHOMCL2430	NA	NA
elar-LV19	AOC36_RS03830	MarR family transcriptional regulator	140	COG1846	K	ORTHOMCL2431	NA	NA
elar-LV19	AOC36_RS03835	aldo/keto reductase	327	COG0667	R	ORTHOMCL1724	K05275|	pyridoxine 4-dehydrogenase [EC:1.1.1.65]|
elar-LV19	AOC36_RS11845	hypothetical protein	49	COG0583	K	ORTHOMCL2432	NA	NA
elar-LV19	AOC36_RS11850	hypothetical protein	90	COG0583	K	ORTHOMCL2433	NA	NA
elar-LV19	AOC36_RS11855	hypothetical protein	105	NA	NA	ORTHOMCL2434	NA	NA
elar-LV19	AOC36_RS03855	replication initiation protein	100	NA	NA	ORTHOMCL2435	NA	NA
elar-LV19	AOC36_RS03860	hypothetical protein	132	NA	NA	ORTHOMCL2436	NA	NA
elar-LV19	AOC36_RS03865	hypothetical protein	75	NA	NA	ORTHOMCL2437	NA	NA
elar-LV19	AOC36_RS03990	type II secretion system protein	88	COG2165	NUW	ORTHOMCL2438	NA	NA
elar-LV19	AOC36_RS03995	transposase	491	COG3464	X	ORTHOMCL684	K07485|	transposase|
elar-LV19	AOC36_RS04000	hypothetical protein	156	NA	NA	ORTHOMCL701	NA	NA
elar-LV19	AOC36_RS04005	hypothetical protein	146	NA	NA	ORTHOMCL2439	NA	NA
elar-LV19	AOC36_RS04010	hypothetical protein	700	NA	NA	ORTHOMCL2440	NA	NA
elar-LV19	AOC36_RS04015	type II secretion system F family protein	395	COG1459	NUW	ORTHOMCL2441	K02653|	type IV pilus assembly protein PilC|
elar-LV19	AOC36_RS04020	hypothetical protein	293	NA	NA	ORTHOMCL2442	K02662|	type IV pilus assembly protein PilM|
elar-LV19	AOC36_RS04025	hypothetical protein	185	NA	NA	ORTHOMCL2443	NA	NA
elar-LV19	AOC36_RS04030	hypothetical protein	212	NA	NA	ORTHOMCL2444	NA	NA
elar-LV19	AOC36_RS04035	prepilin peptidase	250	COG1989	NU	ORTHOMCL2445	K02654|	leader peptidase (prepilin peptidase) / N-methyltransferase [EC:3.4.23.43 2.1.1.-]|
elar-LV19	AOC36_RS04040	hypothetical protein	550	COG2804	NUW	ORTHOMCL2446	K02652|	type IV pilus assembly protein PilB|
elar-LV19	AOC36_RS04045	hypothetical protein	124	NA	NA	ORTHOMCL2447	K02650|	type IV pilus assembly protein PilA|
elar-LV19	AOC36_RS04115	N-acetyltransferase	201	NA	NA	ORTHOMCL2448	NA	NA
elar-LV19	AOC36_RS04130	hypothetical protein	61	NA	NA	ORTHOMCL1864	NA	NA
elar-LV19	AOC36_RS04135	hypothetical protein	187	NA	NA	ORTHOMCL2449	NA	NA
elar-LV19	AOC36_RS04140	hypothetical protein	85	NA	NA	ORTHOMCL2450	NA	NA
elar-LV19	AOC36_RS04150	gfo/Idh/MocA family oxidoreductase	321	COG0673	R	ORTHOMCL2451	K00078|	dihydrodiol dehydrogenase / D-xylose 1-dehydrogenase (NADP) [EC:1.3.1.20 1.1.1.179]|
elar-LV19	AOC36_RS04195	hypothetical protein	78	NA	NA	ORTHOMCL2452	NA	NA
elar-LV19	AOC36_RS04200	hypothetical protein	73	NA	NA	ORTHOMCL2453	NA	NA
elar-LV19	AOC36_RS04240	2,3-bisphosphoglycerate-independent phosphoglycerate mutase	521	NA	NA	ORTHOMCL2454	K15633|	2,3-bisphosphoglycerate-independent phosphoglycerate mutase [EC:5.4.2.12]|
elar-LV19	AOC36_RS04310	histidine kinase	374	NA	NA	ORTHOMCL2455	NA	NA
elar-LV19	AOC36_RS04315	DNA-binding response regulator	210	COG2197	TK	ORTHOMCL2456	NA	NA
elar-LV19	AOC36_RS04320	ABC transporter ATP-binding protein	310	COG1131	V	ORTHOMCL2457	K01990|K10822|	ABC-2 type transport system ATP-binding protein|nonpolar-amino-acid-transporting ATPase [EC:7.4.2.2]|
elar-LV19	AOC36_RS04325	ABC transporter permease	423	COG0842	V	ORTHOMCL2458	K01992|	ABC-2 type transport system permease protein|
elar-LV19	AOC36_RS04330	ABC transporter permease	357	COG0842	V	ORTHOMCL2459	K01992|	ABC-2 type transport system permease protein|
elar-LV19	AOC36_RS04335	ABC transporter ATP-binding protein	297	COG1131	V	ORTHOMCL1800	K01990|	ABC-2 type transport system ATP-binding protein|
elar-LV19	AOC36_RS04340	hypothetical protein	115	NA	NA	ORTHOMCL2460	K01992|	ABC-2 type transport system permease protein|
elar-LV19	AOC36_RS04345	hypothetical protein	151	NA	NA	ORTHOMCL2461	NA	NA
elar-LV19	AOC36_RS04370	transposase	491	COG3464	X	ORTHOMCL684	K07485|	transposase|
elar-LV19	AOC36_RS04375	hypothetical protein	156	NA	NA	ORTHOMCL701	NA	NA
elar-LV19	AOC36_RS04400	undecaprenyl-diphosphate phosphatase	280	COG1968	I	ORTHOMCL2462	K06153|	undecaprenyl-diphosphatase [EC:3.6.1.27]|
elar-LV19	AOC36_RS04460	hypothetical protein	62	NA	NA	ORTHOMCL2463	NA	NA
elar-LV19	AOC36_RS04465	AraC family transcriptional regulator	229	COG2207	K	ORTHOMCL2464	NA	NA
elar-LV19	AOC36_RS04470	homoserine kinase	290	COG0083	E	ORTHOMCL2465	K00872|	homoserine kinase [EC:2.7.1.39]|
elar-LV19	AOC36_RS04475	threonine synthase	473	COG0498	E	ORTHOMCL2466	K01733|	threonine synthase [EC:4.2.3.1]|
elar-LV19	AOC36_RS04480	hypothetical protein	149	NA	NA	ORTHOMCL2467	K06209|	chorismate mutase [EC:5.4.99.5]|
elar-LV19	AOC36_RS04485	homoserine dehydrogenase	364	COG0460	E	ORTHOMCL2468	K00003|	homoserine dehydrogenase [EC:1.1.1.3]|
elar-LV19	AOC36_RS04490	aspartate kinase	401	COG0527	E	ORTHOMCL2469	K00928|	aspartate kinase [EC:2.7.2.4]|
elar-LV19	AOC36_RS04495	aspartate-semialdehyde dehydrogenase	319	COG0136	E	ORTHOMCL2470	K00133|	aspartate-semialdehyde dehydrogenase [EC:1.2.1.11]|
elar-LV19	AOC36_RS04500	LysR family transcriptional regulator	89	COG0583	K	ORTHOMCL2471	NA	NA
elar-LV19	AOC36_RS04575	EamA family transporter	285	COG2510	S	ORTHOMCL2472	K08978|	bacterial/archaeal transporter family protein|
elar-LV19	AOC36_RS04595	YtxH domain-containing protein	86	NA	NA	ORTHOMCL2473	NA	NA
elar-LV19	AOC36_RS04600	purine-nucleoside phosphorylase	240	COG0813	F	ORTHOMCL2474	K03784|	purine-nucleoside phosphorylase [EC:2.4.2.1]|
elar-LV19	AOC36_RS04635	nucleoside hydrolase	303	COG1957	F	ORTHOMCL2475	K01239|K01250|	purine nucleosidase [EC:3.2.2.1]|pyrimidine-specific ribonucleoside hydrolase [EC:3.2.-.-]|
elar-LV19	AOC36_RS04735	Cof-type HAD-IIB family hydrolase	268	COG0561	HR	ORTHOMCL2476	NA	NA
elar-LV19	AOC36_RS04755	transposase	491	COG3464	X	ORTHOMCL684	K07485|	transposase|
elar-LV19	AOC36_RS04760	hypothetical protein	156	NA	NA	ORTHOMCL701	NA	NA
elar-LV19	AOC36_RS04930	L-sorbose 1-phosphate reductase	419	COG1063	ER	ORTHOMCL2477	K19956|	L-sorbose 1-phosphate reductase [EC:1.1.1.-]|
elar-LV19	AOC36_RS04935	PTS mannitol transporter subunit IIA	140	COG4668	G	ORTHOMCL2478	K02798|	PTS system, mannitol-specific IIA component [EC:2.7.1.197]|
elar-LV19	AOC36_RS04940	hypothetical protein	686	COG3711	K	ORTHOMCL2479	K03483|	mannitol operon transcriptional antiterminator|
elar-LV19	AOC36_RS04945	PTS mannitol transporter subunit IICBA	458	COG2213	G	ORTHOMCL2480	K02799|K02800|	PTS system, mannitol-specific IIB component [EC:2.7.1.197]|PTS system, mannitol-specific IIC component|
elar-LV19	AOC36_RS04990	hypothetical protein	117	NA	NA	ORTHOMCL2481	NA	NA
elar-LV19	AOC36_RS05130	fructose bisphosphate aldolase	295	NA	NA	ORTHOMCL2482	K01623|	fructose-bisphosphate aldolase, class I [EC:4.1.2.13]|
elar-LV19	AOC36_RS05145	AraC family transcriptional regulator	289	COG2207-COG3708	K-K	ORTHOMCL2483	K13653|	AraC family transcriptional regulator|
elar-LV19	AOC36_RS05150	hypothetical protein	94	NA	NA	ORTHOMCL1769	NA	NA
elar-LV19	AOC36_RS05165	acetyltransferase	169	NA	NA	ORTHOMCL2484	NA	NA
elar-LV19	AOC36_RS05250	ABC transporter ATP-binding protein	234	COG0410	E	ORTHOMCL2485	K01996|K10822|	branched-chain amino acid transport system ATP-binding protein|nonpolar-amino-acid-transporting ATPase [EC:7.4.2.2]|
elar-LV19	AOC36_RS05255	ABC transporter ATP-binding protein	258	COG0411	E	ORTHOMCL2486	K01995|K10822|	branched-chain amino acid transport system ATP-binding protein|nonpolar-amino-acid-transporting ATPase [EC:7.4.2.2]|
elar-LV19	AOC36_RS05260	branched-chain amino acid ABC transporter permease	320	COG4177	E	ORTHOMCL1811	K01998|	branched-chain amino acid transport system permease protein|
elar-LV19	AOC36_RS05265	branched-chain amino acid ABC transporter permease	292	COG0559	E	ORTHOMCL1811	K01997|	branched-chain amino acid transport system permease protein|
elar-LV19	AOC36_RS05270	hypothetical protein	384	COG0683	E	ORTHOMCL2487	K01999|	branched-chain amino acid transport system substrate-binding protein|
elar-LV19	AOC36_RS05275	oleate hydratase	589	NA	NA	ORTHOMCL2488	K10254|	oleate hydratase [EC:4.2.1.53]|
elar-LV19	AOC36_RS05280	hypothetical protein	190	COG1309	K	ORTHOMCL1714	NA	NA
elar-LV19	AOC36_RS05290	hypothetical protein	476	NA	NA	ORTHOMCL1665	NA	NA
elar-LV19	AOC36_RS12070	hypothetical protein	2227	NA	NA	ORTHOMCL1844	NA	NA
elar-LV19	AOC36_RS05300	YbaK/EbsC family protein	156	NA	NA	ORTHOMCL2489	NA	NA
elar-LV19	AOC36_RS05305	aminopeptidase	408	COG2309	E	ORTHOMCL2490	K19689|	aminopeptidase [EC:3.4.11.-]|
elar-LV19	AOC36_RS05385	hypothetical protein	322	NA	NA	ORTHOMCL2491	NA	NA
elar-LV19	AOC36_RS05390	MFS transporter	409	COG2270	R	ORTHOMCL2492	K06902|	MFS transporter, UMF1 family|
elar-LV19	AOC36_RS05590	hypothetical protein	174	NA	NA	ORTHOMCL2493	NA	NA
elar-LV19	AOC36_RS05620	DUF554 domain-containing protein	226	COG1811	S	ORTHOMCL1820	K07150|	uncharacterized protein|
elar-LV19	AOC36_RS05625	ChbG/HpnK family deacetylase	245	NA	NA	ORTHOMCL2494	K03478|	chitin disaccharide deacetylase [EC:3.5.1.105]|
elar-LV19	AOC36_RS05630	PTS sugar transporter subunit IIC	414	COG1455	G	ORTHOMCL1801	K02761|	PTS system, cellobiose-specific IIC component|
elar-LV19	AOC36_RS05640	MurR/RpiR family transcriptional regulator	254	COG1737	K	ORTHOMCL2495	NA	NA
elar-LV19	AOC36_RS05645	MBL fold metallo-hydrolase	237	COG0491	R	ORTHOMCL2496	NA	NA
elar-LV19	AOC36_RS05675	hypothetical protein	432	COG0402	FR	ORTHOMCL2497	K12960|	5-methylthioadenosine/S-adenosylhomocysteine deaminase [EC:3.5.4.31 3.5.4.28]|
elar-LV19	AOC36_RS05710	hypothetical protein	395	NA	NA	ORTHOMCL2498	NA	NA
elar-LV19	AOC36_RS05720	hypothetical protein	476	NA	NA	ORTHOMCL1665	NA	NA
elar-LV19	AOC36_RS05725	hypothetical protein	1606	NA	NA	ORTHOMCL1844	NA	NA
elar-LV19	AOC36_RS05775	transposase	430	COG3464	X	ORTHOMCL1643	K07485|	transposase|
elar-LV19	AOC36_RS05845	flavodoxin family protein	188	COG2249	R	ORTHOMCL1790	K00355|	NAD(P)H dehydrogenase (quinone) [EC:1.6.5.2]|
elar-LV19	AOC36_RS05945	hypothetical protein	224	NA	NA	ORTHOMCL2499	NA	NA
elar-LV19	AOC36_RS05955	hypothetical protein	97	NA	NA	ORTHOMCL2500	NA	NA
elar-LV19	AOC36_RS06045	Cna B-type domain-containing protein	979	NA	NA	ORTHOMCL1726	NA	NA
elar-LV19	AOC36_RS06070	PTS sugar transporter subunit IIC	391	COG1455	G	ORTHOMCL2501	K02761|	PTS system, cellobiose-specific IIC component|
elar-LV19	AOC36_RS06075	hypothetical protein	205	NA	NA	ORTHOMCL2502	NA	NA
elar-LV19	AOC36_RS06225	Free methionine-(R)-sulfoxide reductase	152	COG1956	VT	ORTHOMCL2503	K08968|	L-methionine (R)-S-oxide reductase [EC:1.8.4.14]|
elar-LV19	AOC36_RS06230	NADPH-dependent oxidoreductase	183	COG0431	C	ORTHOMCL2504	NA	NA
elar-LV19	AOC36_RS06235	MarR family transcriptional regulator	145	COG1846	K	ORTHOMCL2505	NA	NA
elar-LV19	AOC36_RS06240	N-acetyltransferase	170	COG1670	JO	ORTHOMCL2506	NA	NA
elar-LV19	AOC36_RS06245	hypothetical protein	165	NA	NA	ORTHOMCL2507	K11065|	thiol peroxidase, atypical 2-Cys peroxiredoxin [EC:1.11.1.15]|
elar-LV19	AOC36_RS06260	arsenical-resistance protein	352	COG0798	P	ORTHOMCL2508	K03325|	arsenite transporter|
elar-LV19	AOC36_RS06265	arsenate reductase ArsC	141	COG0394	T	ORTHOMCL2509	K03741|	arsenate reductase (thioredoxin) [EC:1.20.4.4]|
elar-LV19	AOC36_RS06270	ArsR family transcriptional regulator	107	COG0640	K	ORTHOMCL2510	K03892|	ArsR family transcriptional regulator, arsenate/arsenite/antimonite-responsive transcriptional repressor|
elar-LV19	AOC36_RS06275	arsenical pump-driving ATPase	589	COG0003	P	ORTHOMCL2511	K01551|	arsenite/tail-anchored protein-transporting ATPase [EC:7.3.2.7 7.3.-.-]|
elar-LV19	AOC36_RS06280	arsenical resistance operon transcriptional repressor ArsD	114	NA	NA	ORTHOMCL2512	NA	NA
elar-LV19	AOC36_RS06285	aldo/keto reductase	275	COG0656	Q	ORTHOMCL2513	NA	NA
elar-LV19	AOC36_RS06305	hypothetical protein	218	COG0491	R	ORTHOMCL2514	NA	NA
elar-LV19	AOC36_RS06315	hypothetical protein	186	NA	NA	ORTHOMCL2515	NA	NA
elar-LV19	AOC36_RS06320	hypothetical protein	115	NA	NA	ORTHOMCL2516	NA	NA
elar-LV19	AOC36_RS06325	aldo/keto reductase	307	NA	NA	ORTHOMCL1724	NA	NA
elar-LV19	AOC36_RS06330	MFS transporter	406	NA	NA	ORTHOMCL2517	K08217|	MFS transporter, DHA3 family, macrolide efflux protein|
elar-LV19	AOC36_RS06335	NAD(P)/FAD-dependent oxidoreductase	320	COG0492	O	ORTHOMCL2518	K21567|	ferredoxin/flavodoxin---NADP+ reductase [EC:1.18.1.2 1.19.1.1]|
elar-LV19	AOC36_RS06340	N-acetyltransferase	141	NA	NA	ORTHOMCL2519	NA	NA
elar-LV19	AOC36_RS06345	NUDIX hydrolase	167	COG0494	V	ORTHOMCL2520	NA	NA
elar-LV19	AOC36_RS06350	MurR/RpiR family transcriptional regulator	294	COG1737	K	ORTHOMCL1884	NA	NA
elar-LV19	AOC36_RS06355	Cof-type HAD-IIB family hydrolase	289	COG0561	HR	ORTHOMCL1712	K21064|	5-amino-6-(5-phospho-D-ribitylamino)uracil phosphatase [EC:3.1.3.104]|
elar-LV19	AOC36_RS06360	N-acetyltransferase	171	COG1670-COG0456	JO-J	ORTHOMCL2521	NA	NA
elar-LV19	AOC36_RS06365	serine protease	272	COG0265	O	ORTHOMCL2522	NA	NA
elar-LV19	AOC36_RS06390	VWA domain-containing protein	217	NA	NA	ORTHOMCL2523	NA	NA
elar-LV19	AOC36_RS06395	macro domain-containing protein	319	COG2110	J	ORTHOMCL2524	K23518|	O-acetyl-ADP-ribose deacetylase [EC:3.1.1.106]|
elar-LV19	AOC36_RS06405	aldo/keto reductase	285	COG0656	Q	ORTHOMCL2525	NA	NA
elar-LV19	AOC36_RS06420	DUF3737 domain-containing protein	282	NA	NA	ORTHOMCL2526	NA	NA
elar-LV19	AOC36_RS06425	MFS transporter	396	COG2814	G	ORTHOMCL2527	K08164|	MFS transporter, DHA1 family, putative efflux transporter|
elar-LV19	AOC36_RS06435	hypothetical protein	469	NA	NA	ORTHOMCL2528	NA	NA
elar-LV19	AOC36_RS06440	nitroreductase	221	NA	NA	ORTHOMCL2529	NA	NA
elar-LV19	AOC36_RS06450	hypothetical protein	137	NA	NA	ORTHOMCL2530	NA	NA
elar-LV19	AOC36_RS06455	hypothetical protein	595	NA	NA	ORTHOMCL1829	NA	NA
elar-LV19	AOC36_RS06465	DEAD/DEAH box helicase	1739	COG1205	L	ORTHOMCL1857	NA	NA
elar-LV19	AOC36_RS06470	hypothetical protein	341	NA	NA	ORTHOMCL2531	NA	NA
elar-LV19	AOC36_RS06475	hypothetical protein	529	NA	NA	ORTHOMCL2532	NA	NA
elar-LV19	AOC36_RS06480	hypothetical protein	481	NA	NA	ORTHOMCL2533	NA	NA
elar-LV19	AOC36_RS06485	hypothetical protein	410	COG4584	X	ORTHOMCL1608	NA	NA
elar-LV19	AOC36_RS06490	hypothetical protein	219	COG1484	L	ORTHOMCL1558	NA	NA
elar-LV19	AOC36_RS06495	hypothetical protein	395	NA	NA	ORTHOMCL2534	NA	NA
elar-LV19	AOC36_RS06500	hypothetical protein	78	NA	NA	ORTHOMCL2535	NA	NA
elar-LV19	AOC36_RS06505	hypothetical protein	68	NA	NA	ORTHOMCL2536	NA	NA
elar-LV19	AOC36_RS11945	hypothetical protein	87	NA	NA	ORTHOMCL1796	NA	NA
elar-LV19	AOC36_RS06510	CBS domain-containing protein	225	NA	NA	ORTHOMCL2537	NA	NA
elar-LV19	AOC36_RS06530	restriction endonuclease subunit S	191	COG0732	V	ORTHOMCL2538	K01154|	type I restriction enzyme, S subunit [EC:3.1.21.3]|
elar-LV19	AOC36_RS06535	AraC family transcriptional regulator	275	COG2207	K	ORTHOMCL2539	NA	NA
elar-LV19	AOC36_RS06540	DUF554 domain-containing protein	233	COG1811	S	ORTHOMCL1820	K07150|	uncharacterized protein|
elar-LV19	AOC36_RS06545	butyrate kinase	350	NA	NA	ORTHOMCL2540	K00929|	butyrate kinase [EC:2.7.2.7]|
elar-LV19	AOC36_RS06550	hypothetical protein	301	NA	NA	ORTHOMCL2541	K00634|	phosphate butyryltransferase [EC:2.3.1.19]|
elar-LV19	AOC36_RS06555	succinate-semialdehyde dehydrogenase	437	COG1012	C	ORTHOMCL2542	K18119|	succinate-semialdehyde dehydrogenase [EC:1.2.1.76]|
elar-LV19	AOC36_RS06560	NAD(P)-dependent alcohol dehydrogenase	372	COG1062	R	ORTHOMCL1817	K00055|	aryl-alcohol dehydrogenase [EC:1.1.1.90]|
elar-LV19	AOC36_RS06570	nucleotide kinase	164	NA	NA	ORTHOMCL2543	NA	NA
elar-LV19	AOC36_RS06575	hypothetical protein	92	NA	NA	ORTHOMCL2544	NA	NA
elar-LV19	AOC36_RS06615	hypothetical protein	138	NA	NA	ORTHOMCL2545	NA	NA
elar-LV19	AOC36_RS06625	hypothetical protein	71	NA	NA	ORTHOMCL2546	NA	NA
elar-LV19	AOC36_RS06630	XRE family transcriptional regulator	646	NA	NA	ORTHOMCL2547	K02334|	DNA polymerase bacteriophage-type [EC:2.7.7.7]|
elar-LV19	AOC36_RS06635	DUF2815 domain-containing protein	183	NA	NA	ORTHOMCL2548	NA	NA
elar-LV19	AOC36_RS06640	DUF2800 domain-containing protein	378	NA	NA	ORTHOMCL2549	NA	NA
elar-LV19	AOC36_RS06645	rRNA biogenesis protein rrp5	105	NA	NA	ORTHOMCL2550	NA	NA
elar-LV19	AOC36_RS06650	hypothetical protein	72	NA	NA	ORTHOMCL2551	NA	NA
elar-LV19	AOC36_RS06655	hypothetical protein	312	NA	NA	ORTHOMCL1791	K07273|	lysozyme|
elar-LV19	AOC36_RS06660	holin	136	NA	NA	ORTHOMCL2552	NA	NA
elar-LV19	AOC36_RS06665	glycosyl hydrolase	822	NA	NA	ORTHOMCL2553	NA	NA
elar-LV19	AOC36_RS06675	hypothetical protein	493	COG4584	X	ORTHOMCL1608	NA	NA
elar-LV19	AOC36_RS06680	ATP-binding protein	248	COG1484	L	ORTHOMCL1558	NA	NA
elar-LV19	AOC36_RS11955	hypothetical protein	65	NA	NA	ORTHOMCL2554	NA	NA
elar-LV19	AOC36_RS06690	hypothetical protein	841	NA	NA	ORTHOMCL2555	NA	NA
elar-LV19	AOC36_RS06695	phage tail family protein	258	NA	NA	ORTHOMCL2556	NA	NA
elar-LV19	AOC36_RS06700	phage tail protein	868	NA	NA	ORTHOMCL2557	NA	NA
elar-LV19	AOC36_RS06705	hypothetical protein	127	NA	NA	ORTHOMCL2558	NA	NA
elar-LV19	AOC36_RS06710	phage tail protein	197	NA	NA	ORTHOMCL2559	NA	NA
elar-LV19	AOC36_RS06715	hypothetical protein	114	NA	NA	ORTHOMCL2560	NA	NA
elar-LV19	AOC36_RS06720	hypothetical protein	143	NA	NA	ORTHOMCL2561	NA	NA
elar-LV19	AOC36_RS06725	head-tail adaptor protein	113	NA	NA	ORTHOMCL2562	NA	NA
elar-LV19	AOC36_RS06730	phage gp6-like head-tail connector protein	102	NA	NA	ORTHOMCL2563	NA	NA
elar-LV19	AOC36_RS06735	Head fiber protein	74	NA	NA	ORTHOMCL2564	NA	NA
elar-LV19	AOC36_RS06740	phage major capsid protein	398	COG4653	X	ORTHOMCL2565	NA	NA
elar-LV19	AOC36_RS06745	Clp protease ClpP	239	NA	NA	ORTHOMCL2566	K01358|	ATP-dependent Clp protease, protease subunit [EC:3.4.21.92]|
elar-LV19	AOC36_RS06750	phage portal protein	440	COG4695	X	ORTHOMCL2567	NA	NA
elar-LV19	AOC36_RS06755	terminase large subunit	521	COG4626	X	ORTHOMCL1833	NA	NA
elar-LV19	AOC36_RS06760	DUF5049 domain-containing protein	59	NA	NA	ORTHOMCL2568	NA	NA
elar-LV19	AOC36_RS06765	DUF4314 domain-containing protein	76	NA	NA	ORTHOMCL2569	NA	NA
elar-LV19	AOC36_RS06770	virulence protein	230	NA	NA	ORTHOMCL2570	NA	NA
elar-LV19	AOC36_RS06780	cytosine methyltransferase	411	COG0863-COG1475	L-D	ORTHOMCL2571	NA	NA
elar-LV19	AOC36_RS06785	methionine adenosyltransferase	387	NA	NA	ORTHOMCL2572	K00789|	S-adenosylmethionine synthetase [EC:2.5.1.6]|
elar-LV19	AOC36_RS06790	terminase	179	NA	NA	ORTHOMCL2573	NA	NA
elar-LV19	AOC36_RS11960	HNH endonuclease	119	COG1403	V	ORTHOMCL2574	K07451|	5-methylcytosine-specific restriction enzyme A [EC:3.1.21.-]|
elar-LV19	AOC36_RS06795	DUF1492 domain-containing protein	150	NA	NA	ORTHOMCL2575	NA	NA
elar-LV19	AOC36_RS06800	hypothetical protein	74	NA	NA	ORTHOMCL2576	NA	NA
elar-LV19	AOC36_RS06805	ATP-dependent helicase	450	COG0553	KL	ORTHOMCL2577	NA	NA
elar-LV19	AOC36_RS06810	VRR-NUC domain-containing protein	93	NA	NA	ORTHOMCL2578	NA	NA
elar-LV19	AOC36_RS06815	hypothetical protein	785	NA	NA	ORTHOMCL2579	NA	NA
elar-LV19	AOC36_RS06840	hypothetical protein	876	NA	NA	ORTHOMCL2580	NA	NA
elar-LV19	AOC36_RS06845	DUF1837 domain-containing protein	511	NA	NA	ORTHOMCL2581	NA	NA
elar-LV19	AOC36_RS11965	hypothetical protein	50	NA	NA	ORTHOMCL2582	NA	NA
elar-LV19	AOC36_RS06850	restriction endonuclease	475	COG0732	V	ORTHOMCL2583	K01154|	type I restriction enzyme, S subunit [EC:3.1.21.3]|
elar-LV19	AOC36_RS06855	SAM-dependent DNA methyltransferase	489	COG0286	V	ORTHOMCL2584	K03427|	type I restriction enzyme M protein [EC:2.1.1.72]|
elar-LV19	AOC36_RS06860	restriction endonuclease subunit R	791	NA	NA	ORTHOMCL2585	K01153|	type I restriction enzyme, R subunit [EC:3.1.21.3]|
elar-LV19	AOC36_RS06890	ATP-binding protein	457	COG1672	R	ORTHOMCL2586	K06921|	uncharacterized protein|
elar-LV19	AOC36_RS06895	hypothetical protein	78	NA	NA	ORTHOMCL2587	NA	NA
elar-LV19	AOC36_RS06900	hypothetical protein	603	NA	NA	ORTHOMCL1822	NA	NA
elar-LV19	AOC36_RS06905	hypothetical protein	370	NA	NA	ORTHOMCL2588	NA	NA
elar-LV19	AOC36_RS06910	hypothetical protein	368	NA	NA	ORTHOMCL2589	NA	NA
elar-LV19	AOC36_RS06915	hypothetical protein	582	NA	NA	ORTHOMCL1822	NA	NA
elar-LV19	AOC36_RS06920	hypothetical protein	574	NA	NA	ORTHOMCL2590	NA	NA
elar-LV19	AOC36_RS06925	hypothetical protein	1712	COG1205	L	ORTHOMCL1857	K06877|	DEAD/DEAH box helicase domain-containing protein|
elar-LV19	AOC36_RS06930	hypothetical protein	917	NA	NA	ORTHOMCL2591	NA	NA
elar-LV19	AOC36_RS11970	hypothetical protein	133	NA	NA	ORTHOMCL2592	NA	NA
elar-LV19	AOC36_RS06965	hypothetical protein	170	NA	NA	ORTHOMCL2593	K02113|	F-type H+-transporting ATPase subunit delta|
elar-LV19	AOC36_RS06990	hypothetical protein	142	NA	NA	ORTHOMCL2594	NA	NA
elar-LV19	AOC36_RS07005	aldo/keto reductase	269	COG0656	Q	ORTHOMCL2595	NA	NA
elar-LV19	AOC36_RS07015	hypothetical protein	550	NA	NA	ORTHOMCL2596	NA	NA
elar-LV19	AOC36_RS07025	DUF1508 domain-containing protein	123	NA	NA	ORTHOMCL2597	K09946|	uncharacterized protein|
elar-LV19	AOC36_RS07050	flavodoxin family protein	199	COG2249	R	ORTHOMCL1790	K00355|	NAD(P)H dehydrogenase (quinone) [EC:1.6.5.2]|
elar-LV19	AOC36_RS07060	hypothetical protein	135	NA	NA	ORTHOMCL2598	NA	NA
elar-LV19	AOC36_RS07065	thiamine-binding protein	98	COG0011	S	ORTHOMCL2599	NA	NA
elar-LV19	AOC36_RS07070	DJ-1 family protein	193	COG0693	R	ORTHOMCL2600	K03152|	protein deglycase [EC:3.5.1.124]|
elar-LV19	AOC36_RS07090	multidrug ABC transporter ATP-binding protein	581	COG1132	V	ORTHOMCL2601	K18889|	ATP-binding cassette, subfamily B, multidrug efflux pump|
elar-LV19	AOC36_RS07095	ABC transporter ATP-binding protein	592	COG1132	V	ORTHOMCL2602	K18890|	ATP-binding cassette, subfamily B, multidrug efflux pump|
elar-LV19	AOC36_RS07100	hypothetical protein	451	NA	NA	ORTHOMCL1646	NA	NA
elar-LV19	AOC36_RS07105	hypothetical protein	459	NA	NA	ORTHOMCL1665	NA	NA
elar-LV19	AOC36_RS07110	hypothetical protein	470	NA	NA	ORTHOMCL1665	NA	NA
elar-LV19	AOC36_RS07115	hypothetical protein	771	NA	NA	ORTHOMCL1729	K10614|	E3 ubiquitin-protein ligase HERC3 [EC:2.3.2.26]|
elar-LV19	AOC36_RS07120	signal peptidase I	167	COG0681	U	ORTHOMCL1667	K13280|	signal peptidase I [EC:3.4.21.89]|
elar-LV19	AOC36_RS07125	hypothetical protein	446	NA	NA	ORTHOMCL1646	NA	NA
elar-LV19	AOC36_RS07150	hypothetical protein	156	NA	NA	ORTHOMCL701	NA	NA
elar-LV19	AOC36_RS07155	transposase	491	COG3464	X	ORTHOMCL684	K07485|	transposase|
elar-LV19	AOC36_RS07170	hypothetical protein	333	NA	NA	ORTHOMCL1771	NA	NA
elar-LV19	AOC36_RS07175	PadR family transcriptional regulator	111	COG1695	K	ORTHOMCL1773	K10947|	PadR family transcriptional regulator, regulatory protein PadR|
elar-LV19	AOC36_RS07200	glycoside hydrolase family 1 protein	478	COG2723	G	ORTHOMCL1529	K01223|	6-phospho-beta-glucosidase [EC:3.2.1.86]|
elar-LV19	AOC36_RS07205	sensor domain-containing diguanylate cyclase	474	COG2202-COG2199	T-T	ORTHOMCL1645	NA	NA
elar-LV19	AOC36_RS07235	N-acetyltransferase	89	COG2388	R	ORTHOMCL2603	K06975|	uncharacterized protein|
elar-LV19	AOC36_RS07245	hypothetical protein	316	NA	NA	ORTHOMCL1837	NA	NA
elar-LV19	AOC36_RS07250	serine protease	274	COG0265	O	ORTHOMCL2604	K04771|	serine protease Do [EC:3.4.21.107]|
elar-LV19	AOC36_RS07255	GGDEF domain-containing protein	402	COG2199	T	ORTHOMCL1645	NA	NA
elar-LV19	AOC36_RS07350	hypothetical protein	118	NA	NA	ORTHOMCL2605	NA	NA
elar-LV19	AOC36_RS07355	DUF2089 domain-containing protein	99	NA	NA	ORTHOMCL2606	NA	NA
elar-LV19	AOC36_RS07360	NAD(P)-dependent oxidoreductase	260	COG0300	R	ORTHOMCL1841	K07124|	uncharacterized protein|
elar-LV19	AOC36_RS07375	hypothetical protein	156	NA	NA	ORTHOMCL701	NA	NA
elar-LV19	AOC36_RS07380	transposase	491	COG3464	X	ORTHOMCL684	K07485|	transposase|
elar-LV19	AOC36_RS07390	VOC family protein	156	COG3865	R	ORTHOMCL2607	NA	NA
elar-LV19	AOC36_RS07395	alpha/beta hydrolase	239	NA	NA	ORTHOMCL2608	NA	NA
elar-LV19	AOC36_RS07400	hypothetical protein	117	NA	NA	ORTHOMCL2609	NA	NA
elar-LV19	AOC36_RS07405	transposase	375	COG0675	X	ORTHOMCL1611	K07496|	putative transposase|
elar-LV19	AOC36_RS07410	IS200/IS605 family transposase	134	COG1943	X	ORTHOMCL1647	K07491|	putative transposase|
elar-LV19	AOC36_RS07415	hypothetical protein	125	NA	NA	ORTHOMCL2610	NA	NA
elar-LV19	AOC36_RS07420	PucR family transcriptional regulator	541	NA	NA	ORTHOMCL2611	K09684|	PucR family transcriptional regulator, purine catabolism regulatory protein|
elar-LV19	AOC36_RS07425	EcsC family protein	241	NA	NA	ORTHOMCL2612	NA	NA
elar-LV19	AOC36_RS07430	hypothetical protein	156	NA	NA	ORTHOMCL2613	NA	NA
elar-LV19	AOC36_RS07435	TetR/AcrR family transcriptional regulator	219	COG1309	K	ORTHOMCL2614	NA	NA
elar-LV19	AOC36_RS07440	hypothetical protein	198	NA	NA	ORTHOMCL2615	K06988|	8-hydroxy-5-deazaflavin:NADPH oxidoreductase [EC:1.5.1.40]|
elar-LV19	AOC36_RS07445	transcriptional regulator	116	COG1733	K	ORTHOMCL1778	NA	NA
elar-LV19	AOC36_RS07450	histidine phosphatase family protein	231	COG0406	G	ORTHOMCL2616	NA	NA
elar-LV19	AOC36_RS07455	hypothetical protein	150	NA	NA	ORTHOMCL2617	K05995|	dipeptidase E [EC:3.4.13.21]|
elar-LV19	AOC36_RS07460	adenine deaminase	578	COG1001	F	ORTHOMCL2618	K01486|	adenine deaminase [EC:3.5.4.2]|
elar-LV19	AOC36_RS07465	PadR family transcriptional regulator	114	COG1695	K	ORTHOMCL1828	K10947|	PadR family transcriptional regulator, regulatory protein PadR|
elar-LV19	AOC36_RS07470	hypothetical protein	289	NA	NA	ORTHOMCL2619	NA	NA
elar-LV19	AOC36_RS07475	hypothetical protein	289	NA	NA	ORTHOMCL2620	K11621|	lia operon protein LiaG|
elar-LV19	AOC36_RS07480	DUF2200 domain-containing protein	118	NA	NA	ORTHOMCL2621	NA	NA
elar-LV19	AOC36_RS07485	hypothetical protein	305	NA	NA	ORTHOMCL2622	NA	NA
elar-LV19	AOC36_RS07490	hypothetical protein	273	NA	NA	ORTHOMCL2623	NA	NA
elar-LV19	AOC36_RS07505	transcriptional regulator	135	COG1959	K	ORTHOMCL1850	NA	NA
elar-LV19	AOC36_RS07510	NAD(P)-dependent oxidoreductase	339	COG0673	R	ORTHOMCL2624	K16044|	scyllo-inositol 2-dehydrogenase (NADP+) [EC:1.1.1.371]|
elar-LV19	AOC36_RS07515	hypothetical protein	181	NA	NA	ORTHOMCL2625	NA	NA
elar-LV19	AOC36_RS07530	DUF1294 domain-containing protein	86	NA	NA	ORTHOMCL2626	NA	NA
elar-LV19	AOC36_RS07535	hypothetical protein	83	NA	NA	ORTHOMCL2627	NA	NA
elar-LV19	AOC36_RS07540	hypothetical protein	97	NA	NA	ORTHOMCL2628	NA	NA
elar-LV19	AOC36_RS07545	AraC family transcriptional regulator	125	COG2207	K	ORTHOMCL2629	K13652|	AraC family transcriptional regulator|
elar-LV19	AOC36_RS07550	GyrI-like domain-containing protein	159	NA	NA	ORTHOMCL2630	K13652|	AraC family transcriptional regulator|
elar-LV19	AOC36_RS07580	hypothetical protein	97	NA	NA	ORTHOMCL2631	NA	NA
elar-LV19	AOC36_RS07590	hypothetical protein	116	NA	NA	ORTHOMCL2632	NA	NA
elar-LV19	AOC36_RS07600	hypothetical protein	264	NA	NA	ORTHOMCL2633	NA	NA
elar-LV19	AOC36_RS07610	Cof-type HAD-IIB family hydrolase	258	COG0561	HR	ORTHOMCL2634	NA	NA
elar-LV19	AOC36_RS07615	patatin family protein	284	NA	NA	ORTHOMCL2635	K07001|	NTE family protein|
elar-LV19	AOC36_RS07645	6-phospho-beta-glucosidase	489	COG2723	G	ORTHOMCL1529	K01223|	6-phospho-beta-glucosidase [EC:3.2.1.86]|
elar-LV19	AOC36_RS07655	Cna B-type domain-containing protein	1088	NA	NA	ORTHOMCL1726	NA	NA
elar-LV19	AOC36_RS07665	isoprenylcysteine carboxylmethyltransferase family protein	171	COG2020	O	ORTHOMCL2636	NA	NA
elar-LV19	AOC36_RS07725	phosphoribosylamine--glycine ligase	416	COG0151	F	ORTHOMCL2637	K01945|	phosphoribosylamine---glycine ligase [EC:6.3.4.13]|
elar-LV19	AOC36_RS07730	bifunctional phosphoribosylaminoimidazolecarboxamide formyltransferase/IMP cyclohydrolase PurH	511	COG0138	F	ORTHOMCL2638	K00602|	phosphoribosylaminoimidazolecarboxamide formyltransferase / IMP cyclohydrolase [EC:2.1.2.3 3.5.4.10]|
elar-LV19	AOC36_RS07735	phosphoribosylglycinamide formyltransferase	190	COG0299	F	ORTHOMCL2639	K11175|	phosphoribosylglycinamide formyltransferase 1 [EC:2.1.2.2]|
elar-LV19	AOC36_RS07740	phosphoribosylformylglycinamidine cyclo-ligase	339	COG0150	F	ORTHOMCL2640	K00872|K01933|	homoserine kinase [EC:2.7.1.39]|phosphoribosylformylglycinamidine cyclo-ligase [EC:6.3.3.1]|
elar-LV19	AOC36_RS07745	amidophosphoribosyltransferase	469	COG0034	F	ORTHOMCL2641	K00764|	amidophosphoribosyltransferase [EC:2.4.2.14]|
elar-LV19	AOC36_RS07750	phosphoribosylaminoimidazolesuccinocarboxamide synthase	239	COG0152	F	ORTHOMCL1793	K01923|	phosphoribosylaminoimidazole-succinocarboxamide synthase [EC:6.3.2.6]|
elar-LV19	AOC36_RS07755	phosphoribosylformylglycinamidine synthase	1234	NA	NA	ORTHOMCL2642	K01952|	phosphoribosylformylglycinamidine synthase [EC:6.3.5.3]|
elar-LV19	AOC36_RS07760	5-(carboxyamino)imidazole ribonucleotide synthase	367	NA	NA	ORTHOMCL2643	K01589|	5-(carboxyamino)imidazole ribonucleotide synthase [EC:6.3.4.18]|
elar-LV19	AOC36_RS07765	5-(carboxyamino)imidazole ribonucleotide mutase	159	COG0041	F	ORTHOMCL2644	K01588|	5-(carboxyamino)imidazole ribonucleotide mutase [EC:5.4.99.18]|
elar-LV19	AOC36_RS07770	dihydroorotate dehydrogenase	307	COG0167	F	ORTHOMCL2645	K17828|	dihydroorotate dehydrogenase (NAD+) catalytic subunit [EC:1.3.1.14]|
elar-LV19	AOC36_RS07775	dihydroorotate dehydrogenase electron transfer subunit	248	COG0543	HC	ORTHOMCL2646	K02823|	dihydroorotate dehydrogenase electron transfer subunit|
elar-LV19	AOC36_RS07780	carbamoyl-phosphate synthase large subunit	1057	COG0458	EF	ORTHOMCL1782	K01955|	carbamoyl-phosphate synthase large subunit [EC:6.3.5.5]|
elar-LV19	AOC36_RS07785	carbamoyl-phosphate synthase small subunit	367	COG0505	EF	ORTHOMCL2647	K01956|	carbamoyl-phosphate synthase small subunit [EC:6.3.5.5]|
elar-LV19	AOC36_RS07790	dihydroorotase	422	COG0044	F	ORTHOMCL2648	K01465|	dihydroorotase [EC:3.5.2.3]|
elar-LV19	AOC36_RS07805	cupin domain-containing protein	132	NA	NA	ORTHOMCL2649	NA	NA
elar-LV19	AOC36_RS07810	Rrf2 family transcriptional regulator	145	COG1959	K	ORTHOMCL1850	NA	NA
elar-LV19	AOC36_RS07850	FAD:protein FMN transferase	372	COG1477	H	ORTHOMCL2650	K03734|	FAD:protein FMN transferase [EC:2.7.1.180]|
elar-LV19	AOC36_RS07855	DUF1287 domain-containing protein	315	NA	NA	ORTHOMCL2651	K09974|	uncharacterized protein|
elar-LV19	AOC36_RS07875	hypothetical protein	113	NA	NA	ORTHOMCL2652	NA	NA
elar-LV19	AOC36_RS07895	hypothetical protein	89	NA	NA	ORTHOMCL2653	NA	NA
elar-LV19	AOC36_RS07900	hypothetical protein	188	NA	NA	ORTHOMCL2654	NA	NA
elar-LV19	AOC36_RS07905	hypothetical protein	112	NA	NA	ORTHOMCL2655	NA	NA
elar-LV19	AOC36_RS07910	hypothetical protein	264	NA	NA	ORTHOMCL2656	NA	NA
elar-LV19	AOC36_RS07915	transposase	94	COG0675	X	ORTHOMCL1611	K07496|	putative transposase|
elar-LV19	AOC36_RS07920	hypothetical protein	59	NA	NA	ORTHOMCL2657	NA	NA
elar-LV19	AOC36_RS07925	hypothetical protein	128	NA	NA	ORTHOMCL1865	NA	NA
elar-LV19	AOC36_RS07930	hypothetical protein	157	NA	NA	ORTHOMCL2658	NA	NA
elar-LV19	AOC36_RS07935	hypothetical protein	59	NA	NA	ORTHOMCL1865	NA	NA
elar-LV19	AOC36_RS07940	hypothetical protein	98	NA	NA	ORTHOMCL2659	NA	NA
elar-LV19	AOC36_RS07945	hypothetical protein	167	NA	NA	ORTHOMCL2660	NA	NA
elar-LV19	AOC36_RS07960	transcriptional regulator	86	COG1937	K	ORTHOMCL2661	K21600|	CsoR family transcriptional regulator, copper-sensing transcriptional repressor|
elar-LV19	AOC36_RS07965	winged helix family transcriptional regulator	233	COG0745	TK	ORTHOMCL2662	K07776|	two-component system, OmpR family, response regulator RegX3|
elar-LV19	AOC36_RS07975	Cna B-type domain-containing protein	1300	NA	NA	ORTHOMCL1726	NA	NA
elar-LV19	AOC36_RS07980	hypothetical protein	487	NA	NA	ORTHOMCL1609	NA	NA
elar-LV19	AOC36_RS07985	hypothetical protein	156	NA	NA	ORTHOMCL701	NA	NA
elar-LV19	AOC36_RS07990	transposase	491	COG3464	X	ORTHOMCL684	K07485|	transposase|
elar-LV19	AOC36_RS07995	hypothetical protein	549	NA	NA	ORTHOMCL1669	NA	NA
elar-LV19	AOC36_RS08010	hypothetical protein	622	NA	NA	ORTHOMCL1669	NA	NA
elar-LV19	AOC36_RS08015	hypothetical protein	540	NA	NA	ORTHOMCL1669	NA	NA
elar-LV19	AOC36_RS08020	hypothetical protein	518	NA	NA	ORTHOMCL1609	NA	NA
elar-LV19	AOC36_RS08025	hypothetical protein	858	NA	NA	ORTHOMCL2663	NA	NA
elar-LV19	AOC36_RS08030	signal peptidase I	200	NA	NA	ORTHOMCL1667	K13280|	signal peptidase I [EC:3.4.21.89]|
elar-LV19	AOC36_RS08035	hypothetical protein	618	NA	NA	ORTHOMCL1669	NA	NA
elar-LV19	AOC36_RS08040	hypothetical protein	505	NA	NA	ORTHOMCL1609	NA	NA
elar-LV19	AOC36_RS08045	hypothetical protein	222	NA	NA	ORTHOMCL2664	K07118|	uncharacterized protein|
elar-LV19	AOC36_RS08055	DUF1307 domain-containing protein	153	NA	NA	ORTHOMCL2665	NA	NA
elar-LV19	AOC36_RS08065	potassium transporter Kup	664	NA	NA	ORTHOMCL2666	K03549|	KUP system potassium uptake protein|
elar-LV19	AOC36_RS08070	hypothetical protein	181	NA	NA	ORTHOMCL2667	NA	NA
elar-LV19	AOC36_RS08090	hypothetical protein	487	COG5476	R	ORTHOMCL2668	NA	NA
elar-LV19	AOC36_RS08105	hypothetical protein	761	COG1305	O	ORTHOMCL2669	NA	NA
elar-LV19	AOC36_RS08115	PTS lactose/cellobiose transporter subunit IIA	113	NA	NA	ORTHOMCL2670	K02759|	PTS system, cellobiose-specific IIA component [EC:2.7.1.196 2.7.1.205]|
elar-LV19	AOC36_RS08150	hypothetical protein	635	NA	NA	ORTHOMCL2671	K03491|	lichenan operon transcriptional antiterminator|
elar-LV19	AOC36_RS08165	glycoside hydrolase family 1 protein	481	COG2723	G	ORTHOMCL2672	K01223|	6-phospho-beta-glucosidase [EC:3.2.1.86]|
elar-LV19	AOC36_RS08170	PTS sugar transporter subunit IIC	409	COG1455	G	ORTHOMCL2673	K02761|	PTS system, cellobiose-specific IIC component|
elar-LV19	AOC36_RS08175	sugar isomerase domain-containing protein	247	NA	NA	ORTHOMCL2674	NA	NA
elar-LV19	AOC36_RS08180	PTS ascorbate transporter subunit IIC	421	NA	NA	ORTHOMCL1798	K03475|	PTS system, ascorbate-specific IIC component|
elar-LV19	AOC36_RS08185	PTS ascorbate transporter subunit IIB	88	NA	NA	ORTHOMCL1866	K02822|	PTS system, ascorbate-specific IIB component [EC:2.7.1.194]|
elar-LV19	AOC36_RS08190	hypothetical protein	641	COG1762	GT	ORTHOMCL1703	K02821|	PTS system, ascorbate-specific IIA component [EC:2.7.1.194]|
elar-LV19	AOC36_RS08195	hypothetical protein	91	NA	NA	ORTHOMCL2675	NA	NA
elar-LV19	AOC36_RS08200	6-phospho-beta-glucosidase	475	COG2723	G	ORTHOMCL1529	K01223|	6-phospho-beta-glucosidase [EC:3.2.1.86]|
elar-LV19	AOC36_RS08205	PTS sugar transporter subunit IIC	450	COG1455	G	ORTHOMCL1801	K02761|	PTS system, cellobiose-specific IIC component|
elar-LV19	AOC36_RS08210	MurR/RpiR family transcriptional regulator	273	COG1737	K	ORTHOMCL2676	NA	NA
elar-LV19	AOC36_RS08235	hypothetical protein	74	NA	NA	ORTHOMCL2677	NA	NA
elar-LV19	AOC36_RS08240	ABC transporter permease	345	COG1172	G	ORTHOMCL2678	K10440|	ribose transport system permease protein|
elar-LV19	AOC36_RS08245	sugar ABC transporter ATP-binding protein	502	COG1129	G	ORTHOMCL2679	K10441|K10822|	ribose transport system ATP-binding protein [EC:7.5.2.7]|nonpolar-amino-acid-transporting ATPase [EC:7.4.2.2]|
elar-LV19	AOC36_RS08250	sugar ABC transporter substrate-binding protein	325	COG1879	G	ORTHOMCL2680	K10439|	ribose transport system substrate-binding protein|
elar-LV19	AOC36_RS08255	gfo/Idh/MocA family oxidoreductase	385	COG0673	R	ORTHOMCL2681	NA	NA
elar-LV19	AOC36_RS08260	LacI family transcriptional regulator	343	COG1609	K	ORTHOMCL2682	K02529|K05499|	LacI family transcriptional regulator|LacI family transcriptional regulator, repressor for deo operon, udp, cdd, tsx, nupC, and nupG|
elar-LV19	AOC36_RS08265	sugar phosphate isomerase/epimerase	304	COG1082	G	ORTHOMCL2683	NA	NA
elar-LV19	AOC36_RS08275	iron-containing alcohol dehydrogenase	379	NA	NA	ORTHOMCL2684	K18120|	4-hydroxybutyrate dehydrogenase [EC:1.1.1.61]|
elar-LV19	AOC36_RS08280	transketolase	327	NA	NA	ORTHOMCL2685	K00615|	transketolase [EC:2.2.1.1]|
elar-LV19	AOC36_RS08285	transketolase	280	COG3959	G	ORTHOMCL2686	K00615|	transketolase [EC:2.2.1.1]|
elar-LV19	AOC36_RS08295	hypothetical protein	191	NA	NA	ORTHOMCL2687	NA	NA
elar-LV19	AOC36_RS08325	NADH-dependent alcohol dehydrogenase	395	NA	NA	ORTHOMCL1846	K19955|	alcohol dehydrogenase [EC:1.1.1.-]|
elar-LV19	AOC36_RS08330	sulfite exporter TauE/SafE family protein	255	COG0730	S	ORTHOMCL1785	K07090|	uncharacterized protein|
elar-LV19	AOC36_RS08340	hypothetical protein	434	NA	NA	ORTHOMCL2688	NA	NA
elar-LV19	AOC36_RS08345	cupin	159	COG3542	R	ORTHOMCL2689	K09705|	uncharacterized protein|
elar-LV19	AOC36_RS08350	hypothetical protein	466	NA	NA	ORTHOMCL1646	NA	NA
elar-LV19	AOC36_RS08355	hypothetical protein	344	NA	NA	ORTHOMCL2690	NA	NA
elar-LV19	AOC36_RS08360	hypothetical protein	139	NA	NA	ORTHOMCL2691	NA	NA
elar-LV19	AOC36_RS08365	DUF91 domain-containing protein	298	NA	NA	ORTHOMCL2692	NA	NA
elar-LV19	AOC36_RS11980	hypothetical protein	48	COG3464	X	ORTHOMCL1643	NA	NA
elar-LV19	AOC36_RS08370	hypothetical protein	152	NA	NA	ORTHOMCL1646	NA	NA
elar-LV19	AOC36_RS08375	hypothetical protein	617	NA	NA	ORTHOMCL2693	NA	NA
elar-LV19	AOC36_RS08380	hypothetical protein	73	NA	NA	ORTHOMCL2694	NA	NA
elar-LV19	AOC36_RS08385	hypothetical protein	736	NA	NA	ORTHOMCL2695	NA	NA
elar-LV19	AOC36_RS08390	transposase	239	COG1484	L	ORTHOMCL1558	NA	NA
elar-LV19	AOC36_RS08405	ATP-binding protein	248	COG1484	L	ORTHOMCL1558	NA	NA
elar-LV19	AOC36_RS08410	hypothetical protein	493	COG4584	X	ORTHOMCL1608	NA	NA
elar-LV19	AOC36_RS08415	nucleotide sugar dehydrogenase	391	COG1004	M	ORTHOMCL1670	K00012|	UDPglucose 6-dehydrogenase [EC:1.1.1.22]|
elar-LV19	AOC36_RS08420	NAD-dependent epimerase	329	COG0451	M	ORTHOMCL2696	K08679|	UDP-glucuronate 4-epimerase [EC:5.1.3.6]|
elar-LV19	AOC36_RS08425	hypothetical protein	324	COG1215	N	ORTHOMCL2697	NA	NA
elar-LV19	AOC36_RS08430	O-antigen ligase domain-containing protein	406	NA	NA	ORTHOMCL2698	NA	NA
elar-LV19	AOC36_RS08435	hypothetical protein	379	COG0438	M	ORTHOMCL2699	K19424|	glycosyltransferase EpsF [EC:2.4.-.-]|
elar-LV19	AOC36_RS08440	multidrug MFS transporter	306	COG1216	G	ORTHOMCL2700	NA	NA
elar-LV19	AOC36_RS08445	UDP-galactopyranose mutase	371	NA	NA	ORTHOMCL2701	K01854|	UDP-galactopyranose mutase [EC:5.4.99.9]|
elar-LV19	AOC36_RS08450	DUF4422 domain-containing protein	264	NA	NA	ORTHOMCL2702	NA	NA
elar-LV19	AOC36_RS08455	sugar transferase	494	COG2148	M	ORTHOMCL1847	NA	NA
elar-LV19	AOC36_RS08460	hypothetical protein	318	NA	NA	ORTHOMCL2703	NA	NA
elar-LV19	AOC36_RS08465	dTDP-4-dehydrorhamnose reductase	279	COG1091	M	ORTHOMCL1770	K00067|	dTDP-4-dehydrorhamnose reductase [EC:1.1.1.133]|
elar-LV19	AOC36_RS08470	dTDP-glucose 4,6-dehydratase	341	COG1088	M	ORTHOMCL2704	K01710|	dTDP-glucose 4,6-dehydratase [EC:4.2.1.46]|
elar-LV19	AOC36_RS08475	dTDP-4-dehydrorhamnose 3,5-epimerase	181	COG1898	M	ORTHOMCL2705	K01790|	dTDP-4-dehydrorhamnose 3,5-epimerase [EC:5.1.3.13]|
elar-LV19	AOC36_RS08480	glucose-1-phosphate thymidylyltransferase	291	COG1209	M	ORTHOMCL1725	K00973|	glucose-1-phosphate thymidylyltransferase [EC:2.7.7.24]|
elar-LV19	AOC36_RS08490	hypothetical protein	294	NA	NA	ORTHOMCL2706	NA	NA
elar-LV19	AOC36_RS08505	hypothetical protein	359	COG0463	M	ORTHOMCL2707	NA	NA
elar-LV19	AOC36_RS08510	hypothetical protein	424	NA	NA	ORTHOMCL2708	NA	NA
elar-LV19	AOC36_RS08515	glycosyltransferase family 1 protein	388	COG0438	M	ORTHOMCL2709	K12996|	rhamnosyltransferase [EC:2.4.1.-]|
elar-LV19	AOC36_RS08520	sugar transferase	483	COG2148	M	ORTHOMCL1847	NA	NA
elar-LV19	AOC36_RS08525	hypothetical protein	259	NA	NA	ORTHOMCL2710	NA	NA
elar-LV19	AOC36_RS08530	hypothetical protein	831	NA	NA	ORTHOMCL2711	NA	NA
elar-LV19	AOC36_RS08535	hypothetical protein	97	NA	NA	ORTHOMCL2712	NA	NA
elar-LV19	AOC36_RS08540	hypothetical protein	60	NA	NA	ORTHOMCL2713	NA	NA
elar-LV19	AOC36_RS08550	LTA synthase family protein	499	NA	NA	ORTHOMCL1723	K01002|	phosphoglycerol transferase [EC:2.7.8.20]|
elar-LV19	AOC36_RS08555	hypothetical protein	107	NA	NA	ORTHOMCL2714	NA	NA
elar-LV19	AOC36_RS08560	VanZ family protein	387	NA	NA	ORTHOMCL2715	NA	NA
elar-LV19	AOC36_RS08570	LTA synthase family protein	503	NA	NA	ORTHOMCL1723	K01002|	phosphoglycerol transferase [EC:2.7.8.20]|
elar-LV19	AOC36_RS08575	LTA synthase family protein	519	NA	NA	ORTHOMCL1723	K01002|	phosphoglycerol transferase [EC:2.7.8.20]|
elar-LV19	AOC36_RS08580	DUF871 domain-containing protein	361	NA	NA	ORTHOMCL2716	K09963|	uncharacterized protein|
elar-LV19	AOC36_RS08585	hypothetical protein	276	NA	NA	ORTHOMCL2717	NA	NA
elar-LV19	AOC36_RS08590	HAD family hydrolase	242	COG1011	H	ORTHOMCL2718	K07025|	putative hydrolase of the HAD superfamily|
elar-LV19	AOC36_RS08595	hypothetical protein	584	NA	NA	ORTHOMCL1674	NA	NA
elar-LV19	AOC36_RS08600	hypothetical protein	312	NA	NA	ORTHOMCL1674	NA	NA
elar-LV19	AOC36_RS08605	hypothetical protein	301	COG0463	M	ORTHOMCL2719	NA	NA
elar-LV19	AOC36_RS08610	hypothetical protein	2253	NA	NA	ORTHOMCL1674	NA	NA
elar-LV19	AOC36_RS08615	hypothetical protein	168	NA	NA	ORTHOMCL1674	NA	NA
elar-LV19	AOC36_RS08620	nuclear transport factor 2 family protein	119	NA	NA	ORTHOMCL2720	NA	NA
elar-LV19	AOC36_RS08625	hypothetical protein	232	COG0716	C	ORTHOMCL2721	NA	NA
elar-LV19	AOC36_RS08630	aldo/keto reductase	283	COG0656	Q	ORTHOMCL2722	NA	NA
elar-LV19	AOC36_RS08635	hypothetical protein	1277	NA	NA	ORTHOMCL1816	NA	NA
elar-LV19	AOC36_RS08645	nucleotide sugar dehydrogenase	406	NA	NA	ORTHOMCL1670	K02472|	UDP-N-acetyl-D-mannosaminuronic acid dehydrogenase [EC:1.1.1.336]|
elar-LV19	AOC36_RS08650	hypothetical protein	417	NA	NA	ORTHOMCL2723	NA	NA
elar-LV19	AOC36_RS08655	hypothetical protein	424	COG0438	M	ORTHOMCL2724	NA	NA
elar-LV19	AOC36_RS08670	N-acetyltransferase	245	COG0456	J	ORTHOMCL2725	K16704|	dTDP-4-amino-4,6-dideoxy-D-galactose acyltransferase [EC:2.3.1.210]|
elar-LV19	AOC36_RS08690	hypothetical protein	249	NA	NA	ORTHOMCL1861	K01104|	protein-tyrosine phosphatase [EC:3.1.3.48]|
elar-LV19	AOC36_RS08695	hypothetical protein	244	COG0489	D	ORTHOMCL1676	NA	NA
elar-LV19	AOC36_RS08700	hypothetical protein	265	NA	NA	ORTHOMCL1649	NA	NA
elar-LV19	AOC36_RS11985	hypothetical protein	77	NA	NA	ORTHOMCL2726	NA	NA
elar-LV19	AOC36_RS08705	hypothetical protein	127	NA	NA	ORTHOMCL2727	NA	NA
elar-LV19	AOC36_RS08710	hypothetical protein	417	NA	NA	ORTHOMCL2728	NA	NA
elar-LV19	AOC36_RS08715	polysaccharide pyruvyl transferase family protein	404	NA	NA	ORTHOMCL2729	K16710|	colanic acid/amylovoran biosynthesis protein|
elar-LV19	AOC36_RS08725	nucleotide sugar dehydrogenase	406	NA	NA	ORTHOMCL1670	K02472|	UDP-N-acetyl-D-mannosaminuronic acid dehydrogenase [EC:1.1.1.336]|
elar-LV19	AOC36_RS08730	hypothetical protein	618	NA	NA	ORTHOMCL2730	NA	NA
elar-LV19	AOC36_RS08735	glycosyltransferase WbuB	425	COG0438	M	ORTHOMCL1862	NA	NA
elar-LV19	AOC36_RS08745	hypothetical protein	250	NA	NA	ORTHOMCL1861	K01104|	protein-tyrosine phosphatase [EC:3.1.3.48]|
elar-LV19	AOC36_RS08750	hypothetical protein	257	COG0489	D	ORTHOMCL1676	NA	NA
elar-LV19	AOC36_RS08755	hypothetical protein	240	NA	NA	ORTHOMCL1649	NA	NA
elar-LV19	AOC36_RS08760	hypothetical protein	156	NA	NA	ORTHOMCL701	NA	NA
elar-LV19	AOC36_RS08765	transposase	491	COG3464	X	ORTHOMCL684	K07485|	transposase|
elar-LV19	AOC36_RS08770	hypothetical protein	297	NA	NA	ORTHOMCL2731	NA	NA
elar-LV19	AOC36_RS08775	class D sortase	224	NA	NA	ORTHOMCL2732	K07284|	sortase A [EC:3.4.22.70]|
elar-LV19	AOC36_RS08780	hypothetical protein	181	NA	NA	ORTHOMCL2733	NA	NA
elar-LV19	AOC36_RS08785	hypothetical protein	658	NA	NA	ORTHOMCL2734	NA	NA
elar-LV19	AOC36_RS08790	hypothetical protein	156	NA	NA	ORTHOMCL701	NA	NA
elar-LV19	AOC36_RS08795	transposase	491	COG3464	X	ORTHOMCL684	K07485|	transposase|
elar-LV19	AOC36_RS08800	hypothetical protein	72	NA	NA	ORTHOMCL2735	NA	NA
elar-LV19	AOC36_RS08810	hypothetical protein	386	COG1301	C	ORTHOMCL2736	NA	NA
elar-LV19	AOC36_RS08815	hypothetical protein	171	NA	NA	ORTHOMCL2737	K07736|	CarD family transcriptional regulator|
elar-LV19	AOC36_RS08820	hypothetical protein	132	NA	NA	ORTHOMCL2738	NA	NA
elar-LV19	AOC36_RS08825	DUF3284 domain-containing protein	148	NA	NA	ORTHOMCL2739	NA	NA
elar-LV19	AOC36_RS08870	MurR/RpiR family transcriptional regulator	263	COG1737	K	ORTHOMCL2740	NA	NA
elar-LV19	AOC36_RS08875	PTS sugar transporter subunit IIC	431	COG1455	G	ORTHOMCL2741	K02761|	PTS system, cellobiose-specific IIC component|
elar-LV19	AOC36_RS08905	hypothetical protein	421	NA	NA	ORTHOMCL1721	NA	NA
elar-LV19	AOC36_RS08910	hypothetical protein	412	NA	NA	ORTHOMCL1721	NA	NA
elar-LV19	AOC36_RS08915	hypothetical protein	409	NA	NA	ORTHOMCL1721	NA	NA
elar-LV19	AOC36_RS08935	hypothetical protein	248	NA	NA	ORTHOMCL2742	NA	NA
elar-LV19	AOC36_RS08940	hypothetical protein	497	NA	NA	ORTHOMCL2743	NA	NA
elar-LV19	AOC36_RS08945	hypothetical protein	285	NA	NA	ORTHOMCL2744	NA	NA
elar-LV19	AOC36_RS08950	magnesium transporter CorA family protein	312	COG0598	P	ORTHOMCL2745	K03284|	magnesium transporter|
elar-LV19	AOC36_RS08960	NAD(P)-dependent oxidoreductase	235	COG1028	IQR	ORTHOMCL2746	NA	NA
elar-LV19	AOC36_RS08965	ABC transporter ATP-binding protein	631	COG1132	V	ORTHOMCL2747	K06147|	ATP-binding cassette, subfamily B, bacterial|
elar-LV19	AOC36_RS08970	ABC transporter ATP-binding protein	575	COG1132	V	ORTHOMCL1832	K06147|	ATP-binding cassette, subfamily B, bacterial|
elar-LV19	AOC36_RS08975	MarR family transcriptional regulator	140	COG1846	K	ORTHOMCL2748	NA	NA
elar-LV19	AOC36_RS08980	class I SAM-dependent methyltransferase	259	NA	NA	ORTHOMCL2749	NA	NA
elar-LV19	AOC36_RS08985	cupin domain-containing protein	109	COG1917	R	ORTHOMCL2750	NA	NA
elar-LV19	AOC36_RS08990	hypothetical protein	75	NA	NA	ORTHOMCL2751	NA	NA
elar-LV19	AOC36_RS08995	TetR/AcrR family transcriptional regulator	193	COG1309	K	ORTHOMCL1714	NA	NA
elar-LV19	AOC36_RS09000	ABC transporter ATP-binding protein	233	COG1136	M	ORTHOMCL2752	K02003|	putative ABC transport system ATP-binding protein|
elar-LV19	AOC36_RS09005	ABC transporter permease	1011	COG0577	V	ORTHOMCL2753	K02004|	putative ABC transport system permease protein|
elar-LV19	AOC36_RS09010	hypothetical protein	482	NA	NA	ORTHOMCL1609	NA	NA
elar-LV19	AOC36_RS09015	hypothetical protein	376	NA	NA	ORTHOMCL1875	K01258|	tripeptide aminopeptidase [EC:3.4.11.4]|
elar-LV19	AOC36_RS09020	YitT family protein	279	COG1284	S	ORTHOMCL1786	NA	NA
elar-LV19	AOC36_RS09025	hypothetical protein	386	NA	NA	ORTHOMCL1719	NA	NA
elar-LV19	AOC36_RS09035	transposase	377	COG0675	X	ORTHOMCL1611	K07496|	putative transposase|
elar-LV19	AOC36_RS09040	IS200/IS605 family transposase	134	COG1943	X	ORTHOMCL1647	K07491|	putative transposase|
elar-LV19	AOC36_RS09045	hypothetical protein	100	NA	NA	ORTHOMCL2754	K16509|	regulatory protein spx|
elar-LV19	AOC36_RS09050	hypothetical protein	276	COG2200	T	ORTHOMCL1645	NA	NA
elar-LV19	AOC36_RS09060	hypothetical protein	450	NA	NA	ORTHOMCL1646	NA	NA
elar-LV19	AOC36_RS09065	RNA polymerase sigma factor	287	COG1595	K	ORTHOMCL1666	NA	NA
elar-LV19	AOC36_RS09070	hypothetical protein	467	COG3464	X	ORTHOMCL1627	K07485|	transposase|
elar-LV19	AOC36_RS09075	hypothetical protein	386	NA	NA	ORTHOMCL1719	NA	NA
elar-LV19	AOC36_RS09080	YitT family protein	279	COG1284	S	ORTHOMCL1786	NA	NA
elar-LV19	AOC36_RS09085	hypothetical protein	375	NA	NA	ORTHOMCL1875	K01258|	tripeptide aminopeptidase [EC:3.4.11.4]|
elar-LV19	AOC36_RS12080	hypothetical protein	64	NA	NA	ORTHOMCL2755	NA	NA
elar-LV19	AOC36_RS09095	Cof-type HAD-IIB family hydrolase	261	COG0561	HR	ORTHOMCL2756	NA	NA
elar-LV19	AOC36_RS09100	hypothetical protein	115	NA	NA	ORTHOMCL2757	NA	NA
elar-LV19	AOC36_RS09105	GGDEF domain-containing protein	599	COG2199-COG2202-COG2200	T-T-T	ORTHOMCL1645	NA	NA
elar-LV19	AOC36_RS09110	glyoxalase	142	NA	NA	ORTHOMCL2758	K07032|	uncharacterized protein|
elar-LV19	AOC36_RS09115	NADP-dependent oxidoreductase	304	COG0604	CR	ORTHOMCL2759	NA	NA
elar-LV19	AOC36_RS09120	acyl-CoA dehydrogenase	378	COG1960	I	ORTHOMCL2760	NA	NA
elar-LV19	AOC36_RS09125	hypothetical protein	478	COG0154	J	ORTHOMCL2761	K01426|	amidase [EC:3.5.1.4]|
elar-LV19	AOC36_RS09130	hypothetical protein	172	NA	NA	ORTHOMCL2762	NA	NA
elar-LV19	AOC36_RS09135	DNA methyltransferase	98	NA	NA	ORTHOMCL2763	K07443|	methylated-DNA-protein-cysteine methyltransferase related protein|
elar-LV19	AOC36_RS09140	hypothetical protein	708	NA	NA	ORTHOMCL2764	NA	NA
elar-LV19	AOC36_RS09145	metallophosphoesterase	420	COG1409	T	ORTHOMCL2765	NA	NA
elar-LV19	AOC36_RS09150	hypothetical protein	62	NA	NA	ORTHOMCL2766	NA	NA
elar-LV19	AOC36_RS12085	hypothetical protein	404	NA	NA	ORTHOMCL2767	K07260|	zinc D-Ala-D-Ala carboxypeptidase [EC:3.4.17.14]|
elar-LV19	AOC36_RS09160	hypothetical protein	91	NA	NA	ORTHOMCL2768	NA	NA
elar-LV19	AOC36_RS09165	phosphoenolpyruvate carboxykinase (ATP)	520	NA	NA	ORTHOMCL2769	K01610|	phosphoenolpyruvate carboxykinase (ATP) [EC:4.1.1.49]|
elar-LV19	AOC36_RS09170	citrate transporter	463	NA	NA	ORTHOMCL2770	K03300|	citrate-Mg2+:H+ or citrate-Ca2+:H+ symporter, CitMHS family|
elar-LV19	AOC36_RS09185	hypothetical protein	104	NA	NA	ORTHOMCL2771	NA	NA
elar-LV19	AOC36_RS12090	hypothetical protein	46	NA	NA	ORTHOMCL2772	NA	NA
elar-LV19	AOC36_RS09240	hypothetical protein	763	NA	NA	ORTHOMCL1729	NA	NA
elar-LV19	AOC36_RS09245	signal peptidase I	172	NA	NA	ORTHOMCL1667	K13280|	signal peptidase I [EC:3.4.21.89]|
elar-LV19	AOC36_RS09250	hypothetical protein	181	NA	NA	ORTHOMCL1888	NA	NA
elar-LV19	AOC36_RS09255	hypothetical protein	220	NA	NA	ORTHOMCL1772	NA	NA
elar-LV19	AOC36_RS09260	fumarate reductase	493	COG1053	C	ORTHOMCL2773	K00244|	fumarate reductase flavoprotein subunit [EC:1.3.5.4]|
elar-LV19	AOC36_RS09270	transposase	62	COG0675	X	ORTHOMCL1611	K07496|	putative transposase|
elar-LV19	AOC36_RS09275	hypothetical protein	83	NA	NA	ORTHOMCL2774	NA	NA
elar-LV19	AOC36_RS09280	hypothetical protein	787	NA	NA	ORTHOMCL2775	NA	NA
elar-LV19	AOC36_RS09285	ABC transporter ATP-binding protein	288	COG1131	V	ORTHOMCL2776	K01990|	ABC-2 type transport system ATP-binding protein|
elar-LV19	AOC36_RS09290	hypothetical protein	376	NA	NA	ORTHOMCL2777	NA	NA
elar-LV19	AOC36_RS09295	hypothetical protein	118	NA	NA	ORTHOMCL2778	NA	NA
elar-LV19	AOC36_RS09305	hypothetical protein	689	NA	NA	ORTHOMCL1699	NA	NA
elar-LV19	AOC36_RS09310	hypothetical protein	374	NA	NA	ORTHOMCL1704	NA	NA
elar-LV19	AOC36_RS09315	hypothetical protein	134	NA	NA	ORTHOMCL1777	NA	NA
elar-LV19	AOC36_RS09320	hypothetical protein	76	NA	NA	ORTHOMCL1788	NA	NA
elar-LV19	AOC36_RS12000	hypothetical protein	122	COG1961	L	ORTHOMCL1779	NA	NA
elar-LV19	AOC36_RS09330	hypothetical protein	156	NA	NA	ORTHOMCL701	NA	NA
elar-LV19	AOC36_RS09335	transposase	491	COG3464	X	ORTHOMCL684	K07485|	transposase|
elar-LV19	AOC36_RS09340	hypothetical protein	233	NA	NA	ORTHOMCL2779	K07495|	putative transposase|
elar-LV19	AOC36_RS09345	hypothetical protein	493	COG4584	X	ORTHOMCL1608	NA	NA
elar-LV19	AOC36_RS09350	ATP-binding protein	248	COG1484	L	ORTHOMCL1558	NA	NA
elar-LV19	AOC36_RS09355	hypothetical protein	193	NA	NA	ORTHOMCL2780	NA	NA
elar-LV19	AOC36_RS09360	hypothetical protein	69	NA	NA	ORTHOMCL2781	NA	NA
elar-LV19	AOC36_RS09410	6-phospho-beta-glucosidase	438	COG1486	G	ORTHOMCL2782	K01222|	6-phospho-beta-glucosidase [EC:3.2.1.86]|
elar-LV19	AOC36_RS09445	Cof-type HAD-IIB family hydrolase	283	COG0561	HR	ORTHOMCL1712	NA	NA
elar-LV19	AOC36_RS09465	NADH-dependent alcohol dehydrogenase	389	NA	NA	ORTHOMCL1846	K19955|	alcohol dehydrogenase [EC:1.1.1.-]|
elar-LV19	AOC36_RS09480	hypothetical protein	82	NA	NA	ORTHOMCL2783	NA	NA
elar-LV19	AOC36_RS09485	hypothetical protein	147	NA	NA	ORTHOMCL2784	NA	NA
elar-LV19	AOC36_RS09490	hypothetical protein	109	NA	NA	ORTHOMCL2785	NA	NA
elar-LV19	AOC36_RS09495	hypothetical protein	281	COG0739	M	ORTHOMCL1791	NA	NA
elar-LV19	AOC36_RS09505	hypothetical protein	141	NA	NA	ORTHOMCL2786	NA	NA
elar-LV19	AOC36_RS09510	hypothetical protein	134	NA	NA	ORTHOMCL2787	NA	NA
elar-LV19	AOC36_RS09515	hypothetical protein	147	NA	NA	ORTHOMCL2788	NA	NA
elar-LV19	AOC36_RS09520	hypothetical protein	270	NA	NA	ORTHOMCL2789	NA	NA
elar-LV19	AOC36_RS09525	hypothetical protein	386	NA	NA	ORTHOMCL2790	NA	NA
elar-LV19	AOC36_RS09530	hypothetical protein	276	NA	NA	ORTHOMCL2791	NA	NA
elar-LV19	AOC36_RS09535	hypothetical protein	580	NA	NA	ORTHOMCL2792	NA	NA
elar-LV19	AOC36_RS09540	hypothetical protein	74	NA	NA	ORTHOMCL2793	NA	NA
elar-LV19	AOC36_RS09545	hypothetical protein	139	NA	NA	ORTHOMCL2794	NA	NA
elar-LV19	AOC36_RS09550	hypothetical protein	174	NA	NA	ORTHOMCL2795	NA	NA
elar-LV19	AOC36_RS09555	hypothetical protein	128	NA	NA	ORTHOMCL2796	NA	NA
elar-LV19	AOC36_RS09560	hypothetical protein	115	NA	NA	ORTHOMCL2797	NA	NA
elar-LV19	AOC36_RS09565	hypothetical protein	104	NA	NA	ORTHOMCL2798	NA	NA
elar-LV19	AOC36_RS09570	hypothetical protein	104	NA	NA	ORTHOMCL2799	NA	NA
elar-LV19	AOC36_RS09575	phage major capsid protein	384	NA	NA	ORTHOMCL2800	NA	NA
elar-LV19	AOC36_RS09580	HK97 family phage prohead protease	210	NA	NA	ORTHOMCL2801	K06904|	uncharacterized protein|
elar-LV19	AOC36_RS09585	phage portal protein	397	NA	NA	ORTHOMCL2802	NA	NA
elar-LV19	AOC36_RS09590	terminase large subunit	561	COG4626	X	ORTHOMCL1833	NA	NA
elar-LV19	AOC36_RS09595	hypothetical protein	128	NA	NA	ORTHOMCL2803	NA	NA
elar-LV19	AOC36_RS09600	hypothetical protein	121	NA	NA	ORTHOMCL2804	NA	NA
elar-LV19	AOC36_RS09605	hypothetical protein	202	NA	NA	ORTHOMCL2805	NA	NA
elar-LV19	AOC36_RS09610	hypothetical protein	136	NA	NA	ORTHOMCL2806	NA	NA
elar-LV19	AOC36_RS09620	hypothetical protein	85	NA	NA	ORTHOMCL2807	NA	NA
elar-LV19	AOC36_RS09625	hypothetical protein	83	NA	NA	ORTHOMCL2808	NA	NA
elar-LV19	AOC36_RS09630	hypothetical protein	151	NA	NA	ORTHOMCL2809	NA	NA
elar-LV19	AOC36_RS09635	hypothetical protein	70	NA	NA	ORTHOMCL2810	NA	NA
elar-LV19	AOC36_RS09640	hypothetical protein	121	NA	NA	ORTHOMCL2811	NA	NA
elar-LV19	AOC36_RS09645	single-stranded DNA-binding protein	141	COG0629	L	ORTHOMCL2812	K03111|	single-strand DNA-binding protein|
elar-LV19	AOC36_RS09650	hypothetical protein	447	NA	NA	ORTHOMCL2813	NA	NA
elar-LV19	AOC36_RS09655	hypothetical protein	114	NA	NA	ORTHOMCL2814	NA	NA
elar-LV19	AOC36_RS09660	hypothetical protein	332	COG1475	D	ORTHOMCL2815	K03497|	ParB family transcriptional regulator, chromosome partitioning protein|
elar-LV19	AOC36_RS09665	hypothetical protein	264	COG1484	L	ORTHOMCL2816	NA	NA
elar-LV19	AOC36_RS09670	helix-turn-helix domain-containing protein	251	NA	NA	ORTHOMCL2817	NA	NA
elar-LV19	AOC36_RS09675	hypothetical protein	105	NA	NA	ORTHOMCL2818	NA	NA
elar-LV19	AOC36_RS09680	hypothetical protein	154	NA	NA	ORTHOMCL2819	NA	NA
elar-LV19	AOC36_RS09685	site-specific integrase	306	NA	NA	ORTHOMCL2820	NA	NA
elar-LV19	AOC36_RS09690	hypothetical protein	84	NA	NA	ORTHOMCL2821	NA	NA
elar-LV19	AOC36_RS09695	hypothetical protein	208	NA	NA	ORTHOMCL2822	NA	NA
elar-LV19	AOC36_RS09700	hypothetical protein	68	NA	NA	ORTHOMCL2823	NA	NA
elar-LV19	AOC36_RS09705	hypothetical protein	236	NA	NA	ORTHOMCL2824	K07741|	anti-repressor protein|
elar-LV19	AOC36_RS09710	hypothetical protein	62	NA	NA	ORTHOMCL2825	NA	NA
elar-LV19	AOC36_RS09715	hypothetical protein	73	NA	NA	ORTHOMCL2826	NA	NA
elar-LV19	AOC36_RS09720	XRE family transcriptional regulator	70	NA	NA	ORTHOMCL2827	NA	NA
elar-LV19	AOC36_RS09725	XRE family transcriptional regulator	78	NA	NA	ORTHOMCL2828	NA	NA
elar-LV19	AOC36_RS09745	aldo/keto reductase	324	COG0667	R	ORTHOMCL2829	NA	NA
elar-LV19	AOC36_RS09785	hypothetical protein	498	COG2169	L	ORTHOMCL2830	K13529|	AraC family transcriptional regulator, regulatory protein of adaptative response / DNA-3-methyladenine glycosylase II [EC:3.2.2.21]|
elar-LV19	AOC36_RS09825	hypothetical protein	163	NA	NA	ORTHOMCL2831	NA	NA
elar-LV19	AOC36_RS09830	hypothetical protein	168	NA	NA	ORTHOMCL2832	K00805|	heptaprenyl diphosphate synthase [EC:2.5.1.30]|
elar-LV19	AOC36_RS09835	hypothetical protein	128	NA	NA	ORTHOMCL2833	NA	NA
elar-LV19	AOC36_RS09890	hypothetical protein	59	NA	NA	ORTHOMCL2834	NA	NA
elar-LV19	AOC36_RS09895	hypothetical protein	186	NA	NA	ORTHOMCL2835	NA	NA
elar-LV19	AOC36_RS09915	V-type ATP synthase subunit D	202	NA	NA	ORTHOMCL2836	K02120|	V/A-type H+/Na+-transporting ATPase subunit D|
elar-LV19	AOC36_RS09920	V-type ATP synthase subunit B	459	COG1156	C	ORTHOMCL2837	K02118|	V/A-type H+/Na+-transporting ATPase subunit B|
elar-LV19	AOC36_RS09930	hypothetical protein	101	NA	NA	ORTHOMCL2838	NA	NA
elar-LV19	AOC36_RS09935	hypothetical protein	228	NA	NA	ORTHOMCL2839	NA	NA
elar-LV19	AOC36_RS09940	hypothetical protein	190	NA	NA	ORTHOMCL2840	NA	NA
elar-LV19	AOC36_RS09945	ATP synthase subunit K	157	NA	NA	ORTHOMCL2841	K02124|	V/A-type H+/Na+-transporting ATPase subunit K|
elar-LV19	AOC36_RS09950	V-type ATP synthase subunit I	640	NA	NA	ORTHOMCL2842	K02123|	V/A-type H+/Na+-transporting ATPase subunit I|
elar-LV19	AOC36_RS09955	hypothetical protein	106	NA	NA	ORTHOMCL2843	NA	NA
elar-LV19	AOC36_RS09995	hypothetical protein	66	NA	NA	ORTHOMCL2844	NA	NA
elar-LV19	AOC36_RS10050	DUF4041 domain-containing protein	561	NA	NA	ORTHOMCL2845	NA	NA
elar-LV19	AOC36_RS10065	hypothetical protein	148	NA	NA	ORTHOMCL2846	NA	NA
elar-LV19	AOC36_RS10070	glycoside hydrolase family 1 protein	475	COG2723	G	ORTHOMCL1529	K01223|	6-phospho-beta-glucosidase [EC:3.2.1.86]|
elar-LV19	AOC36_RS10075	PTS lactose/cellobiose transporter subunit IIA	106	COG1447	G	ORTHOMCL2847	K02759|	PTS system, cellobiose-specific IIA component [EC:2.7.1.196 2.7.1.205]|
elar-LV19	AOC36_RS10080	PTS sugar transporter subunit IIB	99	COG1440	G	ORTHOMCL2848	K02760|	PTS system, cellobiose-specific IIB component [EC:2.7.1.196 2.7.1.205]|
elar-LV19	AOC36_RS10085	PTS sugar transporter subunit IIC	420	COG1455	G	ORTHOMCL2849	K02761|	PTS system, cellobiose-specific IIC component|
elar-LV19	AOC36_RS10090	protein-tyrosine-phosphatase	262	NA	NA	ORTHOMCL2850	K01104|	protein-tyrosine phosphatase [EC:3.1.3.48]|
elar-LV19	AOC36_RS10095	hypothetical protein	663	COG3711-COG1762	K-GT	ORTHOMCL1824	K03491|	lichenan operon transcriptional antiterminator|
elar-LV19	AOC36_RS10105	hypothetical protein	484	NA	NA	ORTHOMCL2851	NA	NA
elar-LV19	AOC36_RS10125	N-acetyltransferase	143	COG0456	J	ORTHOMCL2852	NA	NA
elar-LV19	AOC36_RS10130	hypothetical protein	111	NA	NA	ORTHOMCL2853	NA	NA
elar-LV19	AOC36_RS10165	PTS glucose transporter subunit IIA	158	COG2190	G	ORTHOMCL2854	K02777|	PTS system, sugar-specific IIA component [EC:2.7.1.-]|
elar-LV19	AOC36_RS10170	DNA alkylation repair protein	223	NA	NA	ORTHOMCL2855	NA	NA
elar-LV19	AOC36_RS10200	short-chain dehydrogenase	275	COG1028	IQR	ORTHOMCL2856	NA	NA
elar-LV19	AOC36_RS10220	chorismate mutase	90	COG1605	E	ORTHOMCL2857	NA	NA
elar-LV19	AOC36_RS10225	flotillin family protein	462	NA	NA	ORTHOMCL2858	K07192|	flotillin|
elar-LV19	AOC36_RS10235	hypothetical protein	388	NA	NA	ORTHOMCL2859	K09927|	uncharacterized protein|
elar-LV19	AOC36_RS10250	glycine dehydrogenase subunit 2	478	COG1003	E	ORTHOMCL1823	K00283|	glycine dehydrogenase subunit 2 [EC:1.4.4.2]|
elar-LV19	AOC36_RS10255	aminomethyl-transferring glycine dehydrogenase	437	NA	NA	ORTHOMCL1823	K00282|	glycine dehydrogenase subunit 1 [EC:1.4.4.2]|
elar-LV19	AOC36_RS12095	glycine cleavage system protein H	119	COG0509	E	ORTHOMCL2860	K02437|	glycine cleavage system H protein|
elar-LV19	AOC36_RS10265	glycine cleavage system protein T	354	COG0404	E	ORTHOMCL2861	K00605|	aminomethyltransferase [EC:2.1.2.10]|
elar-LV19	AOC36_RS10285	hypothetical protein	703	COG3711-COG1762	K-GT	ORTHOMCL1703	K02821|	PTS system, ascorbate-specific IIA component [EC:2.7.1.194]|
elar-LV19	AOC36_RS10305	PTS ascorbate transporter subunit IIC	429	NA	NA	ORTHOMCL1798	K03475|	PTS system, ascorbate-specific IIC component|
elar-LV19	AOC36_RS10310	PTS ascorbate transporter subunit IIB	92	NA	NA	ORTHOMCL1866	K02822|	PTS system, ascorbate-specific IIB component [EC:2.7.1.194]|
elar-LV19	AOC36_RS10315	PTS sugar transporter subunit IIB	150	COG1762	GT	ORTHOMCL1703	K02821|	PTS system, ascorbate-specific IIA component [EC:2.7.1.194]|
elar-LV19	AOC36_RS10320	hypothetical protein	467	COG3464	X	ORTHOMCL1627	K07485|	transposase|
elar-LV19	AOC36_RS10325	glycoside hydrolase family 1 protein	494	COG2723	G	ORTHOMCL1529	K01223|	6-phospho-beta-glucosidase [EC:3.2.1.86]|
elar-LV19	AOC36_RS10330	PTS sugar transporter subunit IIC	435	COG1455	G	ORTHOMCL2862	K02761|	PTS system, cellobiose-specific IIC component|
elar-LV19	AOC36_RS10335	hypothetical protein	632	COG3711-COG1762	K-GT	ORTHOMCL1824	K03491|	lichenan operon transcriptional antiterminator|
elar-LV19	AOC36_RS10340	hypothetical protein	64	NA	NA	ORTHOMCL2863	NA	NA
elar-LV19	AOC36_RS10350	IS200/IS605 family transposase	134	COG1943	X	ORTHOMCL1647	K07491|	putative transposase|
elar-LV19	AOC36_RS10355	transposase	377	COG0675	X	ORTHOMCL1611	K07496|	putative transposase|
elar-LV19	AOC36_RS10365	Cof-type HAD-IIB family hydrolase	273	COG0561	HR	ORTHOMCL2864	NA	NA
elar-LV19	AOC36_RS10370	hypothetical protein	323	NA	NA	ORTHOMCL2865	NA	NA
elar-LV19	AOC36_RS10375	hypothetical protein	254	NA	NA	ORTHOMCL2866	NA	NA
elar-LV19	AOC36_RS10380	hypothetical protein	113	COG1695	K	ORTHOMCL2867	K10947|	PadR family transcriptional regulator, regulatory protein PadR|
elar-LV19	AOC36_RS10410	amidohydrolase family protein	435	NA	NA	ORTHOMCL2868	NA	NA
elar-LV19	AOC36_RS10425	ring-cleaving dioxygenase	371	COG0346	Q	ORTHOMCL2869	K15975|	glyoxalase family protein|
elar-LV19	AOC36_RS10445	APC family permease	458	COG0531	E	ORTHOMCL2870	K03294|	basic amino acid/polyamine antiporter, APA family|
elar-LV19	AOC36_RS10455	hypothetical protein	63	NA	NA	ORTHOMCL2871	NA	NA
elar-LV19	AOC36_RS10460	hypothetical protein	186	NA	NA	ORTHOMCL2872	NA	NA
elar-LV19	AOC36_RS10465	phosphorylase	257	NA	NA	ORTHOMCL2873	NA	NA
elar-LV19	AOC36_RS10470	hypothetical protein	279	NA	NA	ORTHOMCL2874	K03488|	beta-glucoside operon transcriptional antiterminator|
elar-LV19	AOC36_RS10475	PTS maltose transporter subunit IIBC	490	COG1264-COG1263	G-G	ORTHOMCL2875	K02818|K02819|	PTS system, trehalose-specific IIB component [EC:2.7.1.201]|PTS system, trehalose-specific IIC component|
elar-LV19	AOC36_RS10480	alpha,alpha-phosphotrehalase	541	COG0366	G	ORTHOMCL1819	K01226|	trehalose-6-phosphate hydrolase [EC:3.2.1.93]|
elar-LV19	AOC36_RS10495	GHKL domain-containing protein	429	NA	NA	ORTHOMCL2876	NA	NA
elar-LV19	AOC36_RS10505	1-acyl-sn-glycerol-3-phosphate acyltransferase	225	COG0204	I	ORTHOMCL2877	K00655|	1-acyl-sn-glycerol-3-phosphate acyltransferase [EC:2.3.1.51]|
elar-LV19	AOC36_RS10510	holo-[acyl-carrier-protein] synthase	119	COG0736	I	ORTHOMCL2878	K00997|	holo-[acyl-carrier protein] synthase [EC:2.7.8.7]|
elar-LV19	AOC36_RS10515	3-hydroxyacyl-[acyl-carrier-protein] dehydratase FabZ	141	COG0764	I	ORTHOMCL2879	K02372|	3-hydroxyacyl-[acyl-carrier-protein] dehydratase [EC:4.2.1.59]|
elar-LV19	AOC36_RS10520	beta-ketoacyl-[acyl-carrier-protein] synthase II	414	COG0304	IQ	ORTHOMCL2880	K09458|	3-oxoacyl-[acyl-carrier-protein] synthase II [EC:2.3.1.179]|
elar-LV19	AOC36_RS10530	ACP S-malonyltransferase	296	COG0331	I	ORTHOMCL2881	K00645|	[acyl-carrier-protein] S-malonyltransferase [EC:2.3.1.39]|
elar-LV19	AOC36_RS10535	acyl carrier protein	74	COG0236	IQ	ORTHOMCL2882	K02078|	acyl carrier protein|
elar-LV19	AOC36_RS10540	ketoacyl-ACP synthase III	320	COG0332	I	ORTHOMCL2883	K00648|	3-oxoacyl-[acyl-carrier-protein] synthase III [EC:2.3.1.180]|
elar-LV19	AOC36_RS10545	acetyl-CoA carboxylase carboxyltransferase subunit alpha	300	COG0825	I	ORTHOMCL2884	K01962|	acetyl-CoA carboxylase carboxyl transferase subunit alpha [EC:6.4.1.2 2.1.3.15]|
elar-LV19	AOC36_RS10550	acetyl-CoA carboxylase carboxyltransferase subunit beta	286	COG0777	I	ORTHOMCL2885	K01963|	acetyl-CoA carboxylase carboxyl transferase subunit beta [EC:6.4.1.2 2.1.3.15]|
elar-LV19	AOC36_RS10555	acetyl-CoA carboxylase biotin carboxylase subunit	450	NA	NA	ORTHOMCL1782	K01961|	acetyl-CoA carboxylase, biotin carboxylase subunit [EC:6.4.1.2 6.3.4.14]|
elar-LV19	AOC36_RS10560	acetyl-CoA carboxylase biotin carboxyl carrier protein	149	COG0511	HI	ORTHOMCL2886	K02160|	acetyl-CoA carboxylase biotin carboxyl carrier protein|
elar-LV19	AOC36_RS10565	enoyl-[acyl-carrier-protein] reductase FabV	386	COG3007	I	ORTHOMCL2887	K00209|	enoyl-[acyl-carrier protein] reductase / trans-2-enoyl-CoA reductase (NAD+) [EC:1.3.1.9 1.3.1.44]|
elar-LV19	AOC36_RS10570	hypothetical protein	194	NA	NA	ORTHOMCL2888	NA	NA
elar-LV19	AOC36_RS10575	MerR family transcriptional regulator	421	COG0789	K	ORTHOMCL1644	NA	NA
elar-LV19	AOC36_RS10580	cupin domain-containing protein	144	COG1917	R	ORTHOMCL2889	NA	NA
elar-LV19	AOC36_RS10585	DUF2207 domain-containing protein	679	NA	NA	ORTHOMCL2890	NA	NA
elar-LV19	AOC36_RS10590	hypothetical protein	218	NA	NA	ORTHOMCL2891	NA	NA
elar-LV19	AOC36_RS10595	glutathionylspermidine synthase	402	NA	NA	ORTHOMCL2892	NA	NA
elar-LV19	AOC36_RS10600	LemA family protein	183	COG1704	S	ORTHOMCL2893	K03744|	LemA protein|
elar-LV19	AOC36_RS10605	hypothetical protein	203	COG3464	X	ORTHOMCL1643	K07485|	transposase|
elar-LV19	AOC36_RS10610	transposase	219	COG3464	X	ORTHOMCL1643	K07485|	transposase|
elar-LV19	AOC36_RS10620	hypothetical protein	85	NA	NA	ORTHOMCL2894	NA	NA
elar-LV19	AOC36_RS10625	DNA-binding response regulator	243	COG3279	KT	ORTHOMCL2895	NA	NA
elar-LV19	AOC36_RS10630	hypothetical protein	255	NA	NA	ORTHOMCL2896	NA	NA
elar-LV19	AOC36_RS10635	alpha/beta hydrolase	338	COG0657	I	ORTHOMCL2897	NA	NA
elar-LV19	AOC36_RS10640	sulfite exporter TauE/SafE family protein	255	COG0730	S	ORTHOMCL1785	K07090|	uncharacterized protein|
elar-LV19	AOC36_RS10645	hypothetical protein	137	NA	NA	ORTHOMCL2898	K02793|	PTS system, mannose-specific IIA component [EC:2.7.1.191]|
elar-LV19	AOC36_RS10650	N-acetylmuramic acid 6-phosphate etherase	307	COG2103	M	ORTHOMCL2899	K07106|	N-acetylmuramic acid 6-phosphate etherase [EC:4.2.1.126]|
elar-LV19	AOC36_RS10655	MurR/RpiR family transcriptional regulator	281	COG1737	K	ORTHOMCL2900	NA	NA
elar-LV19	AOC36_RS10665	PTS mannose transporter subunit IID	276	COG3716	G	ORTHOMCL2901	K02796|	PTS system, mannose-specific IID component|
elar-LV19	AOC36_RS10670	PTS sugar transporter subunit IIC	264	COG3715	G	ORTHOMCL2902	K02795|	PTS system, mannose-specific IIC component|
elar-LV19	AOC36_RS10675	hypothetical protein	467	COG3464	X	ORTHOMCL1627	K07485|	transposase|
elar-LV19	AOC36_RS10680	hypothetical protein	632	NA	NA	ORTHOMCL2903	NA	NA
elar-LV19	AOC36_RS10685	glycoside hydrolase family 1 protein	473	COG2723	G	ORTHOMCL2904	K01223|	6-phospho-beta-glucosidase [EC:3.2.1.86]|
elar-LV19	AOC36_RS10690	PTS lactose/cellobiose transporter subunit IIA	110	NA	NA	ORTHOMCL2905	K02759|	PTS system, cellobiose-specific IIA component [EC:2.7.1.196 2.7.1.205]|
elar-LV19	AOC36_RS10700	PTS sugar transporter subunit IIB	103	NA	NA	ORTHOMCL2906	K02760|	PTS system, cellobiose-specific IIB component [EC:2.7.1.196 2.7.1.205]|
elar-LV19	AOC36_RS10720	MurR/RpiR family transcriptional regulator	278	COG1737	K	ORTHOMCL2907	NA	NA
elar-LV19	AOC36_RS10725	PTS mannose/fructose/sorbose transporter subunit IIB	153	NA	NA	ORTHOMCL2908	NA	NA
elar-LV19	AOC36_RS10735	putative N-acetylmannosamine-6-phosphate 2-epimerase	233	NA	NA	ORTHOMCL2909	K01788|	N-acylglucosamine-6-phosphate 2-epimerase [EC:5.1.3.9]|
elar-LV19	AOC36_RS10740	hypothetical protein	127	NA	NA	ORTHOMCL2910	K02744|	PTS system, N-acetylgalactosamine-specific IIA component [EC:2.7.1.-]|
elar-LV19	AOC36_RS10770	hypothetical protein	216	NA	NA	ORTHOMCL2911	NA	NA
elar-LV19	AOC36_RS10815	hypothetical protein	247	COG0789	K	ORTHOMCL2912	NA	NA
elar-LV19	AOC36_RS10820	excinuclease ABC subunit UvrA	751	COG0178	L	ORTHOMCL2913	K03701|	excinuclease ABC subunit A|
elar-LV19	AOC36_RS10835	HipA domain-containing protein	97	NA	NA	ORTHOMCL2914	K07154|	serine/threonine-protein kinase HipA [EC:2.7.11.1]|
elar-LV19	AOC36_RS12020	hypothetical protein	158	NA	NA	ORTHOMCL2915	K07154|	serine/threonine-protein kinase HipA [EC:2.7.11.1]|
elar-LV19	AOC36_RS10845	phosphoribosylaminoimidazolesuccinocarboxamide synthase	226	NA	NA	ORTHOMCL1793	K01923|	phosphoribosylaminoimidazole-succinocarboxamide synthase [EC:6.3.2.6]|
elar-LV19	AOC36_RS10850	hypothetical protein	104	NA	NA	ORTHOMCL1769	NA	NA
elar-LV19	AOC36_RS10880	hypothetical protein	233	NA	NA	ORTHOMCL1783	K01448|	N-acetylmuramoyl-L-alanine amidase [EC:3.5.1.28]|
elar-LV19	AOC36_RS10885	hypothetical protein	428	NA	NA	ORTHOMCL2916	NA	NA
elar-LV19	AOC36_RS10890	hypothetical protein	76	NA	NA	ORTHOMCL2917	NA	NA
elar-LV19	AOC36_RS10910	hypothetical protein	207	NA	NA	ORTHOMCL2918	NA	NA
elar-LV19	AOC36_RS10970	hypothetical protein	104	NA	NA	ORTHOMCL2919	NA	NA
elar-LV19	AOC36_RS10980	NUDIX domain-containing protein	189	COG1051	F	ORTHOMCL2920	NA	NA
elar-LV19	AOC36_RS10985	DNA-binding protein	156	NA	NA	ORTHOMCL2921	NA	NA
elar-LV19	AOC36_RS11045	hypothetical protein	170	NA	NA	ORTHOMCL2922	NA	NA
elar-LV19	AOC36_RS11085	hypothetical protein	215	NA	NA	ORTHOMCL2923	NA	NA
elar-LV19	AOC36_RS11090	MerR family transcriptional regulator	333	COG0789	K	ORTHOMCL1644	NA	NA
elar-LV19	AOC36_RS11095	hypothetical protein	74	NA	NA	ORTHOMCL2924	NA	NA
elar-LV19	AOC36_RS11100	hypothetical protein	851	NA	NA	ORTHOMCL2925	K05989|	alpha-L-rhamnosidase [EC:3.2.1.40]|
elar-LV19	AOC36_RS11105	beta-hexosaminidase	560	COG1472	G	ORTHOMCL2926	K01207|	beta-N-acetylhexosaminidase [EC:3.2.1.52]|
elar-LV19	AOC36_RS11110	beta-phosphoglucomutase	212	COG0637	GR	ORTHOMCL2927	K01838|	beta-phosphoglucomutase [EC:5.4.2.6]|
elar-LV19	AOC36_RS11115	hypothetical protein	329	COG1172	G	ORTHOMCL2928	K10440|	ribose transport system permease protein|
elar-LV19	AOC36_RS11120	hypothetical protein	395	COG1609	K	ORTHOMCL2929	NA	NA
elar-LV19	AOC36_RS11125	inner-membrane translocator	295	COG1172	G	ORTHOMCL2930	K10440|	ribose transport system permease protein|
elar-LV19	AOC36_RS11130	sugar ABC transporter ATP-binding protein	506	COG1129	G	ORTHOMCL2931	K10441|	ribose transport system ATP-binding protein [EC:7.5.2.7]|
elar-LV19	AOC36_RS11135	AraC family transcriptional regulator	348	COG2207	K	ORTHOMCL2932	NA	NA
elar-LV19	AOC36_RS11145	rhamnulose-1-phosphate aldolase	273	COG0235	G	ORTHOMCL2933	K01629|	rhamnulose-1-phosphate aldolase [EC:4.1.2.19]|
elar-LV19	AOC36_RS11150	L-rhamnose isomerase	415	NA	NA	ORTHOMCL2934	K01813|	L-rhamnose isomerase [EC:5.3.1.14]|
elar-LV19	AOC36_RS11155	rhamnulokinase	491	COG1070	G	ORTHOMCL2935	K00848|	rhamnulokinase [EC:2.7.1.5]|
elar-LV19	AOC36_RS11165	hypothetical protein	449	NA	NA	ORTHOMCL2936	NA	NA
elar-LV19	AOC36_RS11170	hypothetical protein	161	COG1595	K	ORTHOMCL1666	NA	NA
elar-LV19	AOC36_RS11175	hypothetical protein	269	NA	NA	ORTHOMCL2937	NA	NA
elar-LV19	AOC36_RS11180	hypothetical protein	255	NA	NA	ORTHOMCL2938	NA	NA
elar-LV19	AOC36_RS11185	transcriptional regulator	73	COG3655	K	ORTHOMCL2939	K07727|	putative transcriptional regulator|
elar-LV19	AOC36_RS11190	hypothetical protein	309	NA	NA	ORTHOMCL2940	NA	NA
elar-LV19	AOC36_RS11200	sugar ABC transporter permease	395	COG4214	G	ORTHOMCL2941	K10547|	putative multiple sugar transport system permease protein|
elar-LV19	AOC36_RS11205	sugar ABC transporter ATP-binding protein	511	COG1129	G	ORTHOMCL2942	K10548|	putative multiple sugar transport system ATP-binding protein [EC:7.5.2.-]|
elar-LV19	AOC36_RS11210	sugar ABC transporter substrate-binding protein	362	COG4213	G	ORTHOMCL2943	K10546|	putative multiple sugar transport system substrate-binding protein|
elar-LV19	AOC36_RS11215	L-arabinose isomerase	474	COG2160	G	ORTHOMCL2944	K01804|	L-arabinose isomerase [EC:5.3.1.4]|
elar-LV19	AOC36_RS11225	ATPase	530	COG1070	G	ORTHOMCL2945	NA	NA
elar-LV19	AOC36_RS11290	hypothetical protein	93	COG1254	C	ORTHOMCL2946	K01512|	acylphosphatase [EC:3.6.1.7]|
elar-LV19	AOC36_RS11295	hypothetical protein	162	NA	NA	ORTHOMCL2947	NA	NA
elar-LV19	AOC36_RS11305	hypothetical protein	90	NA	NA	ORTHOMCL2948	NA	NA
elar-LV19	AOC36_RS11310	MarR family transcriptional regulator	58	NA	NA	ORTHOMCL2949	NA	NA
elar-LV19	AOC36_RS11315	glucosamine-6-phosphate deaminase	245	COG0363	G	ORTHOMCL2950	NA	NA
elar-LV19	AOC36_RS11320	competence protein TfoX	107	COG3070	K	ORTHOMCL2951	K07343|	DNA transformation protein and related proteins|
elar-LV19	AOC36_RS11325	hypothetical protein	183	NA	NA	ORTHOMCL2952	NA	NA
elar-LV19	AOC36_RS11330	nucleoside-diphosphate kinase	160	NA	NA	ORTHOMCL2953	K00940|	nucleoside-diphosphate kinase [EC:2.7.4.6]|
elar-LV19	AOC36_RS11340	ribose-5-phosphate isomerase RpiA	224	COG0120	G	ORTHOMCL2954	K01807|	ribose 5-phosphate isomerase A [EC:5.3.1.6]|
elar-LV19	AOC36_RS11400	sensor histidine kinase	344	COG0642	T	ORTHOMCL2955	NA	NA
elar-LV19	AOC36_RS11405	DNA-binding response regulator	223	COG0745	TK	ORTHOMCL2956	NA	NA
elar-LV19	AOC36_RS11410	hypothetical protein	173	NA	NA	ORTHOMCL2957	NA	NA
elar-LV19	AOC36_RS11415	hypothetical protein	174	NA	NA	ORTHOMCL2958	NA	NA
elar-LV19	AOC36_RS11420	hypothetical protein	109	NA	NA	ORTHOMCL2959	NA	NA
elar-LV19	AOC36_RS11430	MerR family transcriptional regulator	224	COG0789	K	ORTHOMCL1775	NA	NA
elar-LV19	AOC36_RS11435	transcriptional repressor	129	COG0735	P	ORTHOMCL2960	K09825|	Fur family transcriptional regulator, peroxide stress response regulator|
elar-LV19	AOC36_RS11440	uracil-DNA glycosylase	194	COG1573	L	ORTHOMCL2961	NA	NA
elar-LV19	AOC36_RS11465	glyoxalase	127	COG0346	Q	ORTHOMCL2962	K01759|	lactoylglutathione lyase [EC:4.4.1.5]|
elar-LV19	AOC36_RS11470	hypothetical protein	166	NA	NA	ORTHOMCL2963	NA	NA
elar-LV19	AOC36_RS11480	hypothetical protein	378	COG0436	E	ORTHOMCL2964	K00841|	aminotransferase [EC:2.6.1.-]|
elar-LV19	AOC36_RS11485	GntR family transcriptional regulator	333	NA	NA	ORTHOMCL2965	NA	NA
elar-LV19	AOC36_RS11490	sodium/glutamate symporter	412	COG0786	E	ORTHOMCL2966	K03312|	glutamate:Na+ symporter, ESS family|
elar-LV19	AOC36_RS11495	glutamate formimidoyltransferase	298	NA	NA	ORTHOMCL2967	K00603|	glutamate formiminotransferase / 5-formyltetrahydrofolate cyclo-ligase [EC:2.1.2.5 6.3.3.2]|
elar-LV19	AOC36_RS11500	hypothetical protein	208	NA	NA	ORTHOMCL2968	NA	NA
elar-LV19	AOC36_RS11505	hypothetical protein	182	NA	NA	ORTHOMCL2969	K09975|	uncharacterized protein|
elar-LV19	AOC36_RS11520	hypothetical protein	290	COG1305	O	ORTHOMCL2970	NA	NA
elar-LV19	AOC36_RS11530	PTS sugar transporter subunit IIC	431	COG1455	G	ORTHOMCL2971	K02761|	PTS system, cellobiose-specific IIC component|
elar-LV19	AOC36_RS11535	hypothetical protein	87	NA	NA	ORTHOMCL2972	NA	NA
elar-LV19	AOC36_RS11540	DUF871 domain-containing protein	362	NA	NA	ORTHOMCL2973	K09963|	uncharacterized protein|
elar-LV19	AOC36_RS11545	amidohydrolase/deacetylase family metallohydrolase	371	NA	NA	ORTHOMCL2974	K01465|	dihydroorotase [EC:3.5.2.3]|
elar-LV19	AOC36_RS11555	2-dehydro-3-deoxyphosphooctonate aldolase	246	NA	NA	ORTHOMCL2975	K17463|	2-dehydro-3-deoxy-phosphogluconate aldolase [EC:4.1.2.14]|
elar-LV19	AOC36_RS11565	GntR family transcriptional regulator	230	COG2188	K	ORTHOMCL1792	K03710|	GntR family transcriptional regulator|
elar-LV19	AOC36_RS11610	hypothetical protein	104	NA	NA	ORTHOMCL2976	NA	NA
elar-LV19	AOC36_RS11680	PadR family transcriptional regulator	111	COG1695	K	ORTHOMCL1773	K10947|	PadR family transcriptional regulator, regulatory protein PadR|
elar-LV19	AOC36_RS11685	hypothetical protein	333	NA	NA	ORTHOMCL1771	NA	NA
elar-LV19	AOC36_RS11700	transposase	409	COG3464	X	ORTHOMCL684	K07485|	transposase|
elar-LV19	AOC36_RS11705	hypothetical protein	156	NA	NA	ORTHOMCL701	NA	NA
elar-LV19	AOC36_RS12040	hypothetical protein	122	COG1961	L	ORTHOMCL1779	NA	NA
elar-LV19	AOC36_RS11715	hypothetical protein	76	NA	NA	ORTHOMCL1788	NA	NA
elar-LV19	AOC36_RS11720	hypothetical protein	134	NA	NA	ORTHOMCL1777	NA	NA
elar-LV19	AOC36_RS11725	hypothetical protein	69	NA	NA	ORTHOMCL2977	NA	NA
elar-LV19	AOC36_RS11730	hypothetical protein	181	NA	NA	ORTHOMCL1704	NA	NA
elar-LV19	AOC36_RS11735	hypothetical protein	95	NA	NA	ORTHOMCL1704	NA	NA
elar-LV19	AOC36_RS11740	hypothetical protein	169	NA	NA	ORTHOMCL1699	NA	NA
elar-LV19	AOC36_RS11745	hypothetical protein	428	NA	NA	ORTHOMCL1699	NA	NA
elar-LV19	AOC36_RS11750	hypothetical protein	88	NA	NA	ORTHOMCL2978	NA	NA
elar-LV19	AOC36_RS12045	hypothetical protein	70	NA	NA	ORTHOMCL2979	NA	NA
