# Supplementary material for: Comparative genomics of a novel clade shed light on the evolution of the genus Erysipelothrix and characterise an emerging species
Source: Sci Rep. 2021 Feb 9;11:3383. doi: 10.1038/s41598-021-82959-x (PMC7873064; doi:10.1038/s41598-021-82959-x)
Supplement: Supplementary file 9 — Supplementary Information 9. [file 41598_2021_82959_MOESM9_ESM.xlsx]

## Sheet: Sheet1
Query Locus-tag	Query organism abbreviation	Query product	MCL group	Status in Erysipelothrix sp. 15TAL0474
EPJ89_00215	espe-EsS2-6-Brazil	hypothetical protein	ORTHOMCL277	absent
EPJ89_00230	espe-EsS2-6-Brazil	hypothetical protein	ORTHOMCL676	absent
EPJ89_00245	espe-EsS2-6-Brazil	NADP-dependent malic enzyme	ORTHOMCL1397	absent
EPJ89_00255	espe-EsS2-6-Brazil	leucine-rich repeat domain-containing protein	ORTHOMCL1459	absent
EPJ89_00265	espe-EsS2-6-Brazil	hypothetical protein	ORTHOMCL1766	absent
EPJ89_00275	espe-EsS2-6-Brazil	hypothetical protein	ORTHOMCL1997	absent
EPJ89_00280	espe-EsS2-6-Brazil	YwbE family protein	ORTHOMCL833	absent
EPJ89_00295	espe-EsS2-6-Brazil	beta-carotene 15,15'-monooxygenase	ORTHOMCL39	absent
EPJ89_00305	espe-EsS2-6-Brazil	hypothetical protein	ORTHOMCL40	absent
EPJ89_00310	espe-EsS2-6-Brazil	hypothetical protein	ORTHOMCL1381	absent
EPJ89_00315	espe-EsS2-6-Brazil	hypothetical protein	ORTHOMCL1487	absent
EPJ89_00325	espe-EsS2-6-Brazil	bacteriocin transporter	ORTHOMCL1510	absent
EPJ89_00805	espe-EsS2-6-Brazil	hypothetical protein	ORTHOMCL1518	absent
EPJ89_00810	espe-EsS2-6-Brazil	CHAP domain-containing protein	ORTHOMCL1549	absent
EPJ89_00815	espe-EsS2-6-Brazil	hypothetical protein	ORTHOMCL1531	absent
EPJ89_00820	espe-EsS2-6-Brazil	hypothetical protein	ORTHOMCL1582	absent
EPJ89_00825	espe-EsS2-6-Brazil	hypothetical protein	ORTHOMCL1604	absent
EPJ89_00830	espe-EsS2-6-Brazil	hypothetical protein	ORTHOMCL1590	absent
EPJ89_00835	espe-EsS2-6-Brazil	hypothetical protein	ORTHOMCL1596	absent
EPJ89_00840	espe-EsS2-6-Brazil	hypothetical protein	ORTHOMCL1584	absent
EPJ89_00845	espe-EsS2-6-Brazil	hypothetical protein	ORTHOMCL1599	absent
EPJ89_00850	espe-EsS2-6-Brazil	hypothetical protein	ORTHOMCL1587	absent
EPJ89_00855	espe-EsS2-6-Brazil	hypothetical protein	ORTHOMCL1593	absent
EPJ89_00860	espe-EsS2-6-Brazil	hypothetical protein	ORTHOMCL1580	absent
EPJ89_00865	espe-EsS2-6-Brazil	HK97 gp10 family phage protein	ORTHOMCL1606	absent
EPJ89_00870	espe-EsS2-6-Brazil	hypothetical protein	ORTHOMCL1591	absent
EPJ89_00875	espe-EsS2-6-Brazil	hypothetical protein	ORTHOMCL1598	absent
EPJ89_00880	espe-EsS2-6-Brazil	hypothetical protein	ORTHOMCL1585	absent
EPJ89_00885	espe-EsS2-6-Brazil	DUF4355 domain-containing protein	ORTHOMCL1601	absent
EPJ89_00890	espe-EsS2-6-Brazil	hypothetical protein	ORTHOMCL1588	absent
EPJ89_00895	espe-EsS2-6-Brazil	hypothetical protein	ORTHOMCL1594	absent
EPJ89_00900	espe-EsS2-6-Brazil	phage portal protein	ORTHOMCL1603	absent
EPJ89_00905	espe-EsS2-6-Brazil	hypothetical protein	ORTHOMCL1553	absent
EPJ89_00910	espe-EsS2-6-Brazil	helix-turn-helix domain-containing protein	ORTHOMCL1554	absent
EPJ89_00915	espe-EsS2-6-Brazil	hypothetical protein	ORTHOMCL1999	absent
EPJ89_00920	espe-EsS2-6-Brazil	ATP-binding protein	ORTHOMCL1756	absent
EPJ89_00925	espe-EsS2-6-Brazil	hypothetical protein	ORTHOMCL1536	absent
EPJ89_00930	espe-EsS2-6-Brazil	RusA family crossover junction endodeoxyribonuclease	ORTHOMCL1625	absent
EPJ89_00935	espe-EsS2-6-Brazil	hypothetical protein	ORTHOMCL1578	absent
EPJ89_00940	espe-EsS2-6-Brazil	hypothetical protein	ORTHOMCL1607	absent
EPJ89_00945	espe-EsS2-6-Brazil	DNA primase	ORTHOMCL1592	absent
EPJ89_00960	espe-EsS2-6-Brazil	DUF669 domain-containing protein	ORTHOMCL1602	absent
EPJ89_00965	espe-EsS2-6-Brazil	ATP-binding protein	ORTHOMCL1589	absent
EPJ89_00970	espe-EsS2-6-Brazil	chromosome segregation protein SMC	ORTHOMCL1595	absent
EPJ89_00975	espe-EsS2-6-Brazil	hypothetical protein	ORTHOMCL1583	absent
EPJ89_00980	espe-EsS2-6-Brazil	hypothetical protein	ORTHOMCL1605	absent
EPJ89_00990	espe-EsS2-6-Brazil	hypothetical protein	ORTHOMCL1597	absent
EPJ89_01015	espe-EsS2-6-Brazil	hypothetical protein	ORTHOMCL1455	absent
EPJ89_02150	espe-EsS2-6-Brazil	DUF1361 domain-containing protein	ORTHOMCL1465	absent
EPJ89_02160	espe-EsS2-6-Brazil	ABC transporter permease	ORTHOMCL1344	absent
EPJ89_02195	espe-EsS2-6-Brazil	hypothetical protein	ORTHOMCL1486	absent
EPJ89_02205	espe-EsS2-6-Brazil	hypothetical protein	ORTHOMCL1490	absent
EPJ89_02245	espe-EsS2-6-Brazil	membrane protein	ORTHOMCL1245	absent
EPJ89_02285	espe-EsS2-6-Brazil	plasmid pRiA4b ORF-3 family protein	ORTHOMCL1479	absent
EPJ89_02300	espe-EsS2-6-Brazil	ABC transporter permease	ORTHOMCL1495	absent
EPJ89_04705	espe-EsS2-6-Brazil	ACT domain-containing protein	ORTHOMCL835	absent
EPJ89_04710	espe-EsS2-6-Brazil	PFL family protein	ORTHOMCL1212	absent
EPJ89_04715	espe-EsS2-6-Brazil	PaaI family thioesterase	ORTHOMCL811	absent
EPJ89_04720	espe-EsS2-6-Brazil	hypothetical protein	ORTHOMCL1263	absent
EPJ89_05390	espe-EsS2-6-Brazil	hypothetical protein	ORTHOMCL1433	absent
EPJ89_06615	espe-EsS2-6-Brazil	hypothetical protein	ORTHOMCL2001	absent
EPJ89_06675	espe-EsS2-6-Brazil	hypothetical protein	ORTHOMCL1768	absent
EPJ89_07270	espe-EsS2-6-Brazil	hypothetical protein	ORTHOMCL875	absent
EPJ89_00180	espe-EsS2-6-Brazil	D-2-hydroxyacid dehydrogenase	ORTHOMCL996	unannotated pseudogene
EPJ89_00205	espe-EsS2-6-Brazil	N-acetylmuramoyl-L-alanine amidase family protein	ORTHOMCL1478	unannotated pseudogene
EPJ89_00220	espe-EsS2-6-Brazil	Y-family DNA polymerase	ORTHOMCL798	unannotated pseudogene
EPJ89_00235	espe-EsS2-6-Brazil	aspartate ammonia-lyase	ORTHOMCL1466	unannotated pseudogene
EPJ89_00240	espe-EsS2-6-Brazil	class II fumarate hydratase	ORTHOMCL1230	unannotated pseudogene
EPJ89_00260	espe-EsS2-6-Brazil	DUF5011 domain-containing protein	ORTHOMCL1489	unannotated pseudogene
EPJ89_00285	espe-EsS2-6-Brazil	aldo/keto reductase	ORTHOMCL774	unannotated pseudogene
EPJ89_00300	espe-EsS2-6-Brazil	hypothetical protein	ORTHOMCL1355	unannotated pseudogene
EPJ89_01115	espe-EsS2-6-Brazil	glycoside hydrolase	ORTHOMCL1264	unannotated pseudogene
EPJ89_01640	espe-EsS2-6-Brazil	ABC transporter permease	ORTHOMCL1242	unannotated pseudogene
EPJ89_01885	espe-EsS2-6-Brazil	PTS sugar transporter subunit IIC	ORTHOMCL1206	unannotated pseudogene
EPJ89_01980	espe-EsS2-6-Brazil	acyltransferase	ORTHOMCL725	unannotated pseudogene
EPJ89_02165	espe-EsS2-6-Brazil	TetR/AcrR family transcriptional regulator	ORTHOMCL1260	unannotated pseudogene
EPJ89_02230	espe-EsS2-6-Brazil	internalin	ORTHOMCL1483	unannotated pseudogene
EPJ89_02255	espe-EsS2-6-Brazil	ABC transporter permease	ORTHOMCL1208	unannotated pseudogene
EPJ89_02260	espe-EsS2-6-Brazil	ABC transporter permease	ORTHOMCL1398	unannotated pseudogene
EPJ89_02270	espe-EsS2-6-Brazil	BMP family ABC transporter substrate-binding protein	ORTHOMCL1247	unannotated pseudogene
EPJ89_02275	espe-EsS2-6-Brazil	ribokinase	ORTHOMCL1426	unannotated pseudogene
EPJ89_02280	espe-EsS2-6-Brazil	LacI family transcriptional regulator	ORTHOMCL1402	unannotated pseudogene
EPJ89_02635	espe-EsS2-6-Brazil	excinuclease ABC subunit UvrB	ORTHOMCL1185	unannotated pseudogene
EPJ89_02805	espe-EsS2-6-Brazil	2-C-methyl-D-erythritol 4-phosphate cytidylyltransferase	ORTHOMCL707	unannotated pseudogene
EPJ89_02850	espe-EsS2-6-Brazil	hypothetical protein	ORTHOMCL709	unannotated pseudogene
EPJ89_02865	espe-EsS2-6-Brazil	sodium:proton antiporter	ORTHOMCL1560	unannotated pseudogene
EPJ89_03185	espe-EsS2-6-Brazil	tRNA uridine-5-carboxymethylaminomethyl(34) synthesis GTPase MnmE	ORTHOMCL885	unannotated pseudogene
EPJ89_03340	espe-EsS2-6-Brazil	membrane protein insertase YidC	ORTHOMCL710	unannotated pseudogene
EPJ89_03385	espe-EsS2-6-Brazil	DNA replication/repair protein RecF	ORTHOMCL889	unannotated pseudogene
EPJ89_03840	espe-EsS2-6-Brazil	aminopeptidase	ORTHOMCL738	unannotated pseudogene
EPJ89_04055	espe-EsS2-6-Brazil	penicillin-binding protein 2	ORTHOMCL732	unannotated pseudogene
EPJ89_04070	espe-EsS2-6-Brazil	type II secretion system protein E	ORTHOMCL836	unannotated pseudogene
EPJ89_04440	espe-EsS2-6-Brazil	DUF1538 domain-containing protein	ORTHOMCL1356	unannotated pseudogene
EPJ89_05095	espe-EsS2-6-Brazil	choloylglycine hydrolase family protein	ORTHOMCL1294	unannotated pseudogene
EPJ89_05165	espe-EsS2-6-Brazil	sensor histidine kinase	ORTHOMCL1251	unannotated pseudogene
EPJ89_05385	espe-EsS2-6-Brazil	GntR family transcriptional regulator	ORTHOMCL1216	unannotated pseudogene
EPJ89_05405	espe-EsS2-6-Brazil	hypothetical protein	ORTHOMCL1477	unannotated pseudogene
EPJ89_06670	espe-EsS2-6-Brazil	hypothetical protein	ORTHOMCL1696	unannotated pseudogene
EPJ89_06680	espe-EsS2-6-Brazil	aminoacyl-tRNA deacylase	ORTHOMCL1346	unannotated pseudogene
EPJ89_06685	espe-EsS2-6-Brazil	multidrug transporter MATE	ORTHOMCL1419	unannotated pseudogene
EPJ89_06690	espe-EsS2-6-Brazil	N-acetyltransferase	ORTHOMCL1454	unannotated pseudogene
EPJ89_06745	espe-EsS2-6-Brazil	carbohydrate ABC transporter permease	ORTHOMCL1339	unannotated pseudogene
EPJ89_06925	espe-EsS2-6-Brazil	carboxypeptidase M32	ORTHOMCL1308	unannotated pseudogene
EPJ89_07275	espe-EsS2-6-Brazil	aminopeptidase P family protein	ORTHOMCL736	unannotated pseudogene
EPJ89_07585	espe-EsS2-6-Brazil	N-acetyltransferase	ORTHOMCL1767	unannotated pseudogene
EPJ89_07705	espe-EsS2-6-Brazil	GNAT N-acetyltransferase	ORTHOMCL1390	unannotated pseudogene
EPJ89_07935	espe-EsS2-6-Brazil	HAD family hydrolase	ORTHOMCL848	unannotated pseudogene
EPJ89_08210	espe-EsS2-6-Brazil	hypothetical protein	ORTHOMCL1341	unannotated pseudogene
EPJ89_08545	espe-EsS2-6-Brazil	hypothetical protein	ORTHOMCL892	unannotated pseudogene
EPJ89_08685	espe-EsS2-6-Brazil	GNAT family N-acetyltransferase	ORTHOMCL1445	unannotated pseudogene
EPJ89_00010	espe-EsS2-6-Brazil	DUF4982 domain-containing protein	ORTHOMCL1408	annotated pseudogene
EPJ89_00080	espe-EsS2-6-Brazil	branched-chain amino acid transport system II carrier protein	ORTHOMCL1296	annotated pseudogene
EPJ89_00085	espe-EsS2-6-Brazil	hyaluronidase	ORTHOMCL1320	annotated pseudogene
EPJ89_00105	espe-EsS2-6-Brazil	exo-alpha-sialidase	ORTHOMCL1435	annotated pseudogene
EPJ89_00195	espe-EsS2-6-Brazil	tRNA-dihydrouridine synthase	ORTHOMCL1181	annotated pseudogene
EPJ89_00210	espe-EsS2-6-Brazil	LPXTG cell wall anchor domain-containing protein	ORTHOMCL1350	annotated pseudogene
EPJ89_00225	espe-EsS2-6-Brazil	ATP-binding cassette domain-containing protein	ORTHOMCL1273	annotated pseudogene
EPJ89_00250	espe-EsS2-6-Brazil	Cna B-type domain-containing protein	ORTHOMCL1695	annotated pseudogene
EPJ89_00290	espe-EsS2-6-Brazil	ABC transporter ATP-binding protein	ORTHOMCL1349	annotated pseudogene
EPJ89_00320	espe-EsS2-6-Brazil	ATP-binding cassette domain-containing protein	ORTHOMCL1494	annotated pseudogene
EPJ89_00550	espe-EsS2-6-Brazil	tRNA 2-thiouridine(34) synthase MnmA	ORTHOMCL791	annotated pseudogene
EPJ89_00585	espe-EsS2-6-Brazil	Cna B-type domain-containing protein	ORTHOMCL1321	annotated pseudogene
EPJ89_00590	espe-EsS2-6-Brazil	Cna B-type domain-containing protein	ORTHOMCL1493	annotated pseudogene
EPJ89_00595	espe-EsS2-6-Brazil	DNA translocase FtsK	ORTHOMCL1243	annotated pseudogene
EPJ89_00600	espe-EsS2-6-Brazil	ribonuclease J	ORTHOMCL1196	annotated pseudogene
EPJ89_00640	espe-EsS2-6-Brazil	recombination protein U	ORTHOMCL761	annotated pseudogene
EPJ89_00685	espe-EsS2-6-Brazil	endo-beta-N-acetylglucosaminidase	ORTHOMCL1374	annotated pseudogene
EPJ89_00730	espe-EsS2-6-Brazil	30S ribosomal protein S2	ORTHOMCL845	annotated pseudogene
EPJ89_00955	espe-EsS2-6-Brazil	DEAD/DEAH box helicase	ORTHOMCL1586	annotated pseudogene
EPJ89_01000	espe-EsS2-6-Brazil	XRE family transcriptional regulator	ORTHOMCL1600	annotated pseudogene
EPJ89_01065	espe-EsS2-6-Brazil	molecular chaperone DnaK	ORTHOMCL1220	annotated pseudogene
EPJ89_01095	espe-EsS2-6-Brazil	ribonuclease J	ORTHOMCL733	annotated pseudogene
EPJ89_01295	espe-EsS2-6-Brazil	murein biosynthesis integral membrane protein MurJ	ORTHOMCL944	annotated pseudogene
EPJ89_01305	espe-EsS2-6-Brazil	CBS domain-containing protein	ORTHOMCL832	annotated pseudogene
EPJ89_01375	espe-EsS2-6-Brazil	cysteine desulfurase	ORTHOMCL1401	annotated pseudogene
EPJ89_01405	espe-EsS2-6-Brazil	MFS transporter	ORTHOMCL719	annotated pseudogene
EPJ89_01415	espe-EsS2-6-Brazil	Fe-S cluster assembly protein SufB	ORTHOMCL681	annotated pseudogene
EPJ89_01455	espe-EsS2-6-Brazil	LLM class flavin-dependent oxidoreductase	ORTHOMCL1481	annotated pseudogene
EPJ89_01505	espe-EsS2-6-Brazil	methionyl-tRNA formyltransferase	ORTHOMCL896	annotated pseudogene
EPJ89_01525	espe-EsS2-6-Brazil	DNA topoisomerase	ORTHOMCL806	annotated pseudogene
EPJ89_01540	espe-EsS2-6-Brazil	endolytic transglycosylase MltG	ORTHOMCL1372	annotated pseudogene
EPJ89_01615	espe-EsS2-6-Brazil	alpha/beta hydrolase	ORTHOMCL1278	annotated pseudogene
EPJ89_01655	espe-EsS2-6-Brazil	siderophore ABC transporter substrate-binding protein	ORTHOMCL1193	annotated pseudogene
EPJ89_01685	espe-EsS2-6-Brazil	ABC transporter ATP-binding protein	ORTHOMCL1400	annotated pseudogene
EPJ89_01690	espe-EsS2-6-Brazil	ABC transporter ATP-binding protein	ORTHOMCL1204	annotated pseudogene
EPJ89_01800	espe-EsS2-6-Brazil	PRD domain-containing protein	ORTHOMCL1480	annotated pseudogene
EPJ89_01845	espe-EsS2-6-Brazil	sugar ABC transporter permease	ORTHOMCL1557	annotated pseudogene
EPJ89_01850	espe-EsS2-6-Brazil	carbohydrate ABC transporter substrate-binding protein	ORTHOMCL1617	annotated pseudogene
EPJ89_01895	espe-EsS2-6-Brazil	2-oxo acid dehydrogenase subunit E2	ORTHOMCL1213	annotated pseudogene
EPJ89_01905	espe-EsS2-6-Brazil	thiamine pyrophosphate-dependent dehydrogenase E1 component subunit alpha	ORTHOMCL1461	annotated pseudogene
EPJ89_01935	espe-EsS2-6-Brazil	Sapep family Mn(2+)-dependent dipeptidase	ORTHOMCL692	annotated pseudogene
EPJ89_02055	espe-EsS2-6-Brazil	tRNA 2-thiocytidine biosynthesis protein TtcA	ORTHOMCL723	annotated pseudogene
EPJ89_02060	espe-EsS2-6-Brazil	23S rRNA (adenine(2503)-C(2))-methyltransferase RlmN	ORTHOMCL1403	annotated pseudogene
EPJ89_02135	espe-EsS2-6-Brazil	hypothetical protein	ORTHOMCL1327	annotated pseudogene
EPJ89_02140	espe-EsS2-6-Brazil	peptidase	ORTHOMCL1446	annotated pseudogene
EPJ89_02155	espe-EsS2-6-Brazil	ABC transporter ATP-binding protein	ORTHOMCL54	annotated pseudogene
EPJ89_02240	espe-EsS2-6-Brazil	nucleoside hydrolase	ORTHOMCL1440	annotated pseudogene
EPJ89_02250	espe-EsS2-6-Brazil	nucleoside hydrolase	ORTHOMCL1456	annotated pseudogene
EPJ89_02265	espe-EsS2-6-Brazil	ABC transporter ATP-binding protein	ORTHOMCL1386	annotated pseudogene
EPJ89_02295	espe-EsS2-6-Brazil	hypothetical protein	ORTHOMCL1284	annotated pseudogene
EPJ89_02305	espe-EsS2-6-Brazil	ABC transporter ATP-binding protein	ORTHOMCL1418	annotated pseudogene
EPJ89_02310	espe-EsS2-6-Brazil	HAMP domain-containing histidine kinase	ORTHOMCL1441	annotated pseudogene
EPJ89_02415	espe-EsS2-6-Brazil	LytR family transcriptional regulator	ORTHOMCL1443	annotated pseudogene
EPJ89_02460	espe-EsS2-6-Brazil	LysR family transcriptional regulator	ORTHOMCL874	annotated pseudogene
EPJ89_02480	espe-EsS2-6-Brazil	NAD(P)H-dependent oxidoreductase	ORTHOMCL1198	annotated pseudogene
EPJ89_02645	espe-EsS2-6-Brazil	TIGR00730 family Rossman fold protein	ORTHOMCL818	annotated pseudogene
EPJ89_02695	espe-EsS2-6-Brazil	DEAD/DEAH box helicase	ORTHOMCL779	annotated pseudogene
EPJ89_02705	espe-EsS2-6-Brazil	IS3 family transposase	ORTHOMCL1663	annotated pseudogene
EPJ89_02710	espe-EsS2-6-Brazil	NUDIX hydrolase	ORTHOMCL1248	annotated pseudogene
EPJ89_02780	espe-EsS2-6-Brazil	DHH family phosphoesterase	ORTHOMCL718	annotated pseudogene
EPJ89_02955	espe-EsS2-6-Brazil	hypothetical protein	ORTHOMCL1378	annotated pseudogene
EPJ89_03160	espe-EsS2-6-Brazil	M20 family peptidase	ORTHOMCL26	annotated pseudogene
EPJ89_03195	espe-EsS2-6-Brazil	nucleoside hydrolase	ORTHOMCL1379	annotated pseudogene
EPJ89_03255	espe-EsS2-6-Brazil	histidine phosphatase family protein	ORTHOMCL924	annotated pseudogene
EPJ89_03265	espe-EsS2-6-Brazil	Cna B-type domain-containing protein	ORTHOMCL1475	annotated pseudogene
EPJ89_03455	espe-EsS2-6-Brazil	PTS glucose transporter subunit IIBC	ORTHOMCL1211	annotated pseudogene
EPJ89_03545	espe-EsS2-6-Brazil	metal-dependent hydrolase	ORTHOMCL1184	annotated pseudogene
EPJ89_03725	espe-EsS2-6-Brazil	primosomal protein N'	ORTHOMCL799	annotated pseudogene
EPJ89_03855	espe-EsS2-6-Brazil	BMP family ABC transporter substrate-binding protein	ORTHOMCL1413	annotated pseudogene
EPJ89_03875	espe-EsS2-6-Brazil	nicotinate phosphoribosyltransferase	ORTHOMCL1231	annotated pseudogene
EPJ89_03905	espe-EsS2-6-Brazil	pyrimidine-nucleoside phosphorylase	ORTHOMCL1244	annotated pseudogene
EPJ89_03930	espe-EsS2-6-Brazil	hypothetical protein	ORTHOMCL777	annotated pseudogene
EPJ89_04020	espe-EsS2-6-Brazil	GTPase Era	ORTHOMCL915	annotated pseudogene
EPJ89_04065	espe-EsS2-6-Brazil	MBL fold metallo-hydrolase	ORTHOMCL771	annotated pseudogene
EPJ89_04175	espe-EsS2-6-Brazil	YtxH domain-containing protein	ORTHOMCL1338	annotated pseudogene
EPJ89_04180	espe-EsS2-6-Brazil	hypothetical protein	ORTHOMCL1189	annotated pseudogene
EPJ89_04240	espe-EsS2-6-Brazil	hypothetical protein	ORTHOMCL897	annotated pseudogene
EPJ89_04245	espe-EsS2-6-Brazil	chromosome segregation protein SMC	ORTHOMCL1202	annotated pseudogene
EPJ89_04270	espe-EsS2-6-Brazil	DNA polymerase III subunit alpha	ORTHOMCL789	annotated pseudogene
EPJ89_04285	espe-EsS2-6-Brazil	helix-turn-helix domain-containing protein	ORTHOMCL2004	annotated pseudogene
EPJ89_04295	espe-EsS2-6-Brazil	N-acetyltransferase	ORTHOMCL1515	annotated pseudogene
EPJ89_04310	espe-EsS2-6-Brazil	GTP-binding protein	ORTHOMCL1286	annotated pseudogene
EPJ89_04350	espe-EsS2-6-Brazil	ABC transporter ATP-binding protein	ORTHOMCL724	annotated pseudogene
EPJ89_04355	espe-EsS2-6-Brazil	methylated-DNA--[protein]-cysteine S-methyltransferase	ORTHOMCL933	annotated pseudogene
EPJ89_04385	espe-EsS2-6-Brazil	acriflavin resistance protein	ORTHOMCL1276	annotated pseudogene
EPJ89_04415	espe-EsS2-6-Brazil	response regulator transcription factor	ORTHOMCL1301	annotated pseudogene
EPJ89_04425	espe-EsS2-6-Brazil	beta-carotene 15,15'-monooxygenase	ORTHOMCL757	annotated pseudogene
EPJ89_04450	espe-EsS2-6-Brazil	PTS sugar transporter subunit IIC	ORTHOMCL781	annotated pseudogene
EPJ89_04540	espe-EsS2-6-Brazil	type II secretion system F family protein	ORTHOMCL1116	annotated pseudogene
EPJ89_04570	espe-EsS2-6-Brazil	antibiotic ABC transporter permease	ORTHOMCL1325	annotated pseudogene
EPJ89_04580	espe-EsS2-6-Brazil	branched-chain amino acid transport system II carrier protein	ORTHOMCL1291	annotated pseudogene
EPJ89_04605	espe-EsS2-6-Brazil	VanZ family protein	ORTHOMCL743	annotated pseudogene
EPJ89_04685	espe-EsS2-6-Brazil	LicD family protein	ORTHOMCL1428	annotated pseudogene
EPJ89_04725	espe-EsS2-6-Brazil	adenine deaminase	ORTHOMCL730	annotated pseudogene
EPJ89_04730	espe-EsS2-6-Brazil	ABC transporter substrate-binding protein	ORTHOMCL1233	annotated pseudogene
EPJ89_04735	espe-EsS2-6-Brazil	ABC transporter ATP-binding protein	ORTHOMCL770	annotated pseudogene
EPJ89_04760	espe-EsS2-6-Brazil	integrase	ORTHOMCL888	annotated pseudogene
EPJ89_04845	espe-EsS2-6-Brazil	AraC family transcriptional regulator	ORTHOMCL1406	annotated pseudogene
EPJ89_05025	espe-EsS2-6-Brazil	LPXTG cell wall anchor domain-containing protein	ORTHOMCL248	annotated pseudogene
EPJ89_05055	espe-EsS2-6-Brazil	diaminopimelate decarboxylase	ORTHOMCL1293	annotated pseudogene
EPJ89_05065	espe-EsS2-6-Brazil	MBOAT family protein	ORTHOMCL1270	annotated pseudogene
EPJ89_05120	espe-EsS2-6-Brazil	haloacid dehalogenase-like hydrolase	ORTHOMCL840	annotated pseudogene
EPJ89_05140	espe-EsS2-6-Brazil	lacto-N-biosidase	ORTHOMCL1313	annotated pseudogene
EPJ89_05155	espe-EsS2-6-Brazil	extracellular solute-binding protein	ORTHOMCL1410	annotated pseudogene
EPJ89_05160	espe-EsS2-6-Brazil	DUF624 domain-containing protein	ORTHOMCL1299	annotated pseudogene
EPJ89_05170	espe-EsS2-6-Brazil	response regulator transcription factor	ORTHOMCL563	annotated pseudogene
EPJ89_05190	espe-EsS2-6-Brazil	alpha-mannosidase	ORTHOMCL1334	annotated pseudogene
EPJ89_05195	espe-EsS2-6-Brazil	glycoside hydrolase family 1 protein	ORTHOMCL308	annotated pseudogene
EPJ89_05255	espe-EsS2-6-Brazil	PRD domain-containing protein	ORTHOMCL809	annotated pseudogene
EPJ89_05265	espe-EsS2-6-Brazil	PTS glucose transporter subunit IIB	ORTHOMCL722	annotated pseudogene
EPJ89_05280	espe-EsS2-6-Brazil	IS30 family transposase	ORTHOMCL1626	annotated pseudogene
EPJ89_05335	espe-EsS2-6-Brazil	HAMP domain-containing histidine kinase	ORTHOMCL1217	annotated pseudogene
EPJ89_05340	espe-EsS2-6-Brazil	hypothetical protein	ORTHOMCL1315	annotated pseudogene
EPJ89_05350	espe-EsS2-6-Brazil	HAMP domain-containing histidine kinase	ORTHOMCL1432	annotated pseudogene
EPJ89_05355	espe-EsS2-6-Brazil	YeiH family putative sulfate export transporter	ORTHOMCL1285	annotated pseudogene
EPJ89_05360	espe-EsS2-6-Brazil	LysR family transcriptional regulator	ORTHOMCL1302	annotated pseudogene
EPJ89_05395	espe-EsS2-6-Brazil	ABC transporter ATP-binding protein	ORTHOMCL1414	annotated pseudogene
EPJ89_05400	espe-EsS2-6-Brazil	ABC transporter ATP-binding protein	ORTHOMCL1421	annotated pseudogene
EPJ89_05495	espe-EsS2-6-Brazil	O-antigen ligase domain-containing protein	ORTHOMCL1232	annotated pseudogene
EPJ89_05545	espe-EsS2-6-Brazil	HTH domain-containing protein	ORTHOMCL1412	annotated pseudogene
EPJ89_05560	espe-EsS2-6-Brazil	PTS mannose/fructose/sorbose transporter subunit IIB	ORTHOMCL695	annotated pseudogene
EPJ89_05590	espe-EsS2-6-Brazil	YihY/virulence factor BrkB family protein	ORTHOMCL930	annotated pseudogene
EPJ89_05705	espe-EsS2-6-Brazil	benzene 1,2-dioxygenase	ORTHOMCL1425	annotated pseudogene
EPJ89_05710	espe-EsS2-6-Brazil	hypothetical protein	ORTHOMCL1630	annotated pseudogene
EPJ89_05730	espe-EsS2-6-Brazil	MarR family transcriptional regulator	ORTHOMCL815	annotated pseudogene
EPJ89_05855	espe-EsS2-6-Brazil	SsrA-binding protein SmpB	ORTHOMCL712	annotated pseudogene
EPJ89_05860	espe-EsS2-6-Brazil	LemA family protein	ORTHOMCL912	annotated pseudogene
EPJ89_05870	espe-EsS2-6-Brazil	ABC transporter ATP-binding protein	ORTHOMCL873	annotated pseudogene
EPJ89_05890	espe-EsS2-6-Brazil	phosphoglucosamine mutase	ORTHOMCL810	annotated pseudogene
EPJ89_05970	espe-EsS2-6-Brazil	DUF695 domain-containing protein	ORTHOMCL946	annotated pseudogene
EPJ89_05990	espe-EsS2-6-Brazil	PRD domain-containing protein	ORTHOMCL1209	annotated pseudogene
EPJ89_05995	espe-EsS2-6-Brazil	MFS transporter	ORTHOMCL1290	annotated pseudogene
EPJ89_06045	espe-EsS2-6-Brazil	inositol monophosphatase family protein	ORTHOMCL1259	annotated pseudogene
EPJ89_06165	espe-EsS2-6-Brazil	GNAT family N-acetyltransferase	ORTHOMCL1199	annotated pseudogene
EPJ89_06240	espe-EsS2-6-Brazil	peptidase T	ORTHOMCL786	annotated pseudogene
EPJ89_06250	espe-EsS2-6-Brazil	bifunctional metallophosphatase/5'-nucleotidase	ORTHOMCL1223	annotated pseudogene
EPJ89_06265	espe-EsS2-6-Brazil	acyl-CoA reductase	ORTHOMCL904	annotated pseudogene
EPJ89_06270	espe-EsS2-6-Brazil	DUF871 domain-containing protein	ORTHOMCL778	annotated pseudogene
EPJ89_06520	espe-EsS2-6-Brazil	translation initiation factor IF-2	ORTHOMCL1448	annotated pseudogene
EPJ89_06545	espe-EsS2-6-Brazil	magnesium transporter CorA	ORTHOMCL853	annotated pseudogene
EPJ89_06550	espe-EsS2-6-Brazil	helix-turn-helix domain-containing protein	ORTHOMCL1656	annotated pseudogene
EPJ89_06560	espe-EsS2-6-Brazil	IS30 family transposase	ORTHOMCL2003	annotated pseudogene
EPJ89_06635	espe-EsS2-6-Brazil	hypothetical protein	ORTHOMCL1423	annotated pseudogene
EPJ89_06715	espe-EsS2-6-Brazil	noncanonical pyrimidine nucleotidase, YjjG family	ORTHOMCL685	annotated pseudogene
EPJ89_06725	espe-EsS2-6-Brazil	ROK family protein	ORTHOMCL1316	annotated pseudogene
EPJ89_06760	espe-EsS2-6-Brazil	DUF3307 domain-containing protein	ORTHOMCL1343	annotated pseudogene
EPJ89_06780	espe-EsS2-6-Brazil	signal peptidase II	ORTHOMCL1360	annotated pseudogene
EPJ89_06815	espe-EsS2-6-Brazil	NAD(P)/FAD-dependent oxidoreductase	ORTHOMCL863	annotated pseudogene
EPJ89_06835	espe-EsS2-6-Brazil	gluconate 5-dehydrogenase	ORTHOMCL680	annotated pseudogene
EPJ89_06850	espe-EsS2-6-Brazil	glucuronyl hydrolase	ORTHOMCL1371	annotated pseudogene
EPJ89_06855	espe-EsS2-6-Brazil	PTS mannose/fructose/sorbose transporter subunit IIB	ORTHOMCL1282	annotated pseudogene
EPJ89_06870	espe-EsS2-6-Brazil	alginate lyase family protein	ORTHOMCL1457	annotated pseudogene
EPJ89_06895	espe-EsS2-6-Brazil	DUF885 domain-containing protein	ORTHOMCL918	annotated pseudogene
EPJ89_06970	espe-EsS2-6-Brazil	alanine dehydrogenase	ORTHOMCL868	annotated pseudogene
EPJ89_06980	espe-EsS2-6-Brazil	magnesium-translocating P-type ATPase	ORTHOMCL1186	annotated pseudogene
EPJ89_07020	espe-EsS2-6-Brazil	sugar ABC transporter ATP-binding protein	ORTHOMCL1224	annotated pseudogene
EPJ89_07040	espe-EsS2-6-Brazil	valine--tRNA ligase	ORTHOMCL1203	annotated pseudogene
EPJ89_07140	espe-EsS2-6-Brazil	alpha/beta hydrolase	ORTHOMCL1399	annotated pseudogene
EPJ89_07165	espe-EsS2-6-Brazil	IS30 family transposase	ORTHOMCL1626	annotated pseudogene
EPJ89_07230	espe-EsS2-6-Brazil	ABC transporter substrate-binding protein	ORTHOMCL755	annotated pseudogene
EPJ89_07265	espe-EsS2-6-Brazil	histidine phosphatase family protein	ORTHOMCL1207	annotated pseudogene
EPJ89_07305	espe-EsS2-6-Brazil	ABC transporter ATP-binding protein	ORTHOMCL1200	annotated pseudogene
EPJ89_07310	espe-EsS2-6-Brazil	ABC transporter ATP-binding protein	ORTHOMCL858	annotated pseudogene
EPJ89_07350	espe-EsS2-6-Brazil	ABC transporter substrate-binding protein	ORTHOMCL705	annotated pseudogene
EPJ89_07365	espe-EsS2-6-Brazil	sugar ABC transporter permease	ORTHOMCL687	annotated pseudogene
EPJ89_07370	espe-EsS2-6-Brazil	ABC transporter ATP-binding protein	ORTHOMCL1387	annotated pseudogene
EPJ89_07380	espe-EsS2-6-Brazil	hypothetical protein	ORTHOMCL1422	annotated pseudogene
EPJ89_07385	espe-EsS2-6-Brazil	MATE family efflux transporter	ORTHOMCL1409	annotated pseudogene
EPJ89_07390	espe-EsS2-6-Brazil	NAD(P)H-dependent oxidoreductase	ORTHOMCL686	annotated pseudogene
EPJ89_07435	espe-EsS2-6-Brazil	pectate lyase	ORTHOMCL1417	annotated pseudogene
EPJ89_07500	espe-EsS2-6-Brazil	restriction endonuclease	ORTHOMCL1304	annotated pseudogene
EPJ89_07530	espe-EsS2-6-Brazil	NCS2 family permease	ORTHOMCL1329	annotated pseudogene
EPJ89_07555	espe-EsS2-6-Brazil	cadmium-translocating P-type ATPase	ORTHOMCL847	annotated pseudogene
EPJ89_07600	espe-EsS2-6-Brazil	bifunctional acetaldehyde-CoA/alcohol dehydrogenase	ORTHOMCL1395	annotated pseudogene
EPJ89_07620	espe-EsS2-6-Brazil	methionine ABC transporter ATP-binding protein	ORTHOMCL1373	annotated pseudogene
EPJ89_07675	espe-EsS2-6-Brazil	DUF541 domain-containing protein	ORTHOMCL820	annotated pseudogene
EPJ89_07760	espe-EsS2-6-Brazil	restriction endonuclease	ORTHOMCL1330	annotated pseudogene
EPJ89_07870	espe-EsS2-6-Brazil	LTA synthase family protein	ORTHOMCL1183	annotated pseudogene
EPJ89_07880	espe-EsS2-6-Brazil	hypothetical protein	ORTHOMCL776	annotated pseudogene
EPJ89_07890	espe-EsS2-6-Brazil	DUF1576 domain-containing protein	ORTHOMCL1391	annotated pseudogene
EPJ89_07965	espe-EsS2-6-Brazil	IS30 family transposase	ORTHOMCL1626	annotated pseudogene
EPJ89_08025	espe-EsS2-6-Brazil	hypothetical protein	ORTHOMCL1311	annotated pseudogene
EPJ89_08055	espe-EsS2-6-Brazil	GTPase HflX	ORTHOMCL735	annotated pseudogene
EPJ89_08065	espe-EsS2-6-Brazil	LPXTG cell wall anchor domain-containing protein	ORTHOMCL1300	annotated pseudogene
EPJ89_08070	espe-EsS2-6-Brazil	IS30 family transposase	ORTHOMCL1626	annotated pseudogene
EPJ89_08105	espe-EsS2-6-Brazil	PolC-type DNA polymerase III	ORTHOMCL746	annotated pseudogene
EPJ89_08195	espe-EsS2-6-Brazil	DUF979 domain-containing protein	ORTHOMCL838	annotated pseudogene
EPJ89_08235	espe-EsS2-6-Brazil	hypothetical protein	ORTHOMCL1288	annotated pseudogene
EPJ89_08240	espe-EsS2-6-Brazil	hypothetical protein	ORTHOMCL1307	annotated pseudogene
EPJ89_08290	espe-EsS2-6-Brazil	MurR/RpiR family transcriptional regulator	ORTHOMCL1388	annotated pseudogene
EPJ89_08340	espe-EsS2-6-Brazil	oligoendopeptidase F	ORTHOMCL852	annotated pseudogene
EPJ89_08375	espe-EsS2-6-Brazil	IS3 family transposase	ORTHOMCL1663	annotated pseudogene
EPJ89_08395	espe-EsS2-6-Brazil	ABC transporter substrate-binding protein	ORTHOMCL1610	annotated pseudogene
EPJ89_08435	espe-EsS2-6-Brazil	IS3 family transposase	ORTHOMCL1663	annotated pseudogene
EPJ89_08455	espe-EsS2-6-Brazil	response regulator transcription factor	ORTHOMCL920	annotated pseudogene
EPJ89_08490	espe-EsS2-6-Brazil	subtilase	ORTHOMCL1482	annotated pseudogene
EPJ89_08510	espe-EsS2-6-Brazil	SPFH/Band 7/PHB domain protein	ORTHOMCL1331	annotated pseudogene
EPJ89_08575	espe-EsS2-6-Brazil	NAD-dependent epimerase/dehydratase family protein	ORTHOMCL1437	annotated pseudogene
EPJ89_08600	espe-EsS2-6-Brazil	ABC transporter ATP-binding protein	ORTHOMCL1229	annotated pseudogene
EPJ89_08635	espe-EsS2-6-Brazil	NADP-dependent phosphogluconate dehydrogenase	ORTHOMCL831	annotated pseudogene
EPJ89_08660	espe-EsS2-6-Brazil	hyaluronidase	ORTHOMCL1318	annotated pseudogene
EPJ89_08675	espe-EsS2-6-Brazil	NCS2 family permease	ORTHOMCL1394	annotated pseudogene
EPJ89_08690	espe-EsS2-6-Brazil	hypothetical protein	ORTHOMCL1630	annotated pseudogene
EPJ90_00010	espe-EsS2-7-Brazil	hypothetical protein	ORTHOMCL1766	absent
EPJ90_00020	espe-EsS2-7-Brazil	leucine-rich repeat domain-containing protein	ORTHOMCL1459	absent
EPJ90_00030	espe-EsS2-7-Brazil	NADP-dependent malic enzyme	ORTHOMCL1397	absent
EPJ90_00045	espe-EsS2-7-Brazil	hypothetical protein	ORTHOMCL676	absent
EPJ90_00060	espe-EsS2-7-Brazil	hypothetical protein	ORTHOMCL277	absent
EPJ90_00680	espe-EsS2-7-Brazil	ACT domain-containing protein	ORTHOMCL835	absent
EPJ90_00685	espe-EsS2-7-Brazil	PFL family protein	ORTHOMCL1212	absent
EPJ90_00690	espe-EsS2-7-Brazil	PaaI family thioesterase	ORTHOMCL811	absent
EPJ90_00695	espe-EsS2-7-Brazil	hypothetical protein	ORTHOMCL1263	absent
EPJ90_02175	espe-EsS2-7-Brazil	hypothetical protein	ORTHOMCL1433	absent
EPJ90_02705	espe-EsS2-7-Brazil	hypothetical protein	ORTHOMCL1486	absent
EPJ90_02710	espe-EsS2-7-Brazil	hypothetical protein	ORTHOMCL1490	absent
EPJ90_02725	espe-EsS2-7-Brazil	membrane protein	ORTHOMCL1245	absent
EPJ90_02765	espe-EsS2-7-Brazil	plasmid pRiA4b ORF-3 family protein	ORTHOMCL1479	absent
EPJ90_02780	espe-EsS2-7-Brazil	ABC transporter permease	ORTHOMCL1495	absent
EPJ90_03400	espe-EsS2-7-Brazil	hypothetical protein	ORTHOMCL1455	absent
EPJ90_03425	espe-EsS2-7-Brazil	hypothetical protein	ORTHOMCL1597	absent
EPJ90_03435	espe-EsS2-7-Brazil	hypothetical protein	ORTHOMCL1605	absent
EPJ90_03440	espe-EsS2-7-Brazil	hypothetical protein	ORTHOMCL1583	absent
EPJ90_03445	espe-EsS2-7-Brazil	chromosome segregation protein SMC	ORTHOMCL1595	absent
EPJ90_03450	espe-EsS2-7-Brazil	ATP-binding protein	ORTHOMCL1589	absent
EPJ90_03455	espe-EsS2-7-Brazil	DUF669 domain-containing protein	ORTHOMCL1602	absent
EPJ90_03470	espe-EsS2-7-Brazil	DNA primase	ORTHOMCL1592	absent
EPJ90_03480	espe-EsS2-7-Brazil	hypothetical protein	ORTHOMCL1607	absent
EPJ90_03485	espe-EsS2-7-Brazil	hypothetical protein	ORTHOMCL1578	absent
EPJ90_03490	espe-EsS2-7-Brazil	RusA family crossover junction endodeoxyribonuclease	ORTHOMCL1625	absent
EPJ90_03495	espe-EsS2-7-Brazil	hypothetical protein	ORTHOMCL1536	absent
EPJ90_03500	espe-EsS2-7-Brazil	ATP-binding protein	ORTHOMCL1756	absent
EPJ90_03505	espe-EsS2-7-Brazil	hypothetical protein	ORTHOMCL1999	absent
EPJ90_03510	espe-EsS2-7-Brazil	helix-turn-helix domain-containing protein	ORTHOMCL1554	absent
EPJ90_03515	espe-EsS2-7-Brazil	hypothetical protein	ORTHOMCL1553	absent
EPJ90_03520	espe-EsS2-7-Brazil	phage portal protein	ORTHOMCL1603	absent
EPJ90_03525	espe-EsS2-7-Brazil	hypothetical protein	ORTHOMCL1594	absent
EPJ90_03530	espe-EsS2-7-Brazil	hypothetical protein	ORTHOMCL1588	absent
EPJ90_03535	espe-EsS2-7-Brazil	DUF4355 domain-containing protein	ORTHOMCL1601	absent
EPJ90_03540	espe-EsS2-7-Brazil	hypothetical protein	ORTHOMCL1585	absent
EPJ90_03545	espe-EsS2-7-Brazil	hypothetical protein	ORTHOMCL1598	absent
EPJ90_03550	espe-EsS2-7-Brazil	hypothetical protein	ORTHOMCL1591	absent
EPJ90_03555	espe-EsS2-7-Brazil	HK97 gp10 family phage protein	ORTHOMCL1606	absent
EPJ90_03560	espe-EsS2-7-Brazil	hypothetical protein	ORTHOMCL1580	absent
EPJ90_03565	espe-EsS2-7-Brazil	hypothetical protein	ORTHOMCL1593	absent
EPJ90_03570	espe-EsS2-7-Brazil	hypothetical protein	ORTHOMCL1587	absent
EPJ90_03575	espe-EsS2-7-Brazil	hypothetical protein	ORTHOMCL1599	absent
EPJ90_03580	espe-EsS2-7-Brazil	hypothetical protein	ORTHOMCL1584	absent
EPJ90_03585	espe-EsS2-7-Brazil	hypothetical protein	ORTHOMCL1596	absent
EPJ90_03590	espe-EsS2-7-Brazil	hypothetical protein	ORTHOMCL1590	absent
EPJ90_03595	espe-EsS2-7-Brazil	hypothetical protein	ORTHOMCL1604	absent
EPJ90_03600	espe-EsS2-7-Brazil	hypothetical protein	ORTHOMCL1582	absent
EPJ90_03605	espe-EsS2-7-Brazil	hypothetical protein	ORTHOMCL1531	absent
EPJ90_03610	espe-EsS2-7-Brazil	CHAP domain-containing protein	ORTHOMCL1549	absent
EPJ90_03615	espe-EsS2-7-Brazil	hypothetical protein	ORTHOMCL1518	absent
EPJ90_05035	espe-EsS2-7-Brazil	hypothetical protein	ORTHOMCL875	absent
EPJ90_05885	espe-EsS2-7-Brazil	hypothetical protein	ORTHOMCL1768	absent
EPJ90_05945	espe-EsS2-7-Brazil	hypothetical protein	ORTHOMCL2001	absent
EPJ90_08090	espe-EsS2-7-Brazil	hypothetical protein	ORTHOMCL1997	absent
EPJ90_08095	espe-EsS2-7-Brazil	YwbE family protein	ORTHOMCL833	absent
EPJ90_08110	espe-EsS2-7-Brazil	beta-carotene 15,15'-monooxygenase	ORTHOMCL39	absent
EPJ90_08120	espe-EsS2-7-Brazil	hypothetical protein	ORTHOMCL40	absent
EPJ90_08125	espe-EsS2-7-Brazil	hypothetical protein	ORTHOMCL1381	absent
EPJ90_08130	espe-EsS2-7-Brazil	hypothetical protein	ORTHOMCL1487	absent
EPJ90_08140	espe-EsS2-7-Brazil	bacteriocin transporter	ORTHOMCL1510	absent
EPJ90_08400	espe-EsS2-7-Brazil	DUF1361 domain-containing protein	ORTHOMCL1465	absent
EPJ90_08410	espe-EsS2-7-Brazil	ABC transporter permease	ORTHOMCL1344	absent
EPJ90_00015	espe-EsS2-7-Brazil	DUF5011 domain-containing protein	ORTHOMCL1489	unannotated pseudogene
EPJ90_00035	espe-EsS2-7-Brazil	class II fumarate hydratase	ORTHOMCL1230	unannotated pseudogene
EPJ90_00040	espe-EsS2-7-Brazil	aspartate ammonia-lyase	ORTHOMCL1466	unannotated pseudogene
EPJ90_00055	espe-EsS2-7-Brazil	Y-family DNA polymerase	ORTHOMCL798	unannotated pseudogene
EPJ90_00070	espe-EsS2-7-Brazil	N-acetylmuramoyl-L-alanine amidase family protein	ORTHOMCL1478	unannotated pseudogene
EPJ90_00095	espe-EsS2-7-Brazil	D-2-hydroxyacid dehydrogenase	ORTHOMCL996	unannotated pseudogene
EPJ90_00415	espe-EsS2-7-Brazil	DUF1538 domain-containing protein	ORTHOMCL1356	unannotated pseudogene
EPJ90_01030	espe-EsS2-7-Brazil	sensor histidine kinase	ORTHOMCL1251	unannotated pseudogene
EPJ90_01100	espe-EsS2-7-Brazil	choloylglycine hydrolase family protein	ORTHOMCL1294	unannotated pseudogene
EPJ90_02170	espe-EsS2-7-Brazil	GntR family transcriptional regulator	ORTHOMCL1216	unannotated pseudogene
EPJ90_02190	espe-EsS2-7-Brazil	hypothetical protein	ORTHOMCL1477	unannotated pseudogene
EPJ90_02520	espe-EsS2-7-Brazil	hypothetical protein	ORTHOMCL1341	unannotated pseudogene
EPJ90_02675	espe-EsS2-7-Brazil	leucine-rich repeat domain-containing protein	ORTHOMCL1483	unannotated pseudogene
EPJ90_02735	espe-EsS2-7-Brazil	ABC transporter permease	ORTHOMCL1208	unannotated pseudogene
EPJ90_02740	espe-EsS2-7-Brazil	ABC transporter permease	ORTHOMCL1398	unannotated pseudogene
EPJ90_02750	espe-EsS2-7-Brazil	BMP family ABC transporter substrate-binding protein	ORTHOMCL1247	unannotated pseudogene
EPJ90_02755	espe-EsS2-7-Brazil	ribokinase	ORTHOMCL1426	unannotated pseudogene
EPJ90_02760	espe-EsS2-7-Brazil	LacI family transcriptional regulator	ORTHOMCL1402	unannotated pseudogene
EPJ90_03115	espe-EsS2-7-Brazil	excinuclease ABC subunit UvrB	ORTHOMCL1185	unannotated pseudogene
EPJ90_03215	espe-EsS2-7-Brazil	hypothetical protein	ORTHOMCL892	unannotated pseudogene
EPJ90_03345	espe-EsS2-7-Brazil	2-C-methyl-D-erythritol 4-phosphate cytidylyltransferase	ORTHOMCL707	unannotated pseudogene
EPJ90_03415	espe-EsS2-7-Brazil	helix-turn-helix domain-containing protein	ORTHOMCL1600	unannotated pseudogene
EPJ90_04310	espe-EsS2-7-Brazil	glycoside hydrolase	ORTHOMCL1264	unannotated pseudogene
EPJ90_05030	espe-EsS2-7-Brazil	aminopeptidase P family protein	ORTHOMCL736	unannotated pseudogene
EPJ90_05460	espe-EsS2-7-Brazil	DNA replication/repair protein RecF	ORTHOMCL889	unannotated pseudogene
EPJ90_05505	espe-EsS2-7-Brazil	membrane protein insertase YidC	ORTHOMCL710	unannotated pseudogene
EPJ90_05815	espe-EsS2-7-Brazil	carbohydrate ABC transporter permease	ORTHOMCL1339	unannotated pseudogene
EPJ90_05870	espe-EsS2-7-Brazil	N-acetyltransferase	ORTHOMCL1454	unannotated pseudogene
EPJ90_05875	espe-EsS2-7-Brazil	multidrug transporter MATE	ORTHOMCL1419	unannotated pseudogene
EPJ90_05880	espe-EsS2-7-Brazil	aminoacyl-tRNA deacylase	ORTHOMCL1346	unannotated pseudogene
EPJ90_05890	espe-EsS2-7-Brazil	hypothetical protein	ORTHOMCL1696	unannotated pseudogene
EPJ90_06080	espe-EsS2-7-Brazil	type II secretion system protein E	ORTHOMCL836	unannotated pseudogene
EPJ90_06095	espe-EsS2-7-Brazil	penicillin-binding protein 2	ORTHOMCL732	unannotated pseudogene
EPJ90_06315	espe-EsS2-7-Brazil	aminopeptidase	ORTHOMCL738	unannotated pseudogene
EPJ90_06615	espe-EsS2-7-Brazil	ABC transporter permease	ORTHOMCL1242	unannotated pseudogene
EPJ90_06825	espe-EsS2-7-Brazil	hypothetical protein	ORTHOMCL709	unannotated pseudogene
EPJ90_06840	espe-EsS2-7-Brazil	sodium:proton antiporter	ORTHOMCL1560	unannotated pseudogene
EPJ90_07175	espe-EsS2-7-Brazil	GNAT N-acetyltransferase	ORTHOMCL1390	unannotated pseudogene
EPJ90_07275	espe-EsS2-7-Brazil	N-acetyltransferase	ORTHOMCL1767	unannotated pseudogene
EPJ90_07360	espe-EsS2-7-Brazil	tRNA uridine-5-carboxymethylaminomethyl(34) synthesis GTPase MnmE	ORTHOMCL885	unannotated pseudogene
EPJ90_07495	espe-EsS2-7-Brazil	acyltransferase	ORTHOMCL725	unannotated pseudogene
EPJ90_07875	espe-EsS2-7-Brazil	PTS sugar transporter subunit IIC	ORTHOMCL1206	unannotated pseudogene
EPJ90_07970	espe-EsS2-7-Brazil	HAD family hydrolase	ORTHOMCL848	unannotated pseudogene
EPJ90_08100	espe-EsS2-7-Brazil	aldo/keto reductase	ORTHOMCL774	unannotated pseudogene
EPJ90_08115	espe-EsS2-7-Brazil	hypothetical protein	ORTHOMCL1355	unannotated pseudogene
EPJ90_08190	espe-EsS2-7-Brazil	carboxypeptidase M32	ORTHOMCL1308	unannotated pseudogene
EPJ90_08415	espe-EsS2-7-Brazil	TetR/AcrR family transcriptional regulator	ORTHOMCL1260	unannotated pseudogene
EPJ90_08440	espe-EsS2-7-Brazil	GNAT family N-acetyltransferase	ORTHOMCL1445	unannotated pseudogene
EPJ90_00025	espe-EsS2-7-Brazil	Cna B-type domain-containing protein	ORTHOMCL1695	annotated pseudogene
EPJ90_00050	espe-EsS2-7-Brazil	ATP-binding cassette domain-containing protein	ORTHOMCL1273	annotated pseudogene
EPJ90_00065	espe-EsS2-7-Brazil	LPXTG cell wall anchor domain-containing protein	ORTHOMCL1350	annotated pseudogene
EPJ90_00080	espe-EsS2-7-Brazil	tRNA-dihydrouridine synthase	ORTHOMCL1181	annotated pseudogene
EPJ90_00170	espe-EsS2-7-Brazil	exo-alpha-sialidase	ORTHOMCL1435	annotated pseudogene
EPJ90_00190	espe-EsS2-7-Brazil	hyaluronidase	ORTHOMCL1320	annotated pseudogene
EPJ90_00195	espe-EsS2-7-Brazil	branched-chain amino acid transport system II carrier protein	ORTHOMCL1296	annotated pseudogene
EPJ90_00265	espe-EsS2-7-Brazil	DUF4982 domain-containing protein	ORTHOMCL1408	annotated pseudogene
EPJ90_00270	espe-EsS2-7-Brazil	N-acetyltransferase	ORTHOMCL1515	annotated pseudogene
EPJ90_00285	espe-EsS2-7-Brazil	GTP-binding protein	ORTHOMCL1286	annotated pseudogene
EPJ90_00325	espe-EsS2-7-Brazil	ABC transporter ATP-binding protein	ORTHOMCL724	annotated pseudogene
EPJ90_00330	espe-EsS2-7-Brazil	methylated-DNA--[protein]-cysteine S-methyltransferase	ORTHOMCL933	annotated pseudogene
EPJ90_00360	espe-EsS2-7-Brazil	acriflavin resistance protein	ORTHOMCL1276	annotated pseudogene
EPJ90_00390	espe-EsS2-7-Brazil	response regulator transcription factor	ORTHOMCL1301	annotated pseudogene
EPJ90_00400	espe-EsS2-7-Brazil	beta-carotene 15,15'-monooxygenase	ORTHOMCL757	annotated pseudogene
EPJ90_00425	espe-EsS2-7-Brazil	PTS sugar transporter subunit IIC	ORTHOMCL781	annotated pseudogene
EPJ90_00515	espe-EsS2-7-Brazil	type II secretion system F family protein	ORTHOMCL1116	annotated pseudogene
EPJ90_00545	espe-EsS2-7-Brazil	antibiotic ABC transporter permease	ORTHOMCL1325	annotated pseudogene
EPJ90_00555	espe-EsS2-7-Brazil	branched-chain amino acid transport system II carrier protein	ORTHOMCL1291	annotated pseudogene
EPJ90_00580	espe-EsS2-7-Brazil	VanZ family protein	ORTHOMCL743	annotated pseudogene
EPJ90_00660	espe-EsS2-7-Brazil	LicD family protein	ORTHOMCL1428	annotated pseudogene
EPJ90_00700	espe-EsS2-7-Brazil	adenine deaminase	ORTHOMCL730	annotated pseudogene
EPJ90_00705	espe-EsS2-7-Brazil	ABC transporter substrate-binding protein	ORTHOMCL1233	annotated pseudogene
EPJ90_00710	espe-EsS2-7-Brazil	ABC transporter ATP-binding protein	ORTHOMCL770	annotated pseudogene
EPJ90_00735	espe-EsS2-7-Brazil	integrase	ORTHOMCL888	annotated pseudogene
EPJ90_00840	espe-EsS2-7-Brazil	PolC-type DNA polymerase III	ORTHOMCL746	annotated pseudogene
EPJ90_00920	espe-EsS2-7-Brazil	DNA polymerase III subunit alpha	ORTHOMCL789	annotated pseudogene
EPJ90_00945	espe-EsS2-7-Brazil	chromosome segregation protein SMC	ORTHOMCL1202	annotated pseudogene
EPJ90_00950	espe-EsS2-7-Brazil	hypothetical protein	ORTHOMCL897	annotated pseudogene
EPJ90_01010	espe-EsS2-7-Brazil	hypothetical protein	ORTHOMCL1189	annotated pseudogene
EPJ90_01025	espe-EsS2-7-Brazil	response regulator transcription factor	ORTHOMCL563	annotated pseudogene
EPJ90_01035	espe-EsS2-7-Brazil	DUF624 domain-containing protein	ORTHOMCL1299	annotated pseudogene
EPJ90_01040	espe-EsS2-7-Brazil	extracellular solute-binding protein	ORTHOMCL1410	annotated pseudogene
EPJ90_01055	espe-EsS2-7-Brazil	lacto-N-biosidase	ORTHOMCL1313	annotated pseudogene
EPJ90_01075	espe-EsS2-7-Brazil	haloacid dehalogenase-like hydrolase	ORTHOMCL840	annotated pseudogene
EPJ90_01130	espe-EsS2-7-Brazil	MBOAT family protein	ORTHOMCL1270	annotated pseudogene
EPJ90_01140	espe-EsS2-7-Brazil	diaminopimelate decarboxylase	ORTHOMCL1293	annotated pseudogene
EPJ90_01170	espe-EsS2-7-Brazil	LPXTG cell wall anchor domain-containing protein	ORTHOMCL248	annotated pseudogene
EPJ90_01330	espe-EsS2-7-Brazil	restriction endonuclease	ORTHOMCL1304	annotated pseudogene
EPJ90_01395	espe-EsS2-7-Brazil	pectate lyase	ORTHOMCL1417	annotated pseudogene
EPJ90_01470	espe-EsS2-7-Brazil	NAD(P)H-dependent oxidoreductase	ORTHOMCL686	annotated pseudogene
EPJ90_01475	espe-EsS2-7-Brazil	MATE family efflux transporter	ORTHOMCL1409	annotated pseudogene
EPJ90_01480	espe-EsS2-7-Brazil	hypothetical protein	ORTHOMCL1422	annotated pseudogene
EPJ90_01500	espe-EsS2-7-Brazil	hyaluronidase	ORTHOMCL1318	annotated pseudogene
EPJ90_01510	espe-EsS2-7-Brazil	inositol monophosphatase family protein	ORTHOMCL1259	annotated pseudogene
EPJ90_01560	espe-EsS2-7-Brazil	MFS transporter	ORTHOMCL1290	annotated pseudogene
EPJ90_01565	espe-EsS2-7-Brazil	PRD domain-containing protein	ORTHOMCL1209	annotated pseudogene
EPJ90_01585	espe-EsS2-7-Brazil	DUF695 domain-containing protein	ORTHOMCL946	annotated pseudogene
EPJ90_01665	espe-EsS2-7-Brazil	phosphoglucosamine mutase	ORTHOMCL810	annotated pseudogene
EPJ90_01685	espe-EsS2-7-Brazil	ABC transporter ATP-binding protein	ORTHOMCL873	annotated pseudogene
EPJ90_01695	espe-EsS2-7-Brazil	LemA family protein	ORTHOMCL912	annotated pseudogene
EPJ90_01700	espe-EsS2-7-Brazil	SsrA-binding protein SmpB	ORTHOMCL712	annotated pseudogene
EPJ90_01825	espe-EsS2-7-Brazil	MarR family transcriptional regulator	ORTHOMCL815	annotated pseudogene
EPJ90_01880	espe-EsS2-7-Brazil	PRD domain-containing protein	ORTHOMCL809	annotated pseudogene
EPJ90_01890	espe-EsS2-7-Brazil	PTS glucose transporter subunit IIB	ORTHOMCL722	annotated pseudogene
EPJ90_01915	espe-EsS2-7-Brazil	subtilase	ORTHOMCL1482	annotated pseudogene
EPJ90_01950	espe-EsS2-7-Brazil	response regulator transcription factor	ORTHOMCL920	annotated pseudogene
EPJ90_02025	espe-EsS2-7-Brazil	hypothetical protein	ORTHOMCL1311	annotated pseudogene
EPJ90_02055	espe-EsS2-7-Brazil	GTPase HflX	ORTHOMCL735	annotated pseudogene
EPJ90_02065	espe-EsS2-7-Brazil	LPXTG cell wall anchor domain-containing protein	ORTHOMCL1300	annotated pseudogene
EPJ90_02120	espe-EsS2-7-Brazil	HAMP domain-containing histidine kinase	ORTHOMCL1217	annotated pseudogene
EPJ90_02125	espe-EsS2-7-Brazil	hypothetical protein	ORTHOMCL1315	annotated pseudogene
EPJ90_02135	espe-EsS2-7-Brazil	HAMP domain-containing histidine kinase	ORTHOMCL1432	annotated pseudogene
EPJ90_02140	espe-EsS2-7-Brazil	YeiH family putative sulfate export transporter	ORTHOMCL1285	annotated pseudogene
EPJ90_02145	espe-EsS2-7-Brazil	LysR family transcriptional regulator	ORTHOMCL1302	annotated pseudogene
EPJ90_02180	espe-EsS2-7-Brazil	ABC transporter ATP-binding protein	ORTHOMCL1414	annotated pseudogene
EPJ90_02185	espe-EsS2-7-Brazil	ABC transporter ATP-binding protein	ORTHOMCL1421	annotated pseudogene
EPJ90_02280	espe-EsS2-7-Brazil	O-antigen ligase domain-containing protein	ORTHOMCL1232	annotated pseudogene
EPJ90_02330	espe-EsS2-7-Brazil	HTH domain-containing protein	ORTHOMCL1412	annotated pseudogene
EPJ90_02345	espe-EsS2-7-Brazil	PTS mannose/fructose/sorbose transporter subunit IIB	ORTHOMCL695	annotated pseudogene
EPJ90_02375	espe-EsS2-7-Brazil	YihY/virulence factor BrkB family protein	ORTHOMCL930	annotated pseudogene
EPJ90_02490	espe-EsS2-7-Brazil	benzene 1,2-dioxygenase	ORTHOMCL1425	annotated pseudogene
EPJ90_02505	espe-EsS2-7-Brazil	DUF979 domain-containing protein	ORTHOMCL838	annotated pseudogene
EPJ90_02545	espe-EsS2-7-Brazil	hypothetical protein	ORTHOMCL1288	annotated pseudogene
EPJ90_02550	espe-EsS2-7-Brazil	hypothetical protein	ORTHOMCL1307	annotated pseudogene
EPJ90_02600	espe-EsS2-7-Brazil	MurR/RpiR family transcriptional regulator	ORTHOMCL1388	annotated pseudogene
EPJ90_02645	espe-EsS2-7-Brazil	ABC transporter substrate-binding protein	ORTHOMCL1610	annotated pseudogene
EPJ90_02665	espe-EsS2-7-Brazil	hypothetical protein	ORTHOMCL1630	annotated pseudogene
EPJ90_02720	espe-EsS2-7-Brazil	nucleoside hydrolase	ORTHOMCL1440	annotated pseudogene
EPJ90_02730	espe-EsS2-7-Brazil	nucleoside hydrolase	ORTHOMCL1456	annotated pseudogene
EPJ90_02745	espe-EsS2-7-Brazil	ABC transporter ATP-binding protein	ORTHOMCL1386	annotated pseudogene
EPJ90_02775	espe-EsS2-7-Brazil	hypothetical protein	ORTHOMCL1284	annotated pseudogene
EPJ90_02785	espe-EsS2-7-Brazil	ABC transporter ATP-binding protein	ORTHOMCL1418	annotated pseudogene
EPJ90_02790	espe-EsS2-7-Brazil	HAMP domain-containing histidine kinase	ORTHOMCL1441	annotated pseudogene
EPJ90_02895	espe-EsS2-7-Brazil	LytR family transcriptional regulator	ORTHOMCL1443	annotated pseudogene
EPJ90_02940	espe-EsS2-7-Brazil	LysR family transcriptional regulator	ORTHOMCL874	annotated pseudogene
EPJ90_02960	espe-EsS2-7-Brazil	NAD(P)H-dependent oxidoreductase	ORTHOMCL1198	annotated pseudogene
EPJ90_03125	espe-EsS2-7-Brazil	TIGR00730 family Rossman fold protein	ORTHOMCL818	annotated pseudogene
EPJ90_03175	espe-EsS2-7-Brazil	DEAD/DEAH box helicase	ORTHOMCL779	annotated pseudogene
EPJ90_03180	espe-EsS2-7-Brazil	SPFH/Band 7/PHB domain protein	ORTHOMCL1331	annotated pseudogene
EPJ90_03245	espe-EsS2-7-Brazil	NAD-dependent epimerase/dehydratase family protein	ORTHOMCL1437	annotated pseudogene
EPJ90_03250	espe-EsS2-7-Brazil	NUDIX hydrolase	ORTHOMCL1248	annotated pseudogene
EPJ90_03320	espe-EsS2-7-Brazil	DHH family phosphoesterase	ORTHOMCL718	annotated pseudogene
EPJ90_03460	espe-EsS2-7-Brazil	DEAD/DEAH box helicase	ORTHOMCL1586	annotated pseudogene
EPJ90_03685	espe-EsS2-7-Brazil	30S ribosomal protein S2	ORTHOMCL845	annotated pseudogene
EPJ90_03730	espe-EsS2-7-Brazil	endo-beta-N-acetylglucosaminidase	ORTHOMCL1374	annotated pseudogene
EPJ90_03775	espe-EsS2-7-Brazil	recombination protein U	ORTHOMCL761	annotated pseudogene
EPJ90_03815	espe-EsS2-7-Brazil	ribonuclease J	ORTHOMCL1196	annotated pseudogene
EPJ90_03820	espe-EsS2-7-Brazil	DNA translocase FtsK	ORTHOMCL1243	annotated pseudogene
EPJ90_03825	espe-EsS2-7-Brazil	Cna B-type domain-containing protein	ORTHOMCL1493	annotated pseudogene
EPJ90_03830	espe-EsS2-7-Brazil	Cna B-type domain-containing protein	ORTHOMCL1321	annotated pseudogene
EPJ90_03865	espe-EsS2-7-Brazil	tRNA 2-thiouridine(34) synthase MnmA	ORTHOMCL791	annotated pseudogene
EPJ90_03910	espe-EsS2-7-Brazil	IS30 family transposase	ORTHOMCL2003	annotated pseudogene
EPJ90_03920	espe-EsS2-7-Brazil	methionyl-tRNA formyltransferase	ORTHOMCL896	annotated pseudogene
EPJ90_03970	espe-EsS2-7-Brazil	LLM class flavin-dependent oxidoreductase	ORTHOMCL1481	annotated pseudogene
EPJ90_04010	espe-EsS2-7-Brazil	Fe-S cluster assembly protein SufB	ORTHOMCL681	annotated pseudogene
EPJ90_04020	espe-EsS2-7-Brazil	MFS transporter	ORTHOMCL719	annotated pseudogene
EPJ90_04050	espe-EsS2-7-Brazil	cysteine desulfurase	ORTHOMCL1401	annotated pseudogene
EPJ90_04120	espe-EsS2-7-Brazil	CBS domain-containing protein	ORTHOMCL832	annotated pseudogene
EPJ90_04130	espe-EsS2-7-Brazil	murein biosynthesis integral membrane protein MurJ	ORTHOMCL944	annotated pseudogene
EPJ90_04330	espe-EsS2-7-Brazil	ribonuclease J	ORTHOMCL733	annotated pseudogene
EPJ90_04360	espe-EsS2-7-Brazil	molecular chaperone DnaK	ORTHOMCL1220	annotated pseudogene
EPJ90_04440	espe-EsS2-7-Brazil	helix-turn-helix domain-containing protein	ORTHOMCL1656	annotated pseudogene
EPJ90_04445	espe-EsS2-7-Brazil	magnesium transporter CorA	ORTHOMCL853	annotated pseudogene
EPJ90_04470	espe-EsS2-7-Brazil	translation initiation factor IF-2	ORTHOMCL1448	annotated pseudogene
EPJ90_04720	espe-EsS2-7-Brazil	DUF871 domain-containing protein	ORTHOMCL778	annotated pseudogene
EPJ90_04725	espe-EsS2-7-Brazil	acyl-CoA reductase	ORTHOMCL904	annotated pseudogene
EPJ90_04740	espe-EsS2-7-Brazil	bifunctional metallophosphatase/5'-nucleotidase	ORTHOMCL1223	annotated pseudogene
EPJ90_04750	espe-EsS2-7-Brazil	peptidase T	ORTHOMCL786	annotated pseudogene
EPJ90_04825	espe-EsS2-7-Brazil	GNAT family N-acetyltransferase	ORTHOMCL1199	annotated pseudogene
EPJ90_04935	espe-EsS2-7-Brazil	ABC transporter ATP-binding protein	ORTHOMCL1387	annotated pseudogene
EPJ90_04940	espe-EsS2-7-Brazil	sugar ABC transporter permease	ORTHOMCL687	annotated pseudogene
EPJ90_04955	espe-EsS2-7-Brazil	ABC transporter substrate-binding protein	ORTHOMCL705	annotated pseudogene
EPJ90_04995	espe-EsS2-7-Brazil	ABC transporter ATP-binding protein	ORTHOMCL858	annotated pseudogene
EPJ90_05000	espe-EsS2-7-Brazil	ABC transporter ATP-binding protein	ORTHOMCL1200	annotated pseudogene
EPJ90_05040	espe-EsS2-7-Brazil	histidine phosphatase family protein	ORTHOMCL1207	annotated pseudogene
EPJ90_05075	espe-EsS2-7-Brazil	ABC transporter substrate-binding protein	ORTHOMCL755	annotated pseudogene
EPJ90_05145	espe-EsS2-7-Brazil	NADP-dependent phosphogluconate dehydrogenase	ORTHOMCL831	annotated pseudogene
EPJ90_05160	espe-EsS2-7-Brazil	alpha/beta hydrolase	ORTHOMCL1278	annotated pseudogene
EPJ90_05235	espe-EsS2-7-Brazil	endolytic transglycosylase MltG	ORTHOMCL1372	annotated pseudogene
EPJ90_05250	espe-EsS2-7-Brazil	DNA topoisomerase	ORTHOMCL806	annotated pseudogene
EPJ90_05300	espe-EsS2-7-Brazil	metal-dependent hydrolase	ORTHOMCL1184	annotated pseudogene
EPJ90_05390	espe-EsS2-7-Brazil	PTS glucose transporter subunit IIBC	ORTHOMCL1211	annotated pseudogene
EPJ90_05580	espe-EsS2-7-Brazil	Cna B-type domain-containing protein	ORTHOMCL1475	annotated pseudogene
EPJ90_05590	espe-EsS2-7-Brazil	histidine phosphatase family protein	ORTHOMCL924	annotated pseudogene
EPJ90_05595	espe-EsS2-7-Brazil	IS30 family transposase	ORTHOMCL1626	annotated pseudogene
EPJ90_05610	espe-EsS2-7-Brazil	oligoendopeptidase F	ORTHOMCL852	annotated pseudogene
EPJ90_05645	espe-EsS2-7-Brazil	AraC family transcriptional regulator	ORTHOMCL1406	annotated pseudogene
EPJ90_05665	espe-EsS2-7-Brazil	DUF885 domain-containing protein	ORTHOMCL918	annotated pseudogene
EPJ90_05690	espe-EsS2-7-Brazil	alginate lyase family protein	ORTHOMCL1457	annotated pseudogene
EPJ90_05705	espe-EsS2-7-Brazil	PTS mannose/fructose/sorbose transporter subunit IIB	ORTHOMCL1282	annotated pseudogene
EPJ90_05710	espe-EsS2-7-Brazil	glucuronyl hydrolase	ORTHOMCL1371	annotated pseudogene
EPJ90_05725	espe-EsS2-7-Brazil	gluconate 5-dehydrogenase	ORTHOMCL680	annotated pseudogene
EPJ90_05745	espe-EsS2-7-Brazil	NAD(P)/FAD-dependent oxidoreductase	ORTHOMCL863	annotated pseudogene
EPJ90_05780	espe-EsS2-7-Brazil	signal peptidase II	ORTHOMCL1360	annotated pseudogene
EPJ90_05800	espe-EsS2-7-Brazil	DUF3307 domain-containing protein	ORTHOMCL1343	annotated pseudogene
EPJ90_05835	espe-EsS2-7-Brazil	ROK family protein	ORTHOMCL1316	annotated pseudogene
EPJ90_05845	espe-EsS2-7-Brazil	noncanonical pyrimidine nucleotidase, YjjG family	ORTHOMCL685	annotated pseudogene
EPJ90_05925	espe-EsS2-7-Brazil	hypothetical protein	ORTHOMCL1423	annotated pseudogene
EPJ90_05975	espe-EsS2-7-Brazil	YtxH domain-containing protein	ORTHOMCL1338	annotated pseudogene
EPJ90_06085	espe-EsS2-7-Brazil	MBL fold metallo-hydrolase	ORTHOMCL771	annotated pseudogene
EPJ90_06130	espe-EsS2-7-Brazil	GTPase Era	ORTHOMCL915	annotated pseudogene
EPJ90_06220	espe-EsS2-7-Brazil	hypothetical protein	ORTHOMCL777	annotated pseudogene
EPJ90_06245	espe-EsS2-7-Brazil	pyrimidine-nucleoside phosphorylase	ORTHOMCL1244	annotated pseudogene
EPJ90_06275	espe-EsS2-7-Brazil	nicotinate phosphoribosyltransferase	ORTHOMCL1231	annotated pseudogene
EPJ90_06295	espe-EsS2-7-Brazil	BMP family ABC transporter substrate-binding protein	ORTHOMCL1413	annotated pseudogene
EPJ90_06300	espe-EsS2-7-Brazil	IS30 family transposase	ORTHOMCL1626	annotated pseudogene
EPJ90_06430	espe-EsS2-7-Brazil	primosomal protein N'	ORTHOMCL799	annotated pseudogene
EPJ90_06580	espe-EsS2-7-Brazil	ABC transporter ATP-binding protein	ORTHOMCL1229	annotated pseudogene
EPJ90_06630	espe-EsS2-7-Brazil	siderophore ABC transporter substrate-binding protein	ORTHOMCL1193	annotated pseudogene
EPJ90_06640	espe-EsS2-7-Brazil	ABC transporter ATP-binding protein	ORTHOMCL1400	annotated pseudogene
EPJ90_06645	espe-EsS2-7-Brazil	ABC transporter ATP-binding protein	ORTHOMCL1204	annotated pseudogene
EPJ90_06760	espe-EsS2-7-Brazil	PRD domain-containing protein	ORTHOMCL1480	annotated pseudogene
EPJ90_06795	espe-EsS2-7-Brazil	hypothetical protein	ORTHOMCL1630	annotated pseudogene
EPJ90_06930	espe-EsS2-7-Brazil	hypothetical protein	ORTHOMCL1378	annotated pseudogene
EPJ90_07060	espe-EsS2-7-Brazil	hypothetical protein	ORTHOMCL1630	annotated pseudogene
EPJ90_07120	espe-EsS2-7-Brazil	restriction endonuclease	ORTHOMCL1330	annotated pseudogene
EPJ90_07205	espe-EsS2-7-Brazil	DUF541 domain-containing protein	ORTHOMCL820	annotated pseudogene
EPJ90_07220	espe-EsS2-7-Brazil	NCS2 family permease	ORTHOMCL1329	annotated pseudogene
EPJ90_07245	espe-EsS2-7-Brazil	cadmium-translocating P-type ATPase	ORTHOMCL847	annotated pseudogene
EPJ90_07350	espe-EsS2-7-Brazil	nucleoside hydrolase	ORTHOMCL1379	annotated pseudogene
EPJ90_07385	espe-EsS2-7-Brazil	M20 family peptidase	ORTHOMCL26	annotated pseudogene
EPJ90_07540	espe-EsS2-7-Brazil	tRNA 2-thiocytidine biosynthesis protein TtcA	ORTHOMCL723	annotated pseudogene
EPJ90_07545	espe-EsS2-7-Brazil	23S rRNA (adenine(2503)-C(2))-methyltransferase RlmN	ORTHOMCL1403	annotated pseudogene
EPJ90_07620	espe-EsS2-7-Brazil	hypothetical protein	ORTHOMCL1327	annotated pseudogene
EPJ90_07625	espe-EsS2-7-Brazil	IS3 family transposase	ORTHOMCL1663	annotated pseudogene
EPJ90_07665	espe-EsS2-7-Brazil	sugar ABC transporter ATP-binding protein	ORTHOMCL1224	annotated pseudogene
EPJ90_07685	espe-EsS2-7-Brazil	valine--tRNA ligase	ORTHOMCL1203	annotated pseudogene
EPJ90_07785	espe-EsS2-7-Brazil	alpha/beta hydrolase	ORTHOMCL1399	annotated pseudogene
EPJ90_07825	espe-EsS2-7-Brazil	Sapep family Mn(2+)-dependent dipeptidase	ORTHOMCL692	annotated pseudogene
EPJ90_07855	espe-EsS2-7-Brazil	thiamine pyrophosphate-dependent dehydrogenase E1 component subunit alpha	ORTHOMCL1461	annotated pseudogene
EPJ90_07865	espe-EsS2-7-Brazil	2-oxo acid dehydrogenase subunit E2	ORTHOMCL1213	annotated pseudogene
EPJ90_07905	espe-EsS2-7-Brazil	carbohydrate ABC transporter substrate-binding protein	ORTHOMCL1617	annotated pseudogene
EPJ90_07910	espe-EsS2-7-Brazil	sugar ABC transporter permease	ORTHOMCL1557	annotated pseudogene
EPJ90_08015	espe-EsS2-7-Brazil	DUF1576 domain-containing protein	ORTHOMCL1391	annotated pseudogene
EPJ90_08025	espe-EsS2-7-Brazil	hypothetical protein	ORTHOMCL776	annotated pseudogene
EPJ90_08035	espe-EsS2-7-Brazil	LTA synthase family protein	ORTHOMCL1183	annotated pseudogene
EPJ90_08105	espe-EsS2-7-Brazil	ABC transporter ATP-binding protein	ORTHOMCL1349	annotated pseudogene
EPJ90_08135	espe-EsS2-7-Brazil	ATP-binding cassette domain-containing protein	ORTHOMCL1494	annotated pseudogene
EPJ90_08235	espe-EsS2-7-Brazil	alanine dehydrogenase	ORTHOMCL868	annotated pseudogene
EPJ90_08245	espe-EsS2-7-Brazil	magnesium-translocating P-type ATPase	ORTHOMCL1186	annotated pseudogene
EPJ90_08250	espe-EsS2-7-Brazil	IS30 family transposase	ORTHOMCL1626	annotated pseudogene
EPJ90_08285	espe-EsS2-7-Brazil	glycoside hydrolase family 1 protein	ORTHOMCL308	annotated pseudogene
EPJ90_08290	espe-EsS2-7-Brazil	alpha-mannosidase	ORTHOMCL1334	annotated pseudogene
EPJ90_08315	espe-EsS2-7-Brazil	bifunctional acetaldehyde-CoA/alcohol dehydrogenase	ORTHOMCL1395	annotated pseudogene
EPJ90_08335	espe-EsS2-7-Brazil	methionine ABC transporter ATP-binding protein	ORTHOMCL1373	annotated pseudogene
EPJ90_08390	espe-EsS2-7-Brazil	peptidase	ORTHOMCL1446	annotated pseudogene
EPJ90_08405	espe-EsS2-7-Brazil	ABC transporter ATP-binding protein	ORTHOMCL54	annotated pseudogene
EPJ90_08450	espe-EsS2-7-Brazil	NCS2 family permease	ORTHOMCL1394	annotated pseudogene
EPJ90_08460	espe-EsS2-7-Brazil	helix-turn-helix domain-containing protein	ORTHOMCL2004	annotated pseudogene
EPJ90_08480	espe-EsS2-7-Brazil	IS3 family transposase	ORTHOMCL1663	annotated pseudogene
